# Supplementary material for: Unexpected genetic and microbial diversity for arsenic cycling in deep sea cold seep sediments
Source: NPJ Biofilms Microbiomes. 2023 Mar 29;9:13. doi: 10.1038/s41522-023-00382-8 (PMC10060404; doi:10.1038/s41522-023-00382-8)
Supplement: Supplementary file 2 — Supplementary Data 1 [file 41522_2023_382_MOESM2_ESM.xlsx]

## Sheet: Sheet1
Supplementary Data 1 Sampling and sequencing information for metagenomic and metatranscriptomic data used in this study, including geographic location of cold seeps, cold seep types, sample depths, water depths, sequencing platform, assembly and binning statistics, NCBI accession numbers, and source references.
Geographic location	Abbreviation	Type	NCBI BioProject	Sample name	Depth (mbsf)	Water depth (m)	Metagenomic and metatranscriptomic data
							SRA accession (metagenomes)	SRA accession (metatranscriptomes)	Sequencing platform	assembly and binning statistics				Publication data information
										single assembly		co-assembly
										assembly	binning	assembly	binning	Source DOI	Source reference
Haakon Mosby mud volcano	HM	mud volcano	PRJNA248084	HM_c_0.1	0-0.1	1250	SRR1971625	NA	Illumina HiSeq 1000	megahit	-maxbin2 -concoct -metabat2	megahit	-maxbin2 -concoct -metabat2	DOI: 10.1038/s41396-018-0263-1	Ruff, S.E. et al. In situ development of a methanotrophic microbiome in deep-sea sediments. ISME J 13, 197-213 (2019)
				HM_b_0.1	0-0.1		SRR1971624	NA	Illumina HiSeq 1000	megahit	-maxbin2 -concoct -metabat2
				HM_2.8	2.8		SRR1971622	NA	Illumina HiSeq 1000	megahit	-maxbin2 -concoct -metabat2
				HM_b_3.8	3.8		SRR1971621	NA	Illumina HiSeq 1000	megahit	-maxbin2 -concoct -metabat2
				HM_a_3.8	3.8		SRR1971620	NA	Illumina HiSeq 1000	megahit	-maxbin2 -concoct -metabat2
				HM_a_0.1	0-0.1		SRR1971619	NA	Illumina HiSeq 1000	megahit	-maxbin2 -concoct -metabat2
Pacific Ocean: Eastern North Pacific, ODP site 1244	ENP	gas hydrate	PRJNA390944	ENP_3.55	3.55	895	SRR5716301	NA	Illumina HiSeq 2500	megahit	-maxbin2 -concoct -metabat2	megahit	-maxbin2 -concoct -metabat2	DOI: 10.1111/1462-2920.15656	Glass, J.B. et al. Microbial metabolism and adaptations in Atribacteria-dominated methane hydrate sediments. Environ Microbiol 23, 4646-4660 (2021)
							SRR5716302	NA	Illumina HiSeq 2500	megahit	-maxbin2 -concoct -metabat2
				ENP_2	2		SRR5716303	NA	Illumina HiSeq 2500	megahit	-maxbin2 -concoct -metabat2
							SRR5716304	NA	Illumina HiSeq 2500	megahit	-maxbin2 -concoct -metabat2
				ENP_18.1	18.1		SRR5716305	NA	Illumina HiSeq 2500	megahit	-maxbin2 -concoct -metabat2
							SRR5716306	NA	Illumina HiSeq 2500	megahit	-maxbin2 -concoct -metabat2
				ENP_8.6	8.6		SRR5716307	NA	Illumina HiSeq 2500	megahit	-maxbin2 -concoct -metabat2
							SRR5716308	NA	Illumina HiSeq 2500	megahit	-maxbin2 -concoct -metabat2
				ENP_20.69	20.69		SRR5716309	NA	Illumina HiSeq 2500	megahit	-maxbin2 -concoct -metabat2
							SRR5716310	NA	Illumina HiSeq 2500	megahit	-maxbin2 -concoct -metabat2
				ENP_68.55	68.55		SRR5716311	NA	Illumina HiSeq 2500	megahit	-maxbin2 -concoct -metabat2
							SRR5716312	NA	Illumina HiSeq 2500	megahit	-maxbin2 -concoct -metabat2
				ENP_35.65	35.65		SRR5716313	NA	Illumina HiSeq 2500	megahit	-maxbin2 -concoct -metabat2
							SRR5716314	NA	Illumina HiSeq 2500	megahit	-maxbin2 -concoct -metabat2
South China Sea: Qiongdongnan Basin	QDNB	gas hydrate	PRJNA739005	QDN-W01B-1949	19.49	NA	SRR14872672	SRR16610255	Illumina NovaSeq6000	metaSPAdes	-maxbin2 -concoct -metabat2	megahit	-maxbin2 -concoct -metabat2	DOI: 10.1186/s40168-023-01482-5	Zhang, C. et al. The majority of microorganisms in gas hydrate-bearing subseafloor sediments ferment macromolecules. Microbiome 11, 37 (2023)
				QDN-W01B-4577	45.77		SRR14872671	SRR16960918	Illumina NovaSeq6000	metaSPAdes	-maxbin2 -concoct -metabat2
				QDN-W03B-480	4.8		SRR14872666	SRR16960923	Illumina NovaSeq6000	metaSPAdes	-maxbin2 -concoct -metabat2
				QDN-W03B-2880	28.8		SRR14872667	SRR16610254	Illumina NovaSeq6000	metaSPAdes	-maxbin2 -concoct -metabat2
				QDN-W04B-480	4.8		SRR14872664	SRR16960925	Illumina NovaSeq6000	metaSPAdes	-maxbin2 -concoct -metabat2
				QDN-W04B-580	5.8		SRR14872662	SRR16960922	Illumina NovaSeq6000	metaSPAdes	-maxbin2 -concoct -metabat2
				QDN-W04B-4228	42.28		SRR14872665	SRR16960919	Illumina NovaSeq6000	metaSPAdes	-maxbin2 -concoct -metabat2
				QDN-W04B-4900	49		SRR14872663	SRR16610253	Illumina NovaSeq6000	metaSPAdes	-maxbin2 -concoct -metabat2
South China Sea: Shenhu	SH	gas hydrate	PRJNA739005	SH-W20A-766	7.66	NA	SRR14872668	SRR16960924	Illumina NovaSeq6000	metaSPAdes	-maxbin2 -concoct -metabat2
				SH-W20A-1310	13.1		SRR14872661	SRR16960921	Illumina NovaSeq6000	metaSPAdes	-maxbin2 -concoct -metabat2
				SH-W20A-2180	21.8		SRR14872660	SRR16960920	Illumina NovaSeq6000	metaSPAdes	-maxbin2 -concoct -metabat2
				SH-W20A-3080	30.8		SRR14872670	SRR16610252	Illumina NovaSeq6000	metaSPAdes	-maxbin2 -concoct -metabat2
				SH-W20A-3880	38.8		SRR14872669	SRR16960917	Illumina NovaSeq6000	metaSPAdes	-maxbin2 -concoct -metabat2
Mediterranean Sea, Amon mud volcano	MS	mud volcano	PRJNA431796	MS	NA	NA	SRR6660645	NA	Illumina MiSeq	megahit	-maxbin2 -concoct -metabat2	Not applicable	Not applicable	NA (download from NCBI’s Sequence Read Archive)
Pacific Ocean: Santa Monica Mounds	SMM	gas hydrate	PRJNA431796	SMM_0.3	0-0.3	860.5	SRR6660646	NA	Illumina NextSeq 500	megahit	-maxbin2 -concoct -metabat2	Not applicable	Not applicable	DOI: 10.1038/s41396-021-01047-0	Yu, H. et al. Sulfate differentially stimulates but is not respired by diverse anaerobic methanotrophic archaea. ISME J 16, 168-177 (2022)
Scotian Basin	SB	oil and gas seep	PRJNA598277	SB_0	0	2306	SRR12623516	NA	Illumina NextSeq 500	megahit	-maxbin2 -concoct -metabat2	megahit	-maxbin2 -concoct -metabat2	DOI: 10.1038/s41467-020-19648-2	Dong, X. et al. Thermogenic hydrocarbon biodegradation by diverse depth-stratified microbial populations at a Scotian Basin cold seep. Nat Commun 11, 5825 (2020)
				SB_0.2	0.2		SRR12623517	NA	Illumina NextSeq 500	megahit	-maxbin2 -concoct -metabat2
				SB_0.6	0.6		SRR12623518	NA	Illumina NextSeq 500	megahit	-maxbin2 -concoct -metabat2
				SB_1	1		SRR12623519	NA	Illumina NextSeq 500	megahit	-maxbin2 -concoct -metabat2
				SB_1.5	1.5		SRR12623520	NA	Illumina NextSeq 500	megahit	-maxbin2 -concoct -metabat2
				SB_2	2		SRR12623521	NA	Illumina NextSeq 500	megahit	-maxbin2 -concoct -metabat2
				SB_2.5	2.5		SRR12623522	NA	Illumina NextSeq 500	megahit	-maxbin2 -concoct -metabat2
Western Gulf of Mexico	WGoM	asphalt volcano	PRJEB32776	WGM_0.03	0.00-0.03	2925	ERR3365594	NA	Illumina HiSeq 1500	megahit	-maxbin2 -concoct -metabat2	megahit	-maxbin2 -concoct -metabat2	DOI: 10.1128/mBio.01814-19	Laso-Perez, R. et al. Anaerobic Degradation of Non-Methane Alkanes by "Candidatus Methanoliparia" in Hydrocarbon Seeps of the Gulf of Mexico. mBio 10, e01814-01819 (2019)
					0.00-0.03		ERR3365595	NA	Illumina HiSeq 1500	megahit	-maxbin2 -concoct -metabat2
					0.00-0.03		ERR3341267	NA	Illumina HiSeq 1500	megahit	-maxbin2 -concoct -metabat2
					0.00-0.03		ERR3341266	NA	Illumina HiSeq 1500	megahit	-maxbin2 -concoct -metabat2
					0.00-0.03		ERR3341265	NA	Illumina MiSeq	megahit	-maxbin2 -concoct -metabat2
					0.00-0.03		ERR3341264	NA	Illumina MiSeq	megahit	-maxbin2 -concoct -metabat2
				WGM_0.15	0.15		ERR3341263	NA	Illumina MiSeq	megahit	-maxbin2 -concoct -metabat2
Gulf of Mexico	GoM	oil and gas seep	PRJNA553005	GoM_a_0.15	0.1-0.15	~1600	SRR9649755	NA	Illumina HiSeq 2500	megahit	-maxbin2 -concoct -metabat2	megahit	-maxbin2 -concoct -metabat2	DOI: 10.1038/s41598-020-62840-z	Zhao, R. et al. Metagenomic views of microbial dynamics influenced by hydrocarbon seepage in sediments of the Gulf of Mexico. Sci Rep 10, 5772 (2020)
				GoM_b_0.15	0.1-0.15		SRR9649756	NA	Illumina HiSeq 2500	megahit	-maxbin2 -concoct -metabat2
				GoM_c_0.15	0.1-0.15		SRR9649758	NA	Illumina HiSeq 2500	megahit	-maxbin2 -concoct -metabat2
				GoM_d_0.15	0.1-0.15		SRR9649759	NA	Illumina HiSeq 2500	megahit	-maxbin2 -concoct -metabat2
				GoM_e_0.15	0.1-0.15		SRR9649760	NA	Illumina HiSeq 2500	megahit	-maxbin2 -concoct -metabat2
South China Sea: Jiaolong cold seep	JL	oil and gas seep	PRJCA000792/PRJNA831433	JL_0.02	0-0.02	1143	SRR19020600	SRR19238836	Illumina HiSeq 2500	megahit	-maxbin2 -concoct -metabat2	megahit	-maxbin2 -concoct -metabat2	DOI: 10.1007/s42995-020-00057-9; DOI: 10.1111/1462-2920.15796	Li, W.-L. et al. Metabolic diversification of anaerobic methanotrophic archaea in a deep-sea cold seep. Mar Life sci Technol 2, 431-441 (2020); Li, W.-L. et al. Microbial ecology of sulfur cycling near the sulfate–methane transition of deep-sea cold seep sediments. Environ Microbiol 23, 6844-6858 (2021)
				JL_0.06	0.04-0.06		SRR19020599	SRR19238835	Illumina HiSeq 2500	megahit	-maxbin2 -concoct -metabat2
				JL_0.1	0.08-0.10		SRR19020591	SRR19238834	Illumina HiSeq 2500	megahit	-maxbin2 -concoct -metabat2
				JL_0.14	0.12-0.14		SRR19020590	SRR19238833	Illumina HiSeq 2500	megahit	-maxbin2 -concoct -metabat2
Haiyang4 cold seep	HY4	methane seep	PRJNA702903/PRJNA831433	HY4_0.02	0-0.02	3005.56	SRR19020584	NA	Illumina NovaSeq6000	megahit	-maxbin2 -concoct -metabat2	megahit	-maxbin2 -concoct -metabat2	DOI: 10.1111/1462-2920.15796	Li, W.-L. et al. Microbial ecology of sulfur cycling near the sulfate–methane transition of deep-sea cold seep sediments. Environ Microbiol 23, 6844-6858 (2021)
				HY4_0.08	0.06-0.08		SRR19020588	NA	Illumina NovaSeq6000	megahit	-maxbin2 -concoct -metabat2
				HY4_0.1	0.08-0.10		SRR19020587	NA	Illumina NovaSeq6000	megahit	-maxbin2 -concoct -metabat2
				HY4_0.18	0.16-0.18		SRR19020586	NA	Illumina NovaSeq6000	megahit	-maxbin2 -concoct -metabat2
				HY4_0.24	0.22-0.24		SRR19020585	NA	Illumina NovaSeq6000	megahit	-maxbin2 -concoct -metabat2
				HY4_0.26	0.24-0.26		SRR19020584	NA	Illumina NovaSeq6000	megahit	-maxbin2 -concoct -metabat2
Site F cold seep	SF	methane seep		SF_0.02	0-0.02	1162.52	SRR19020598	NA	Illumina NovaSeq6000	megahit	-maxbin2 -concoct -metabat2	megahit	-maxbin2 -concoct -metabat2
				SF_0.08	0.06-0.08		SRR19020597	NA	Illumina NovaSeq6000	megahit	-maxbin2 -concoct -metabat2
				SF_0.1	0.08-0.10		SRR19020596	NA	Illumina NovaSeq6000	megahit	-maxbin2 -concoct -metabat2
				SF_0.12	0.10-0.12		SRR19020595	NA	Illumina NovaSeq6000	megahit	-maxbin2 -concoct -metabat2
				SF_0.18	0.16-0.18		SRR19020594	NA	Illumina NovaSeq6000	megahit	-maxbin2 -concoct -metabat2
				SF_0.2	0.18-0.20		SRR19020593	NA	Illumina NovaSeq6000	megahit	-maxbin2 -concoct -metabat2
				SF_0.26	0.24-0.26		SRR19020592	NA	Illumina NovaSeq6000	megahit	-maxbin2 -concoct -metabat2
Haima seep	Haima1	methane seep	PRJNA628571/PRJNA831433	Haima1_0.04	0.02-0.04	1380	SRR18920794	NA	Illumina HiSeq 2500	megahit	-maxbin2 -concoct -metabat2	Not applicable	VAMB	DOI: 10.1016/j.dsr.2021.103489; DOI: 10.1038/s41467-022-32503-w	Lu, R. et al. Asgard archaea in the haima cold seep: Spatial distribution and genomic insights. Deep Sea Res Part 1 Oceanogr Res Pap 170, 103489 (2021); Dong et al. Phylogenetically and catabolically diverse diazotrophs reside in deep-sea cold seep sediments Nat Commun 13, 4885 (2022)
				Haima1_0.12	0.10-0.12		SRR18920793	NA	Illumina HiSeq 2500	megahit	-maxbin2 -concoct -metabat2
				Haima1_0.2	0.18-0.20		SRR18920792	NA	Illumina HiSeq 2500	megahit	-maxbin2 -concoct -metabat2
				Haima1_a_0.28	0.26-0.28		SRR18920791	NA	Illumina HiSeq 2500	megahit	-maxbin2 -concoct -metabat2
				Haima1_b_0.28	0.26-0.28		SRR18920790	NA	Illumina HiSeq 2500	megahit	-maxbin2 -concoct -metabat2
	Haima3	methane seep		Haima3_0.12	0.10-0.12	1380	SRR18936880	NA	Illumina HiSeq 2500	megahit	-maxbin2 -concoct -metabat2
				Haima3_0.2	0.18-0.20		SRR18936879	NA	Illumina HiSeq 2500	megahit	-maxbin2 -concoct -metabat2
				Haima3_0.28	0.26-0.28		SRR18936878	NA	Illumina HiSeq 2500	megahit	-maxbin2 -concoct -metabat2
				Haima3_0.36	0.34-0.36		SRR18936877	NA	Illumina HiSeq 2500	megahit	-maxbin2 -concoct -metabat2
				Haima3_0.76	0.74-0.76		SRR18936876	NA	Illumina HiSeq 2500	megahit	-maxbin2 -concoct -metabat2
	Haima5	methane seep		Haima5_0.02	0-0.02	1390	SRR18936875	NA	Illumina HiSeq 2500	megahit	-maxbin2 -concoct -metabat2
				Haima5_0.06	0.04-0.06		SRR18936874	NA	Illumina HiSeq 2500	megahit	-maxbin2 -concoct -metabat2
				Haima5_0.14	0.12-0.14		SRR18936873	not available	Illumina HiSeq 2500	megahit	-maxbin2 -concoct -metabat2
				Haima5_0.22	0.20-0.22		SRR18936872	not available	Illumina HiSeq 2500	megahit	-maxbin2 -concoct -metabat2
				Haima5_0.3	0.28-0.30		SRR18936871	SRR19238832	Illumina HiSeq 2500	megahit	-maxbin2 -concoct -metabat2
Haima seep	Haima_S11	methane seep	PRJNA738468	Haima_S11_0.1	0-0.1	1375	SRR14876852	SRR15719361	Illumina HiSeq 2500	megahit	-maxbin2 -concoct -metabat2	megahit	-metabat2	DOI: 10.1101/2022.12.21.518016	Xiao, X. et al.Metal-driven anaerobic oxidation of methane as an important methane sink in methanic cold seep sediments. bioRxiv, (2022)
				Haima_S11_0.3	0.2-0.3		SRR14876853	SRR15719360	Illumina HiSeq 2500	metaSPAdes	-maxbin2 -concoct -metabat2
				Haima_S11_0.5	0.4-0.5		SRR14876854	SRR15719356	Illumina HiSeq 2500	megahit	-maxbin2 -concoct -metabat2
				Haima_S11_0.9	0.8-0.9		SRR14876844	SRR15719355	Illumina HiSeq 2500	metaSPAdes	-maxbin2 -concoct -metabat2
				Haima_S11_1.3	1.2-1.3		SRR14876845	SRR15719354	Illumina HiSeq 2500	metaSPAdes	-maxbin2 -concoct -metabat2
				Haima_S11_1.7	1.6-1.7		SRR14876846	SRR15719353	Illumina HiSeq 2500	megahit	-maxbin2 -concoct -metabat2
				Haima_S11_2.1	2-2.1		SRR14876847	SRR15719352	Illumina HiSeq 2500	megahit	-maxbin2 -concoct -metabat2
				Haima_S11_2.5	2.4-2.5		SRR14876848	SRR15719351	Illumina HiSeq 2500	megahit	-maxbin2 -concoct -metabat2
				Haima_S11_2.9	2.8-2.9		SRR14876849	SRR15719350	Illumina HiSeq 2500	megahit	-maxbin2 -concoct -metabat2
				Haima_S11_3.3	3.2-3.3		SRR14876850	SRR15719349	Illumina HiSeq 2500	megahit	-maxbin2 -concoct -metabat2
				Haima_S11_3.7	3.6-3.7		SRR14876851	SRR15719359	Illumina HiSeq 2500	megahit	-maxbin2 -concoct -metabat2
				Haima_S11_4.1	4-4.1		SRR14876855	SRR15719358	Illumina HiSeq 2500	megahit	-maxbin2 -concoct -metabat2
				Haima_S11_4.3	4.2-4.3		SRR14876856	SRR15719357	Illumina HiSeq 2500	megahit	-maxbin2 -concoct -metabat2
