# Supplementary material for: Unexpected genetic and microbial diversity for arsenic cycling in deep sea cold seep sediments
Source: NPJ Biofilms Microbiomes. 2023 Mar 29;9:13. doi: 10.1038/s41522-023-00382-8 (PMC10060404; doi:10.1038/s41522-023-00382-8)
Supplement: Supplementary file 3 — Supplementary Data 2 [file 41522_2023_382_MOESM3_ESM.xlsx]

## Sheet: Sheet 1
Supplementary Data 2 Relative abundances of As-cycling genes and dsrA genes. The values were represented by GPM (Genes per million).
Sites	acr3	arsB	arsC1	arsC2	arsM	arsI	arsP	arsH	arrA	aioA	arxA	dsrA
ENP_18.1	45.1753	0	5.87607	17.8957	56.1531	0	47.1619	0	0.08483	0	0	1.62366
ENP_2	19.9271	0	0	3.50308	21.7237	0	4.03899	0	0.725495	0	0	0
ENP_20.69	165.597	0	5.53062	24.3687	240.166	0	183.518	0	0.529578	0	0	8.70956
ENP_3.55	144.156	0	0.249821	26.2676	223.272	0	57.4332	0	0.237262	0	0	11.2938
ENP_35.65	107.33	0.018722	2.75284	16.2346	162.166	0	77.5031	0.053278	0.095661	0	0	6.88391
ENP_68.55	74.9601	0.015308	0.564716	27.8076	36.8165	0	29.3833	0.046691	0	0	0	0.257973
ENP_8.6	53.4177	0	1.11976	15.1799	81.1406	0	23.5424	0	0.024708	0	0	0.176227
GoM_a_0.15	223.69	0.789127	9.64947	27.5626	314.409	0.344909	79.0367	2.47533	25.1037	0.073009	0	68.7081
GoM_b_0.15	24.5832	0.559581	3.82076	9.25881	55.235	0	49.0778	0.426103	0.329452	0	0	40.4679
GoM_c_0.15	25.1076	0.138526	1.83781	8.39007	41.5713	0	31.8869	0.054604	1.67161	0	0	38.6871
GoM_d_0.15	10.3801	0.483374	2.33074	7.45643	19.8318	0	29.0777	0.065064	0.083675	0	0	43.4617
GoM_e_0.15	21.134	0.154325	2.04279	5.42533	36.1505	0	35.1795	0.415505	1.42736	0	0	38.5982
Haima_S11_0.1	132.789	1.6909	63.9412	40.4589	233.74	2.81405	40.0577	4.15367	9.32945	0.076547	0	64.3494
Haima_S11_0.3	147.192	0.065401	4.16728	57.1607	197.807	0.097219	57.8941	1.74571	2.62075	0	0	19.624
Haima_S11_0.5	116.578	0.293903	12.9344	31.8167	152.669	0.055489	51.1969	2.47082	1.86917	0.021866	0	19.823
Haima_S11_0.9	95.8009	0.105272	10.3705	29.027	112.87	0.738577	54.2356	1.22727	1.4422	0.005709	0	18.5846
Haima_S11_1.3	70.0617	0.005756	5.99931	24.6946	75.8561	0.451367	46.9997	0.994567	0.57882	0	0	13.2305
Haima_S11_1.7	47.5613	0.048379	6.32325	16.2428	50.1514	0.696554	26.8504	0.630202	0.407735	0.005423	0	12.2991
Haima_S11_2.1	19.7024	7.87347	10.0607	19.3728	23.0426	0.032903	21.1286	9.29119	0.237091	0	0	15.2104
Haima_S11_2.5	4.05166	0	0.479154	9.83366	4.18813	0	8.28725	0.063476	0.008226	0	0	21.1243
Haima_S11_2.9	14.2889	0	0.818339	13.7045	12.0783	0	17.0484	0.198696	0.008659	0	0	37.3435
Haima_S11_3.3	6.81855	0	1.00297	7.89857	7.53765	0	9.93468	0.089322	0.005868	0	0	37.7442
Haima_S11_3.7	81.5758	0	6.0719	32.9918	117.467	0	60.1623	0.775228	0.20557	0	0	24.7713
Haima_S11_4.1	45.2272	0.031344	7.45244	25.4834	62.4961	0.97087	40.2835	1.35688	0.735184	0	0	37.0984
Haima_S11_4.3	17.298	0.02942	2.49133	19.6078	23.6422	0.184967	19.4074	0.318654	0.022621	0	0	28.1691
Haima1_0.04	88.8751	4.15733	228.403	74.9052	132.267	4.89213	62.3925	0.84227	4.71747	1.08722	0	92.9144
Haima1_0.12	78.6909	5.00601	230.871	62.0282	122.365	2.80446	60.4199	0.727483	4.21739	1.04543	0.007923	87.2803
Haima1_0.2	48.8189	2.86627	48.0836	25.1946	67.9409	0.582325	89.7261	0.654272	1.47396	0.121698	0	64.9514
Haima1_a_0.28	70.6067	3.97078	121.668	32.3534	113.147	2.37117	68.6083	0.780037	3.12296	0.249519	0	72.9149
Haima1_b_0.28	72.0946	4.79859	92.1418	32.1197	108.444	3.24292	75.9001	0.492914	3.40727	0.153305	0	81.3054
Haima3_0.12	103.471	1.67624	34.7037	30.8893	181.74	2.69705	60.0992	1.95983	9.86443	0.342096	0.163569	74.5573
Haima3_0.2	127.069	1.81155	69.3483	31.8959	189.099	2.97004	51.7597	2.55194	14.1795	0.186167	0.015295	97.9129
Haima3_0.28	99.5976	0.732627	44.6605	23.6133	148.278	1.01942	56.4115	1.15786	9.39069	0.086097	0.011011	57.072
Haima3_0.36	238.127	0.203169	10.9298	34.6218	297.847	0	58.256	0.97901	14.7848	0.009845	0	41.5336
Haima3_0.76	119.711	0.353953	17.5848	21.0012	159.204	0	39.8239	1.84339	9.61226	0	0	27.9589
Haima5_0.02	45.217	3.29898	87.6706	22.8689	63.1246	0	82.2744	0.319524	0.534789	0.146017	0	54.5064
Haima5_0.06	31.8045	1.07924	46.3854	18.8103	53.0016	0.044799	71.7152	0.063965	0.232476	0.058733	0	51.3537
Haima5_0.14	22.6003	0.323281	11.8748	6.35347	47.446	0	63.4731	0.053329	0.092856	0	0	52.8948
Haima5_0.22	12.4744	0.030759	6.35843	9.99082	26.2525	0	64.8793	0.070869	0.004416	0	0	42.4403
Haima5_0.3	18.7184	0.217657	9.48227	9.38425	42.8919	0	78.1558	0	0.105037	0	0	48.9885
HM_2.8	91.1125	0	0	18.5358	68.5831	0	50.2786	0	0.057651	0	0	0.492324
HM_a_0.1	82.0031	1.35999	95.7552	17.3714	110.561	2.20975	24.0063	2.05896	3.34544	1.03104	0.076911	62.5609
HM_a_3.8	112.999	0	0.27534	22.2299	85.0293	0	99.5896	0	0.118536	0	0	1.40214
HM_b_0.1	92.7161	6.12973	100.952	17.4811	120.381	20.6218	107.446	0	0.727462	0.129977	0	46.7408
HM_b_3.8	136.578	0.069401	4.66349	7.78329	65.2993	0	122.448	0.169528	0.532979	0	0	26.2267
HM_c_0.1	162.528	0	278.023	6.45976	316.52	76.4208	31.3169	0	1.97351	0	0	16.3974
HY4_0.02	121.722	1.55106	244.498	39.842	163.696	3.87175	20.0324	12.6548	5.95867	0.941221	0	84.1613
HY4_0.08	142.031	3.59889	116.857	48.1266	227.214	1.10503	41.2219	3.12299	14.091	0.061692	0	101.217
HY4_0.1	134.669	2.22309	86.9638	52.3426	279.91	0.99921	36.3512	5.56921	7.02915	0.051474	0	83.8696
HY4_0.18	129.099	2.27659	62.7883	45.2013	233.354	0	47.4928	3.78998	7.07729	0.030977	0	60.6241
HY4_0.24	125.662	0.984568	30.592	41.816	183.473	0.516013	62.2063	2.0017	6.61469	0	0	59.7509
HY4_0.26	113.41	0.762834	31.9783	34.6186	172.81	0.112387	58.9614	2.20288	5.05303	0.030066	0	49.1042
JL_0.02	175.84	4.31854	100.562	60.9381	253.42	0.799592	86.5134	2.95481	6.42714	0.308549	0	129.288
JL_0.06	160.561	2.30001	78.8596	49.3629	229.288	1.26433	97.603	0.318575	5.86749	0.13813	0	131.058
JL_0.1	109.614	0.1484	9.68459	35.4343	128.094	0	125.362	0	1.15659	0	0	103.148
JL_0.14	109.463	0.239471	7.45025	40.8258	156.818	0.319476	155.76	0.362733	1.48955	0	0	116.534
MS	8.19592	0	6.75237	26.8503	110.834	0	105.398	0	0	0	0	44.3772
QDN-W01B-1949	172.339	0	11.472	65.3375	205.431	0.688024	71.9719	5.84628	0.169724	0.029446	0.030034	4.40055
QDN-W01B-4577	125.102	0	28.2283	66.6675	99.3321	3.61708	32.9219	31.1287	0.002408	0.355367	0.8749	0.756785
QDN-W03B-2880	201.631	0	1.35545	49.0768	266.148	0.537711	142.755	0.371835	0.178133	0	0	6.99826
QDN-W03B-480	299.89	0	10.4494	44.2983	352.3	0.787604	93.575	0.427356	6.65718	0	0	31.0892
QDN-W04B-4228	226.605	0	38.371	219.874	161.207	2.04566	97.4087	6.70851	3.50257	0.328131	0.784953	3.72471
QDN-W04B-480	276.115	0	13.3345	36.3278	330.857	1.05677	80.7861	0.699434	5.36335	0.065879	0.019555	26.5583
QDN-W04B-4900	228.601	0	6.36145	57.5807	295.234	0.423977	133.36	2.19749	1.14604	0.027538	0.317463	3.97202
QDN-W04B-580	300.286	0	12.1826	37.617	345.637	1.62276	87.9735	0.519969	5.69311	0	0	31.2517
SB_0	88.7882	0.230989	177.49	56.8457	228.039	11.9278	3.4723	4.67577	0.899745	0.78488	1.40295	51.0484
SB_0.2	122.423	2.60652	23.666	35.7895	177.373	0.365749	81.2968	0.800331	6.83068	0.005593	0	37.1197
SB_0.6	70.228	0	0.419812	9.74208	17.4161	0	63.9779	0.027259	0.056642	0	0	13.5657
SB_1	151.811	0.035494	29.3421	33.1313	93.7256	0	96.4677	0.393163	0.534059	0	0	3.32717
SB_1.5	145.519	0.012598	4.26349	40.2169	83.1924	0.608768	85.4051	0.205082	0.618559	0.005623	0	7.10868
SB_2	170.147	0.036749	3.60434	27.404	129.429	0	105.87	0.228165	3.68481	0.004246	0	12.8626
SB_2.5	218.418	0	4.97261	39.2668	134.481	0.05377	136.116	0.41493	1.54488	0.018399	0	8.06567
SF_0.02	79.8859	28.5754	193.916	26.4804	169.219	0.234569	48.9251	3.53998	6.2344	0.076902	0	65.813
SF_0.08	79.1546	1.79616	52.9183	28.7129	138.425	0	75.5283	0.966278	3.48811	0	0	79.926
SF_0.1	84.4796	1.2243	51.8526	29.3013	133.186	1.08309	73.6011	1.11691	3.45548	0.009017	0	81.7785
SF_0.12	83.5369	2.65083	54.2463	33.3915	124.64	0.597985	81.8884	1.50912	3.64053	0	0	74.7042
SF_0.18	135.411	1.94805	56.5483	32.695	211.414	0.96646	84.3889	5.62635	7.17539	0.027267	0	107.065
SF_0.2	102.561	0.534447	53.5808	22.0567	149.491	0.421725	76.4222	2.79368	4.65932	0.01021	0	94.2538
SF_0.26	102.957	0.638071	47.2788	45.7038	160.839	0	76.1287	1.64146	4.32113	0	0	75.2202
SH-W20A-1310	231.272	0	6.56457	81.0182	295.691	2.10159	56.9835	0.445063	4.21709	0	0	22.4292
SH-W20A-2180	324.476	0	0.736098	59.5604	349.5	0.442745	83.4806	0	3.27407	0	0	21.7151
SH-W20A-3080	175.626	0	0.075095	97.0442	287.362	0	115.581	0.052406	0.346439	0	0	34.1252
SH-W20A-3880	165.259	0	0.202708	46.8768	195.077	0.1384	41.8815	0.503076	0.107219	0	0	2.56268
SH-W20A-766	255.555	0	8.39448	44.0688	315.489	2.40959	83.8025	0.62354	3.82599	0	0	16.6651
SMM_0.3	162.481	0.207013	10.2997	20.5212	152.081	0.228855	125.097	1.25009	4.67431	0.024114	0	115.018
WGM_0.03	15.8232	1.04831	8.39491	11.7973	43.6857	0	69.8142	1.31107	1.58715	0.117143	0	206.392
WGM_0.15	2.69974	0	0	0	20.1081	0	6.7693	0	0	0	0	4.11449
