# Supplementary material for: Unexpected genetic and microbial diversity for arsenic cycling in deep sea cold seep sediments
Source: NPJ Biofilms Microbiomes. 2023 Mar 29;9:13. doi: 10.1038/s41522-023-00382-8 (PMC10060404; doi:10.1038/s41522-023-00382-8)
Supplement: Supplementary file 4 — Supplementary Data 3 [file 41522_2023_382_MOESM4_ESM.xlsx]

## Sheet: Sheet 1
Supplementary Data 3 Genome statistics of 1741 species-level (ANI) MAGs.
Genomes	Classification	Completeness	Contamination	Strain heterogeneity
ENP_cbin_11	d__Bacteria;p__Atribacterota;c__JS1;o__SB-45;f__34-128;g__34-128;s__	69.04	5.27	50
ENP_cbin_12	d__Bacteria;p__Chloroflexota;c__Dehalococcoidia;o__E44-bin15;f__E44-bin15;g__JADFVG01;s__	81.72	0.99	0
ENP_cbin_13	d__Bacteria;p__Proteobacteria;c__Alphaproteobacteria;o__Rhizobiales;f__Xanthobacteraceae;g__Bradyrhizobium;s__	60.1	2.56	41.18
ENP_cbin_14	d__Bacteria;p__Chloroflexota;c__Dehalococcoidia;o__Dehalococcoidales;f__SOJS01;g__SOJS01;s__	62.18	2.97	0
ENP_cbin_2	d__Bacteria;p__Actinobacteriota;c__Humimicrobiia;o__Humimicrobiales;f__Humimicrobiaceae;g__Hydromicrobium;s__	54.08	3.45	33.33
ENP_cbin_20	d__Bacteria;p__Chloroflexota;c__Dehalococcoidia;o__GIF9;f__AB-539-J10;g__CG2-30-46-19;s__	67.54	8.61	7.14
ENP_cbin_21	d__Bacteria;p__Planctomycetota;c__Phycisphaerae;o__Sedimentisphaerales;f__SG8-4;g__NIOZ-UU13;s__	51.04	7.89	66.67
ENP_cbin_22	d__Bacteria;p__Aerophobota;c__Aerophobia;o__Aerophobales;f__AE-B3A;g__AE-B3A;s__	53.2	5.97	62.5
ENP_cbin_23	d__Bacteria;p__Chloroflexota;c__Dehalococcoidia;o__Dehalococcoidales;f__W498;g__;s__	52.97	7.02	28.57
ENP_cbin_24	d__Bacteria;p__WOR-3;c__E44-bin80;o__E44-bin80;f__E44-bin80;g__SOIS01;s__SOIS01	94.96	1.1	0
ENP_cbin_25	d__Bacteria;p__Planctomycetota;c__Phycisphaerae;o__Sedimentisphaerales;f__SG8-4;g__;s__	54.28	7.68	22.73
ENP_cbin_27	d__Bacteria;p__Chloroflexota;c__Dehalococcoidia;o__Dehalococcoidales;f__E44-bin88;g__E44-bin88;s__	79.02	1.98	50
ENP_cbin_29	d__Bacteria;p__Acidobacteriota;c__Aminicenantia;o__Aminicenantales;f__Aminicenantaceae;g__;s__	50.31	6.03	11.11
ENP_cbin_3	d__Bacteria;p__WOR-3;c__WOR-3;o__SM23-42;f__SM23-42;g__SOIY01;s__	95.24	2.2	100
ENP_cbin_5	d__Bacteria;p__Desulfobacterota;c__DSM-4660;o__Desulfatiglandales;f__B25-G16;g__B33-G16;s__	58	9.75	4.35
ENP_cbin_6	d__Bacteria;p__Acidobacteriota;c__Aminicenantia;o__Aminicenantales;f__Aminicenantaceae;g__SOIV01;s__	59.06	5.18	37.5
ENP_sbin_10_5	d__Bacteria;p__Bacteroidota;c__Bacteroidia;o__Bacteroidales;f__VadinHA17;g__;s__	57.13	3.45	0
ENP_sbin_11_1	d__Bacteria;p__Atribacterota;c__JS1;o__SB-45;f__34-128;g__34-128;s__34-128	63.94	5.08	66.67
ENP_sbin_2_4	d__Bacteria;p__Aerophobota;c__Aerophobia;o__Aerophobales;f__AE-B3A;g__SOJT01;s__	54.37	7.63	0
ENP_sbin_2_5	d__Bacteria;p__Acidobacteriota;c__Aminicenantia;o__Aminicenantales;f__Aminicenantaceae;g__SOIV01;s__SOIV01	70.49	8.97	30.77
ENP_sbin_5_1	d__Bacteria;p__Actinobacteriota;c__Humimicrobiia;o__Humimicrobiales;f__Humimicrobiaceae;g__Hydromicrobium;s__Hydromicrobium	93.36	0	0
ENP_sbin_7_1	d__Bacteria;p__Aerophobota;c__Aerophobia;o__Aerophobales;f__AE-B3A;g__AE-B3A;s__AE-B3A	75.12	0.15	0
ENP_sbin_7_2	d__Bacteria;p__Chloroflexota;c__Dehalococcoidia;o__Dehalococcoidales;f__E44-bin46;g__E44-bin46;s__	65.09	6.14	0
ENP_sbin_7_3	d__Bacteria;p__Actinobacteriota;c__Humimicrobiia;o__Humimicrobiales;f__Humimicrobiaceae;g__Hydromicrobium;s__	50.23	8.94	11.11
ENP_sbin_8_3	d__Bacteria;p__Atribacterota;c__JS1;o__SB-45;f__34-128;g__34-128;s__	54.04	0.85	100
GoM_D24_sbin1	d__Bacteria;p__Chloroflexota;c__Dehalococcoidia;o__GIF9;f__AB-539-J10;g__E29-bin73;s__E29-bin73	52.76	0	0
GoM_D24_sbin2	d__Bacteria;p__Chloroflexota;c__Dehalococcoidia;o__GIF9;f__AB-539-J10;g__E29-bin54;s__E29-bin54	54.36	6.53	6.25
GoM_D24_sbin5	d__Bacteria;p__Desulfobacterota;c__Syntrophobacteria;o__BM002;f__BM002;g__BM002;s__	51.65	4.42	46.15
GoM_D27_sbin2	d__Bacteria;p__Chloroflexota;c__Dehalococcoidia;o__GIF9;f__AB-539-J10;g__E29-bin73;s__	57.53	5.84	0
GoM_D30_sbin4	d__Bacteria;p__Methylomirabilota;c__Methylomirabilia;o__Methylomirabilales;f__CSP1-5;g__CSP1-5;s__CSP1-5	90.48	4.52	57.14
GoM_D30_sbin5	d__Bacteria;p__Planctomycetota;c__Brocadiae;o__Brocadiales;f__Scalinduaceae;g__Scalindua_A;s__	51.13	4.18	57.14
GoM_D72_sbin1	d__Bacteria;p__VGIX01;c__VGIX01;o__VGIX01;f__VGIX01;g__;s__	69.8	3.3	100
GoM_cbin13	d__Bacteria;p__Chloroflexota;c__Anaerolineae;o__B4-G1;f__B4-G1;g__;s__	59.83	1.82	0
GoM_cbin16	d__Bacteria;p__Eisenbacteria;c__RBG-16-71-46;o__CAIMUX01;f__;g__;s__	54.7	2.3	33.33
GoM_cbin18	d__Bacteria;p__Zixibacteria;c__MSB-5A5;o__JAABVY01;f__JAHJOQ01;g__;s__	67.08	4.76	20
GoM_cbin2	d__Bacteria;p__Chloroflexota;c__Anaerolineae;o__B4-G1;f__DUEL01;g__JAFGOJ01;s__	71.82	1.46	66.67
GoM_cbin20	d__Bacteria;p__Chloroflexota;c__Dehalococcoidia;o__GIF9;f__AB-539-J10;g__SKVJ01;s__	74.25	9.57	43.75
GoM_cbin21	d__Bacteria;p__Atribacterota;c__JS1;o__SB-45;f__34-128;g__34-128;s__	57.23	4.26	40
GoM_cbin22	d__Bacteria;p__Planctomycetota;c__Phycisphaerae;o__SM23-33;f__SM23-33;g__;s__	51.93	6.47	6.67
GoM_cbin23	d__Bacteria;p__Calditrichota;c__Calditrichia;o__Calditrichales;f__Calditrichaceae;g__;s__	57.51	2.85	25
GoM_cbin24	d__Bacteria;p__Proteobacteria;c__Gammaproteobacteria;o__Acidiferrobacterales;f__SPGG2;g__SPGG2;s__	78.19	1.33	16.67
GoM_cbin28	d__Bacteria;p__Proteobacteria;c__Gammaproteobacteria;o__PS1;f__Thioglobaceae;g__Ruthia;s__	93.05	0.17	0
GoM_cbin29	d__Bacteria;p__Desulfobacterota;c__DSM-4660;o__Desulfatiglandales;f__Desulfatiglandaceae;g__;s__	51.58	3.92	36.36
GoM_cbin3	d__Bacteria;p__Eisenbacteria;c__RBG-16-71-46;o__CAIMUX01;f__WJJG01;g__;s__	50.53	4.78	7.69
GoM_cbin4	d__Bacteria;p__Gemmatimonadota;c__Gemmatimonadetes;o__Gemmatimonadales;f__GWC2-71-9;g__WVYX01;s__	78.88	1.1	0
GoM_cbin5	d__Bacteria;p__Spirochaetota;c__Spirochaetia;o__SZUA-6;f__;g__;s__	52.85	2.4	25
GoM_cbin8	d__Bacteria;p__Desulfobacterota;c__Desulfobacteria;o__Desulfobacterales;f__JAHDSC01;g__;s__	50.53	5.51	52.17
GoM_cbin9	d__Bacteria;p__Desulfobacterota;c__GWC2-55-46;o__GWC2-55-46;f__;g__;s__	67.1	2.68	20
HMR17_1	d__Bacteria;p__Proteobacteria;c__Gammaproteobacteria;o__SZUA-229;f__SZUA-229;g__GCA-2746365;s__	51.72	6.03	75
HMR17_10	d__Bacteria;p__Gemmatimonadota;c__Gemmatimonadetes;o__Longimicrobiales;f__UBA6960;g__;s__	71.34	4.7	71.43
HMR17_11	d__Bacteria;p__Myxococcota;c__Polyangia;o__GCA-2747355;f__;g__;s__	51.47	7.89	16.67
HMR17_12	d__Bacteria;p__Planctomycetota;c__UBA1135;o__UBA1135;f__UBA1135;g__GCA-2746235;s__	76.16	2.83	37.5
HMR17_16	d__Bacteria;p__Proteobacteria;c__Gammaproteobacteria;o__Arenicellales;f__LS-SOB;g__;s__	94.1	2.44	20
HMR17_17	d__Bacteria;p__Bacteroidota;c__Bacteroidia;o__Flavobacteriales;f__Flavobacteriaceae;g__GCA-002733185;s__	73.28	0	0
HMR17_19	d__Bacteria;p__Proteobacteria;c__Gammaproteobacteria;o__SZUA-229;f__SZUA-229;g__GCA-2746365;s__	59.36	1.38	22.22
HMR17_20	d__Bacteria;p__Myxococcota;c__Polyangia;o__Polyangiales;f__SG8-38;g__B10-G4;s__	56.14	0	0
HMR17_21	d__Bacteria;p__Verrucomicrobiota;c__Lentisphaeria;o__Victivallales;f__;g__;s__	73.99	6.52	9.52
HMR17_23	d__Bacteria;p__Myxococcota;c__Myxococcia;o__SLRQ01;f__;g__;s__	53.44	1.75	0
HMR17_27	d__Bacteria;p__Desulfobacterota_C;c__Deferrisomatia;o__Deferrisomatales;f__;g__;s__	90.91	2.01	22.22
HMR17_29	d__Bacteria;p__Verrucomicrobiota;c__Kiritimatiellae;o__Kiritimatiellales;f__Pontiellaceae;g__Pontiella;s__	50.4	3.55	71.43
HMR17_30	d__Bacteria;p__Desulfobacterota;c__Desulfuromonadia;o__Desulfuromonadales;f__UBA2294;g__Kmv16;s__	58.16	8.05	21.05
HMR17_31	d__Bacteria;p__Proteobacteria;c__Gammaproteobacteria;o__Pseudomonadales;f__Porticoccaceae;g__HB2-32-21;s__	55.17	6.9	80
HMR17_35	d__Bacteria;p__Desulfobacterota;c__Desulfuromonadia;o__Desulfuromonadales;f__BM103;g__;s__	50.16	3.06	25
HMR17_37	d__Bacteria;p__Verrucomicrobiota;c__Lentisphaeria;o__Victivallales;f__JAADHT01;g__;s__	84.46	0.68	0
HMR17_39	d__Bacteria;p__Marinisomatota;c__UBA8477;o__UBA8477;f__UBA8477;g__JABMPR01;s__	78.02	2.85	100
HMR17_40	d__Bacteria;p__Bdellovibrionota;c__Bdellovibrionia;o__Bdellovibrionales;f__UBA1609;g__;s__	83.39	1.57	25
HMR17_41	d__Bacteria;p__Verrucomicrobiota;c__Kiritimatiellae;o__Kiritimatiellales;f__Pontiellaceae;g__Pontiella;s__	64.82	6.22	55
HMR17_43	d__Bacteria;p__Verrucomicrobiota;c__Kiritimatiellae;o__UBA8416;f__JABMPJ01;g__;s__	51.9	2.18	0
HMR17_44	d__Bacteria;p__Acidobacteriota;c__UBA4820;o__;f__;g__;s__	59.48	6.9	25
HMR17_45	d__Bacteria;p__Proteobacteria;c__Gammaproteobacteria;o__SZUA-229;f__SZUA-229;g__GCA-2746365;s__	51.02	4.44	64.71
HMR17_46	d__Bacteria;p__Zixibacteria;c__MSB-5A5;o__GN15;f__JAAZOE01;g__;s__	58.56	4.39	0
HMR17_47	d__Bacteria;p__Myxococcota;c__Polyangia;o__Haliangiales;f__Haliangiaceae;g__;s__	64.19	9.89	3.57
HMR17_48	d__Bacteria;p__Patescibacteria;c__Gracilibacteria;o__UBA1369;f__LOWO2-01-FULL-3;g__;s__	53.92	0.93	0
HMR17_5	d__Bacteria;p__Verrucomicrobiota;c__Kiritimatiellae;o__Kiritimatiellales;f__Pontiellaceae;g__Pontiella;s__	59.25	7.21	17.65
HMR17_9	d__Bacteria;p__Myxococcota;c__Polyangia;o__Polyangiales;f__Polyangiaceae;g__;s__	86.38	5.86	12.5
HMR18_1	d__Bacteria;p__Proteobacteria;c__Gammaproteobacteria;o__UBA6429;f__UBA6429;g__;s__	88.23	4.45	63.64
HMR18_12	d__Bacteria;p__Bacteroidota;c__Bacteroidia;o__Flavobacteriales;f__Flavobacteriaceae;g__QNYL01;s__	65.42	1.75	100
HMR18_19	d__Bacteria;p__Proteobacteria;c__Gammaproteobacteria;o__GCA-001735895;f__GCA-001735895;g__GCA-001735895;s__	73.71	5.28	58.33
HMR18_2	d__Bacteria;p__Desulfobacterota;c__Desulfobacteria;o__Desulfobacterales;f__ETH-SRB1;g__B13-G4;s__	88.58	7.03	64.71
HMR18_22	d__Bacteria;p__Myxococcota;c__Polyangia;o__Haliangiales;f__Haliangiaceae;g__NORP324;s__	72.81	4.78	4
HMR18_29	d__Bacteria;p__Desulfobacterota_C;c__Deferrisomatia;o__Deferrisomatales;f__;g__;s__	50.77	4.25	42.86
HMR18_30	d__Bacteria;p__Cloacimonadota;c__Cloacimonadia;o__Cloacimonadales;f__TCS61;g__JABIME01;s__	59.94	8.5	77.78
HMR18_6	d__Bacteria;p__Bacteroidota;c__Bacteroidia;o__Bacteroidales;f__Prolixibacteraceae;g__Draconibacterium;s__	86.2	4.5	42.86
HMR18_9	d__Bacteria;p__Verrucomicrobiota;c__Verrucomicrobiae;o__Opitutales;f__Verruco-01;g__CK1056;s__	85.47	1.86	60
HMR19_1	d__Bacteria;p__Myxococcota;c__Polyangia;o__JAAYKL01;f__JAAYKL01;g__;s__	92.04	2.93	33.33
HMR19_12	d__Bacteria;p__Bipolaricaulota;c__Bipolaricaulia;o__UBA7950;f__UBA9294;g__SPBW01;s__	57.7	0.85	100
HMR19_14	d__Bacteria;p__Myxococcota;c__Polyangia;o__HGW-17;f__;g__;s__	71.82	1.77	50
HMR19_16	d__Bacteria;p__Chloroflexota;c__Dehalococcoidia;o__GIF9;f__AB-539-J10;g__SKVJ01;s__	67.82	1.98	50
HMR19_18	d__Bacteria;p__Desulfobacterota;c__Dissulfuribacteria;o__Dissulfuribacterales;f__UBA3076;g__UBA3076;s__	61.95	2.45	66.67
HMR19_21	d__Bacteria;p__Proteobacteria;c__Gammaproteobacteria;o__GCF-002020875;f__GRL18;g__GRL18;s__GRL18	70.21	3.32	50
HMR19_26	d__Bacteria;p__Desulfobacterota;c__Syntrophia;o__Syntrophales;f__UBA2210;g__UBA2210;s__	58.28	7.8	56.25
HMR19_31	d__Bacteria;p__Spirochaetota;c__Spirochaetia;o__DSM-27196;f__SLST01;g__JAHOYX01;s__	53.99	4.19	33.33
HMR19_33	d__Bacteria;p__Patescibacteria;c__Gracilibacteria;o__UM-FILTER-43-11;f__UM-FILTER-43-11;g__JAFGTE01;s__	63.18	7.53	5
HMR19_36	d__Bacteria;p__JAGOBX01;c__;o__;f__;g__;s__	53	5.54	0
HMR19_5	d__Bacteria;p__Desulfobacterota;c__UBA8473;o__UBA8473;f__UBA8473;g__;s__	50.77	3.76	7.14
HMR19_9	d__Bacteria;p__Marinisomatota;c__UBA8477;o__UBA8477;f__UBA8477;g__JABMPR01;s__	79.67	0.2	0
HMR1_14	d__Bacteria;p__Desulfobacterota;c__WTBG01;o__WTBG01;f__WTBG01;g__WTBG01;s__	52.73	2.51	0
HMR1_19	d__Bacteria;p__Krumholzibacteriota;c__Krumholzibacteria;o__LZORAL124-64-63;f__LZORAL124-64-63;g__LZORAL124-64-63;s__	65.52	6.9	0
HMR1_2	d__Bacteria;p__Cloacimonadota;c__Cloacimonadia;o__Cloacimonadales;f__TCS61;g__JABIME01;s__	59.09	1.72	80
HMR1_20	d__Bacteria;p__Marinisomatota;c__AB16;o__AB16;f__46-47;g__M50B103;s__	62.83	2.56	75
HMR1_22	d__Bacteria;p__Desulfobacterota;c__DSM-4660;o__Desulfatiglandales;f__Desulfatiglandaceae;g__4484-190-2;s__	51.83	5.97	43.75
HMR1_23	d__Bacteria;p__Chloroflexota;c__Dehalococcoidia;o__GIF9;f__AB-539-J10;g__SKVJ01;s__	66.4	2.18	66.67
HMR1_28	d__Bacteria;p__Bacteroidota;c__Bacteroidia;o__Bacteroidales;f__JAADJA01;g__JAADJA01;s__	51.72	1.72	0
HMR1_3	d__Bacteria;p__Bacteroidota;c__Bacteroidia;o__Bacteroidales;f__F082;g__JAADID01;s__	92.47	2.99	16.67
HMR1_30	d__Bacteria;p__Campylobacterota;c__Campylobacteria;o__Campylobacterales;f__Sulfurimonadaceae;g__S145-25;s__	83.16	6.33	66.67
HMR1_31	d__Bacteria;p__Bacteroidota;c__Bacteroidia;o__Bacteroidales;f__GCA-2748055;g__GCA-2748055;s__	66.11	2.63	37.5
HMR1_36	d__Bacteria;p__Planctomycetota;c__Phycisphaerae;o__SM23-33;f__SM23-33;g__;s__	52.73	2.84	0
HMR1_38	d__Bacteria;p__Bacteroidota;c__Bacteroidia;o__Bacteroidales;f__SM23-62;g__SM23-62;s__	53.62	0.16	0
HMR1_39	d__Bacteria;p__Spirochaetota;c__Spirochaetia;o__Spirochaetales_E;f__Spirochaetaceae_B;g__UBA2779;s__	57.52	0.8	0
HMR1_4	d__Bacteria;p__Acidobacteriota;c__Thermoanaerobaculia;o__Thermoanaerobaculales;f__FEB-10;g__;s__	91.38	5.65	35.71
HMR1_40	d__Bacteria;p__Bacteroidota;c__Bacteroidia;o__Bacteroidales;f__VadinHA17;g__;s__	85	1.39	40
HMR1_44	d__Bacteria;p__Spirochaetota;c__Spirochaetia;o__DSM-27196;f__SLST01;g__JAHOYX01;s__	51.1	5.99	44.44
HMR1_47	d__Bacteria;p__Patescibacteria;c__Paceibacteria;o__Paceibacterales;f__JAHIOY01;g__;s__	57.64	2.19	25
HMR1_6	d__Bacteria;p__Bacteroidota;c__Bacteroidia;o__Bacteroidales;f__B18-G4;g__B18-G4;s__B18-G4	84.39	1.45	66.67
HMR20_17	d__Bacteria;p__VGIX01;c__VGIX01;o__VGIX01;f__VGIX01;g__;s__	87.36	4.88	75
HMR20_18	d__Bacteria;p__Desulfobacterota;c__DSM-4660;o__Desulfatiglandales;f__Desulfatiglandaceae;g__4484-190-2;s__	50.73	7.8	35.29
HMR20_25	d__Bacteria;p__Patescibacteria;c__Paceibacteria;o__Paceibacterales;f__;g__;s__	63.66	0.5	100
HMR20_6	d__Bacteria;p__Proteobacteria;c__Gammaproteobacteria;o__Chromatiales;f__Sedimenticolaceae;g__Sva-25;s__	85.81	5.32	72
HMR21_1	d__Bacteria;p__Chloroflexota;c__Anaerolineae;o__Anaerolineales;f__E44-bin32;g__E44-bin32;s__	52.68	1.9	33.33
HMR21_12	d__Bacteria;p__Fermentibacterota;c__Fermentibacteria;o__Fermentibacterales;f__Fermentibacteraceae;g__Aegiribacteria;s__	50.45	7.99	66.67
HMR21_15	d__Bacteria;p__Bacteroidota;c__Bacteroidia;o__Bacteroidales;f__F082;g__JAADID01;s__	62.95	3.67	44.44
HMR21_20	d__Bacteria;p__Proteobacteria;c__Gammaproteobacteria;o__UBA9214;f__UBA9214;g__SZUA-186;s__	70.52	5.71	15.15
HMR21_24	d__Bacteria;p__Campylobacterota;c__Campylobacteria;o__Campylobacterales;f__Sulfurimonadaceae;g__S145-25;s__	50.08	8.62	83.33
HMR21_28	d__Bacteria;p__Chloroflexota;c__Dehalococcoidia;o__SZUA-161;f__SZUA-161;g__SZUA-161;s__	86.14	3.67	100
HMR21_36	d__Bacteria;p__Desulfobacterota;c__Desulfobacteria;o__Desulfobacterales;f__Desulfobacteraceae;g__Desulfobacula;s__	53.96	2.83	50
HMR21_37	d__Bacteria;p__Desulfobacterota;c__WTBG01;o__WTBG01;f__WTBG01;g__WTBG01;s__WTBG01	59.1	6.24	18.18
HMR21_7	d__Bacteria;p__Proteobacteria;c__Gammaproteobacteria;o__DSM-19610;f__DSM-19610;g__Thiogranum;s__	52.1	8.07	7.81
HMR21_9	d__Bacteria;p__Krumholzibacteriota;c__Krumholzibacteria;o__Krumholzibacteriales;f__Krumholzibacteriaceae;g__;s__	75.43	2.4	50
HMR22_1	d__Bacteria;p__Acidobacteriota;c__Aminicenantia;o__Aminicenantales;f__Aminicenantaceae;g__SOIV01;s__SOIV01	53.84	2.61	60
HMR22_3	d__Bacteria;p__Desulfobacterota;c__Desulfobulbia;o__Desulfobulbales;f__Desulfocapsaceae;g__Desulfocapsa;s__	73.05	3.17	45.45
HMR23_1	d__Bacteria;p__Desulfobacterota;c__UBA8473;o__UBA8473;f__UBA8473;g__;s__	52.99	9.45	3.7
HMR23_10	d__Bacteria;p__BMS3Abin14;c__BMS3Abin14;o__BMS3Abin14;f__JAFGWO01;g__;s__	61.13	1.74	42.86
HMR23_11	d__Bacteria;p__Desulfobacterota;c__Desulfobulbia;o__Desulfobulbales;f__BM004;g__;s__	64.69	4.79	53.85
HMR23_2	d__Bacteria;p__Proteobacteria;c__Gammaproteobacteria;o__UBA6429;f__UBA6429;g__;s__	88.14	6.88	53.19
HMR23_3	d__Bacteria;p__Desulfobacterota;c__Desulfobacteria;o__Desulfobacterales;f__ETH-SRB1;g__B13-G4;s__	74.05	6.83	71.43
HMR23_5	d__Bacteria;p__Desulfobacterota;c__Syntrophobacteria;o__BM002;f__BM002;g__BM002;s__	89.3	4.24	77.78
HMR23_8	d__Bacteria;p__Atribacterota;c__JS1;o__SB-45;f__34-128;g__34-128;s__	52.1	9.87	9.52
HMR23_9	d__Bacteria;p__Proteobacteria;c__Gammaproteobacteria;o__GCA-001735895;f__GCA-001735895;g__GCA-001735895;s__	58.67	3.98	48
HMR24_15	d__Bacteria;p__Desulfobacterota;c__Desulfobacteria;o__Desulfobacterales;f__ETH-SRB1;g__B13-G4;s__	50.75	6.81	85
HMR24_19	d__Bacteria;p__VGIX01;c__VGIX01;o__VGIX01;f__;g__;s__	60.35	8.41	20
HMR24_3	d__Bacteria;p__Chloroflexota;c__Anaerolineae;o__Anaerolineales;f__E44-bin32;g__W1033;s__	53.21	1.02	50
HMR24_4	d__Bacteria;p__Chloroflexota;c__Dehalococcoidia;o__Dehalococcoidales;f__W498;g__;s__	55.52	6.66	35.71
HMR24_8	d__Bacteria;p__Desulfobacterota;c__Desulfobacteria;o__Desulfobacterales;f__ETH-SRB1;g__Desulfaltia;s__	50.58	7.41	15
HMR25_1	d__Bacteria;p__VGIX01;c__VGIX01;o__VGIX01;f__VGIX01;g__;s__	60.98	3.49	33.33
HMR25_15	d__Bacteria;p__Desulfobacterota;c__Desulfobacteria;o__Desulfobacterales;f__ETH-SRB1;g__B13-G4;s__	59.59	3.16	29.41
HMR25_18	d__Bacteria;p__Desulfobacterota;c__DSM-4660;o__Desulfatiglandales;f__B25-G16;g__B33-G16;s__	77.14	1.4	80
HMR26_1	d__Bacteria;p__Chloroflexota;c__Dehalococcoidia;o__GIF9;f__AB-539-J10;g__B68-G16;s__	50.28	7.59	0
HMR26_12	d__Bacteria;p__Acidobacteriota;c__Aminicenantia;o__Aminicenantales;f__Aminicenantaceae;g__SOIV01;s__	57.03	5.59	50
HMR26_15	d__Bacteria;p__Chloroflexota;c__Anaerolineae;o__Promineofilales;f__UBA4811;g__GLR113;s__	90.45	5.45	14.29
HMR26_19	d__Bacteria;p__Omnitrophota;c__Koll11;o__JABMRG01;f__JABMRG01;g__;s__	92.95	1.61	0
HMR26_23	d__Bacteria;p__Desulfobacterota;c__Desulfobacteria;o__C00003060;f__C00003060;g__S7086C20;s__	82.87	2.72	37.5
HMR26_31	d__Bacteria;p__UBA6262;c__UBA6262;o__WVXT01;f__WVXT01;g__WVXT01;s__WVXT01	52.3	7.63	0
HMR26_7	d__Bacteria;p__Chloroflexota;c__Dehalococcoidia;o__Dehalococcoidales;f__E44-bin46;g__E44-bin46;s__	74.42	2.97	0
HMR26_8	d__Bacteria;p__Desulfobacterota;c__Desulfobacteria;o__C00003060;f__C00003106;g__;s__	60.73	9.9	6.9
HMR2_11	d__Bacteria;p__Chloroflexota;c__Anaerolineae;o__Anaerolineales;f__UBA11858;g__B10-G9;s__	50.38	4.65	50
HMR2_2	d__Bacteria;p__Desulfobacterota;c__DSM-4660;o__Desulfatiglandales;f__Desulfatiglandaceae;g__4484-190-2;s__	59.55	6.29	16.67
HMR3_10	d__Bacteria;p__Bacteroidota;c__Bacteroidia;o__Bacteroidales;f__VadinHA17;g__JADFUQ01;s__	51.34	9.33	72
HMR3_11	d__Bacteria;p__Fermentibacterota;c__Fermentibacteria;o__Fermentibacterales;f__Fermentibacteraceae;g__Sabulitectum;s__	91.76	4.46	0
HMR3_12	d__Bacteria;p__Firmicutes;c__Bacilli;o__Izemoplasmatales;f__Izemoplasmataceae;g__Izemoplasma_B;s__	98.67	1.56	33.33
HMR3_13	d__Bacteria;p__WOR-3;c__32-111;o__32-111;f__32-111;g__;s__	78.55	0	0
HMR3_15	d__Bacteria;p__Fermentibacterota;c__Fermentibacteria;o__Fermentibacterales;f__Fermentibacteraceae;g__Aegiribacteria;s__	92.79	3.3	33.33
HMR3_16	d__Bacteria;p__Marinisomatota;c__AB16;o__AB16;f__46-47;g__TCS52;s__	79.94	1.25	13.33
HMR3_19	d__Bacteria;p__Bipolaricaulota;c__Bipolaricaulia;o__UBA7950;f__UBA9294;g__M55B144;s__	73.73	0	0
HMR3_2	d__Bacteria;p__Desulfobacterota;c__Desulfobacteria;o__Desulfobacterales;f__ETH-SRB1;g__;s__	50.69	8.6	57.14
HMR3_24	d__Bacteria;p__Cloacimonadota;c__Cloacimonadia;o__Cloacimonadales;f__TCS61;g__JACNIV01;s__	91.14	3.3	25
HMR3_25	d__Bacteria;p__VGIX01;c__VGIX01;o__VGIX01;f__VGIX01;g__;s__	95.6	0	0
HMR3_26	d__Bacteria;p__Spirochaetota;c__Spirochaetia;o__B11-G9;f__B11-G9;g__;s__	64.13	0	0
HMR3_28	d__Bacteria;p__Cloacimonadota;c__Cloacimonadia;o__Cloacimonadales;f__TCS61;g__JABIME01;s__	95.54	0	0
HMR3_29	d__Bacteria;p__Spirochaetota;c__Spirochaetia;o__DSM-27196;f__SLST01;g__JAHOYX01;s__	52.51	2.4	0
HMR3_4	d__Bacteria;p__Chloroflexota;c__Anaerolineae;o__Anaerolineales;f__UBA11858;g__B10-G9;s__	52.77	0.91	0
HMR3_6	d__Bacteria;p__VGIX01;c__VGIX01;o__VGIX01;f__;g__;s__	98.9	0.61	100
HMR3_7	d__Bacteria;p__Fermentibacterota;c__Fermentibacteria;o__Fermentibacterales;f__Fermentibacteraceae;g__Sabulitectum;s__	70.65	2.38	33.33
HMR3_8	d__Bacteria;p__Patescibacteria;c__Paceibacteria;o__;f__;g__;s__	56.11	3.96	12.5
HMR3_9	d__Bacteria;p__Desulfobacterota;c__Desulfobacteria;o__Desulfobacterales;f__ETH-SRB1;g__ETH-SRB1;s__	51.99	9.81	17.95
HMR6_12	d__Bacteria;p__Bacteroidota;c__Bacteroidia;o__Bacteroidales;f__F082;g__JAADID01;s__	55.12	2.69	75
HMR6_13	d__Bacteria;p__Patescibacteria;c__ABY1;o__BM507;f__UBA12075;g__;s__	68.32	0.99	100
HMR6_19	d__Bacteria;p__Bacteroidota;c__Bacteroidia;o__Bacteroidales;f__VadinHA17;g__;s__	88.1	1.53	0
HMR6_20	d__Bacteria;p__Desulfobacterota;c__DSM-4660;o__Desulfatiglandales;f__Desulfatiglandaceae;g__4484-190-2;s__	50.42	9.95	78.05
HMR6_26	d__Bacteria;p__Chloroflexota;c__Anaerolineae;o__B4-G1;f__SLSP01;g__;s__	50	1.52	66.67
HMR6_3	d__Bacteria;p__VGIX01;c__VGIX01;o__VGIX01;f__VGIX01;g__;s__	57.98	4.95	20
HMR6_4	d__Bacteria;p__Bacteroidota;c__Bacteroidia;o__Bacteroidales;f__F082;g__JAADID01;s__	59.32	9.18	44
HMR6_8	d__Bacteria;p__Krumholzibacteriota;c__Krumholzibacteria;o__Krumholzibacteriales;f__Krumholzibacteriaceae;g__;s__	70.92	3.3	33.33
HMR_10C2995	d__Bacteria;p__Bacteroidota;c__Bacteroidia;o__Bacteroidales;f__VadinHA17;g__JADFUQ01;s__	61.65	2.22	57.14
HMR_10C5886	d__Bacteria;p__Planctomycetota;c__Brocadiae;o__Brocadiales;f__Scalinduaceae;g__Scalindua_A;s__	81.75	2.97	85.71
HMR_10C6056	d__Bacteria;p__Desulfobacterota;c__Desulfobacteria;o__Desulfobacterales;f__ETH-SRB1;g__ETH-SRB1;s__	95.48	3.23	0
HMR_11C1195	d__Bacteria;p__Desulfobacterota;c__Desulfobulbia;o__Desulfobulbales;f__Desulfobulbaceae;g__Desulfobulbus_A;s__	88.9	0.79	100
HMR_11C2194	d__Bacteria;p__Desulfobacterota;c__Desulfobacteria;o__Desulfobacterales;f__SURF-7;g__;s__	86.61	1.67	75
HMR_11C2817	d__Bacteria;p__Patescibacteria;c__Paceibacteria;o__Moranbacterales;f__GCA-2747515;g__;s__	59.11	1.1	0
HMR_11C866	d__Bacteria;p__Desulfobacterota_C;c__Anaeroferrophillalia;o__Anaeroferrophillales;f__JAADEO01;g__DSCM01;s__	68.81	0.85	100
HMR_12C1190	d__Bacteria;p__Desulfobacterota_C;c__Anaeroferrophillalia;o__Anaeroferrophillales;f__JAADEO01;g__DSCM01;s__	82.65	1.94	100
HMR_12C1460	d__Bacteria;p__Fermentibacterota;c__Fermentibacteria;o__Fermentibacterales;f__Fermentibacteraceae;g__Aegiribacteria;s__	82.36	2.2	0
HMR_12C1559	d__Bacteria;p__Desulfobacterota;c__Desulfobacteria;o__C00003060;f__C00003106;g__C00003106;s__C00003106	90.93	1.61	33.33
HMR_12C2235	d__Bacteria;p__UBA3054;c__UBA3054;o__UBA3054;f__B51-G9;g__B51-G9;s__	51.72	0	0
HMR_12C3509	d__Bacteria;p__WOR-3;c__WOR-3;o__B3-TA06;f__B3-TA06;g__B3-TA06;s__	73.98	2.25	50
HMR_12C4594	d__Bacteria;p__Patescibacteria;c__Paceibacteria;o__Paceibacterales;f__;g__;s__	59.54	0.19	0
HMR_12C7357	d__Bacteria;p__NPL-UPA2;c__NPL-UPA2;o__;f__;g__;s__	95.7	1.14	0
HMR_12C871	d__Bacteria;p__Patescibacteria;c__Microgenomatia;o__UBA1400;f__PJMF01;g__WJLO01;s__	55.43	0.07	100
HMR_12C9325	d__Bacteria;p__WOR-3;c__UBA3073;o__JACQXS01;f__JACQXS01;g__;s__	86.26	1.65	0
HMR_12C977	d__Bacteria;p__Fermentibacterota;c__Fermentibacteria;o__Fermentibacterales;f__Fermentibacteraceae;g__Aegiribacteria;s__	93.89	2.58	20
HMR_13C2018	d__Bacteria;p__UBA6262;c__UBA6262;o__;f__;g__;s__	95.51	1.38	0
HMR_14C3155	d__Bacteria;p__Bacteroidota;c__Bacteroidia;o__Bacteroidales;f__VadinHA17;g__JADFUQ01;s__	67.24	1.72	100
HMR_1C1594	d__Bacteria;p__Verrucomicrobiota;c__Kiritimatiellae;o__Kiritimatiellales;f__Pontiellaceae;g__Pontiella;s__	61.68	1.35	0
HMR_1C2861	d__Bacteria;p__Proteobacteria;c__Gammaproteobacteria;o__Pseudomonadales;f__Halieaceae;g__Halioglobus;s__	54.31	0	0
HMR_1C3632	d__Bacteria;p__Krumholzibacteriota;c__Krumholzibacteria;o__LZORAL124-64-63;f__LZORAL124-64-63;g__LZORAL124-64-63;s__	54.66	0	0
HMR_1C4616	d__Bacteria;p__Proteobacteria;c__Gammaproteobacteria;o__GCA-001735895;f__GCA-001735895;g__GCA-001735895;s__	94.78	4	10
HMR_1C5303	d__Bacteria;p__Campylobacterota;c__Campylobacteria;o__Campylobacterales;f__Sulfurovaceae;g__Sulfurovum;s__	52.59	1.72	0
HMR_2C1168	d__Bacteria;p__Proteobacteria;c__Gammaproteobacteria;o__SZUA-229;f__SZUA-229;g__;s__	83.4	0.61	100
HMR_2C2774	d__Bacteria;p__Proteobacteria;c__Gammaproteobacteria;o__Pseudomonadales;f__Halieaceae;g__Halioglobus;s__Halioglobus	51.72	0	0
HMR_3C1215	d__Bacteria;p__Desulfobacterota;c__Desulfuromonadia;o__Desulfuromonadales;f__Desulfuromonadaceae;g__Desulfuromonas;s__	84.25	3.03	66.67
HMR_3C1419	d__Bacteria;p__Desulfobacterota;c__Desulfuromonadia;o__Desulfuromonadales;f__Geopsychrobacteraceae;g__Malonomonas;s__	93.87	4.52	87.5
HMR_3C14209	d__Bacteria;p__Patescibacteria;c__Gracilibacteria;o__UBA1369;f__PNNO01;g__;s__	66.06	1.98	50
HMR_3C1510	d__Bacteria;p__Firmicutes;c__Bacilli;o__Izemoplasmatales;f__Izemoplasmataceae;g__Izemoplasma_B;s__	76.86	1.33	0
HMR_3C3900	d__Bacteria;p__Firmicutes;c__Bacilli;o__Izemoplasmatales;f__Izemoplasmataceae;g__Izemoplasma_B;s__	91.94	1.33	0
HMR_3C6147	d__Bacteria;p__Firmicutes;c__Bacilli;o__Izemoplasmatales;f__Izemoplasmataceae;g__Izemoplasma_B;s__	68.42	3.51	50
HMR_5C1337	d__Bacteria;p__Acidobacteriota;c__Aminicenantia;o__Aminicenantales;f__Aminicenantaceae;g__;s__	52.78	0.07	0
HMR_5C1901	d__Bacteria;p__Fermentibacterota;c__Fermentibacteria;o__Fermentibacterales;f__Fermentibacteraceae;g__Aegiribacteria;s__	96.09	0	0
HMR_5C1996	d__Bacteria;p__Acidobacteriota;c__Thermoanaerobaculia;o__Thermoanaerobaculales;f__FEB-10;g__JACXWA01;s__	55.97	8.79	10
HMR_5C633	d__Bacteria;p__Proteobacteria;c__Gammaproteobacteria;o__Pseudomonadales;f__Porticoccaceae;g__50-400-T64;s__	73.5	2.16	57.14
HMR_5C828	d__Bacteria;p__FCPU426;c__JAAXVQ01;o__JAAXVQ01;f__JAAXVQ01;g__;s__	96.56	6.93	37.5
HMR_6C1595	d__Bacteria;p__Desulfobacterota;c__Desulfobacteria;o__C00003060;f__C00003060;g__;s__	85.48	2.58	0
HMR_7C1045	d__Bacteria;p__Planctomycetota;c__Phycisphaerae;o__UBA1845;f__UTPLA1;g__JAFGQA01;s__	95.23	2.84	66.67
HMR_7C1228	d__Bacteria;p__Desulfobacterota;c__Desulfobacteria;o__Desulfobacterales;f__4572-123;g__;s__	83.23	2.58	0
HMR_7C1273	d__Bacteria;p__Gemmatimonadota;c__Gemmatimonadetes;o__Longimicrobiales;f__UBA6960;g__;s__	66.13	3.85	25
HMR_7C1274	d__Bacteria;p__Fibrobacterota;c__Chitinivibrionia;o__Chitinivibrionales;f__;g__;s__	63.49	1.2	0
HMR_7C1308	d__Bacteria;p__Proteobacteria;c__Gammaproteobacteria;o__SZUA-229;f__SZUA-229;g__GCA-2746365;s__	51.29	0.14	100
HMR_7C981	d__Bacteria;p__Actinobacteriota;c__Acidimicrobiia;o__UBA5794;f__UBA11373;g__;s__	50.45	2.28	50
HMR_8C1508	d__Bacteria;p__Campylobacterota;c__Campylobacteria;o__Campylobacterales;f__Sulfurovaceae;g__Sulfurovum;s__	63.31	2.25	0
HMR_8C2149	d__Bacteria;p__Desulfobacterota;c__Desulfobacteria;o__Desulfobacterales;f__UBA11574;g__;s__	53.55	1.29	100
HMR_9C1478	d__Bacteria;p__Acidobacteriota;c__Aminicenantia;o__Aminicenantales;f__Aminicenantaceae;g__WTAW01;s__	62.65	1.34	0
HMR_9C2074	d__Bacteria;p__Chloroflexota;c__Anaerolineae;o__Anaerolineales;f__E44-bin32;g__DUEZ01;s__	56.28	5.45	12.5
HMR_Co_S11_11	d__Bacteria;p__WOR-3;c__WOR-3;o__B3-TA06;f__B3-TA06;g__B3-TA06;s__	90.32	0.63	100
HMR_Co_S11_120	d__Bacteria;p__Desulfobacterota;c__Desulfobacteria;o__C00003060;f__C00003060;g__C00003060;s__	60.37	6.06	38.46
HMR_Co_S11_135	d__Bacteria;p__Dependentiae;c__Babeliae;o__Babeliales;f__UASB340;g__WJIY01;s__	52.81	1.5	0
HMR_Co_S11_146	d__Bacteria;p__Patescibacteria;c__Paceibacteria;o__Paceibacterales;f__GWA2-38-27;g__JAHJSY01;s__	52.22	6.19	20
HMR_Co_S11_156	d__Bacteria;p__Proteobacteria;c__Gammaproteobacteria;o__UBA9339;f__UBA9339;g__;s__	83.53	1.84	50
HMR_Co_S11_161	d__Bacteria;p__Bacteroidota;c__Bacteroidia;o__Bacteroidales;f__SM23-62;g__SM23-62;s__	96.9	5.2	13.33
HMR_Co_S11_177	d__Bacteria;p__Acidobacteriota;c__Aminicenantia;o__Aminicenantales;f__Aminicenantaceae;g__WTAW01;s__	70.89	7.6	19.05
HMR_Co_S11_2	d__Bacteria;p__JAFGOL01;c__JAFGOL01;o__JAFGOL01;f__JAFGOL01;g__;s__	57.78	8.79	0
HMR_Co_S11_20	d__Bacteria;p__JACPWU01;c__JACPWU01;o__;f__;g__;s__	58.49	5.45	6.67
HMR_Co_S11_203	d__Bacteria;p__WOR-3;c__UBA3072;o__UBA3072;f__UBA3072;g__E29-bin14;s__	96.54	1.1	0
HMR_Co_S11_210	d__Bacteria;p__Cloacimonadota;c__Cloacimonadia;o__JGIOTU-2;f__JGIOTU-2;g__JACNFI01;s__	59.08	9.44	27.27
HMR_Co_S11_214	d__Bacteria;p__Cloacimonadota;c__Cloacimonadia;o__Cloacimonadales;f__TCS61;g__JACNIV01;s__	83.94	9.24	27.78
HMR_Co_S11_232	d__Bacteria;p__Patescibacteria;c__Paceibacteria;o__Paceibacterales;f__;g__;s__	54.8	7.66	27.27
HMR_Co_S11_243	d__Bacteria;p__Spirochaetota;c__Spirochaetia;o__JC444;f__;g__;s__	95.91	4.7	33.33
HMR_Co_S11_251	d__Bacteria;p__RBG-13-66-14;c__B26-G2;o__WVWN01;f__WVWN01;g__WVWN01;s__	53.7	0.1	100
HMR_Co_S11_264	d__Bacteria;p__Planctomycetota;c__B129-G9;o__B129-G9;f__B129-G9;g__;s__	95.64	1.61	0
HMR_Co_S11_279	d__Bacteria;p__Aerophobota;c__Aerophobia;o__Aerophobales;f__AE-B3A;g__;s__	86.52	8.07	22.22
HMR_Co_S11_292	d__Bacteria;p__WOR-3;c__E44-bin80;o__E44-bin80;f__E44-bin80;g__;s__	62.01	0.81	25
HMR_Co_S11_302	d__Bacteria;p__Proteobacteria;c__Gammaproteobacteria;o__Acidiferrobacterales;f__SZUA-150;g__;s__	50.41	5.57	28.57
HMR_Co_S11_310	d__Bacteria;p__Acidobacteriota;c__Aminicenantia;o__UBA2199;f__UBA2199;g__;s__	87.64	8.22	0
HMR_Co_S11_312	d__Bacteria;p__Chloroflexota;c__Dehalococcoidia;o__Dehalococcoidales;f__E44-bin88;g__E44-bin88;s__	64.77	3.44	63.64
HMR_Co_S11_318	d__Bacteria;p__Patescibacteria;c__Paceibacteria;o__Portnoybacterales_A;f__;g__;s__	55.52	0	0
HMR_Co_S11_32	d__Bacteria;p__Proteobacteria;c__Alphaproteobacteria;o__Rhizobiales;f__Hyphomicrobiaceae;g__Hyphomicrobium_A;s__	89.82	8.86	65.91
HMR_Co_S11_320	d__Bacteria;p__Zixibacteria;c__MSB-5A5;o__GN15;f__FEB-12;g__;s__	95.6	2.3	50
HMR_Co_S11_321	d__Bacteria;p__Cloacimonadota;c__Cloacimonadia;o__Cloacimonadales;f__TCS61;g__JABIME01;s__	84.42	2.75	33.33
HMR_Co_S11_324	d__Bacteria;p__Zixibacteria;c__MSB-5A5;o__GN15;f__JAAZOE01;g__;s__	67.23	3.46	60
HMR_Co_S11_341	d__Bacteria;p__Ratteibacteria;c__UBA8468;o__UBA8468;f__UBA8468;g__;s__	54.57	5.51	30
HMR_Co_S11_354	d__Bacteria;p__Chloroflexota;c__Dehalococcoidia;o__Dehalococcoidales;f__W498;g__;s__	57.26	3.49	53.85
HMR_Co_S11_355	d__Bacteria;p__Armatimonadota;c__UBA5377;o__UBA5377;f__UBA5352;g__;s__	71.3	9.35	35
HMR_Co_S11_360	d__Bacteria;p__Desulfobacterota;c__Dissulfuribacteria;o__Dissulfuribacterales;f__UBA3076;g__UBA3076;s__	53.73	3.53	54.55
HMR_Co_S11_363	d__Bacteria;p__4484-113;c__;o__;f__;g__;s__	66.92	7.11	72.73
HMR_Co_S11_368	d__Bacteria;p__VGIX01;c__VGIX01;o__;f__;g__;s__	72.95	6.71	20
HMR_Co_S11_376	d__Bacteria;p__Chloroflexota;c__Anaerolineae;o__Anaerolineales;f__UBA4823;g__;s__	65.96	6.82	62.5
HMR_Co_S11_393	d__Bacteria;p__Proteobacteria;c__Gammaproteobacteria;o__UBA6429;f__UBA6429;g__;s__	63.81	8.54	18.18
HMR_Co_S11_397	d__Bacteria;p__Acidobacteriota;c__Aminicenantia;o__UBA2199;f__UBA2199;g__;s__	54.08	6.84	42.31
HMR_Co_S11_402	d__Bacteria;p__Zixibacteria;c__MSB-5A5;o__UBA10806;f__UBA10806;g__;s__	80.16	7.96	54.55
HMR_Co_S11_409	d__Bacteria;p__Acidobacteriota;c__UBA6911;o__RPQK01;f__;g__;s__	50.23	7.26	0
HMR_Co_S11_423	d__Bacteria;p__Chloroflexota;c__Dehalococcoidia;o__GIF9;f__AB-539-J10;g__JADFUZ01;s__JADFUZ01	69.97	2.97	100
HMR_Co_S11_433	d__Bacteria;p__Chloroflexota;c__Dehalococcoidia;o__Dehalococcoidales;f__RBG-16-60-22;g__E44-bin89;s__E44-bin89	68.48	7.92	62.5
HMR_Co_S11_435	d__Bacteria;p__Acidobacteriota;c__Acidobacteriae;o__Bryobacterales;f__Bryobacteraceae;g__;s__	84.06	7.04	20
HMR_Co_S11_443	d__Bacteria;p__Latescibacterota;c__4484-107;o__4484-107;f__4484-107;g__4484-107;s__	58.45	2.2	100
HMR_Co_S11_445	d__Bacteria;p__Proteobacteria;c__Alphaproteobacteria;o__Rhizobiales;f__Methyloligellaceae;g__MnTg02;s__	71.88	5.81	58.33
HMR_Co_S11_452	d__Bacteria;p__Eisenbacteria;c__RBG-16-71-46;o__CAIMUX01;f__;g__;s__	97.8	3.32	15.38
HMR_Co_S11_472	d__Bacteria;p__Planctomycetota;c__Phycisphaerae;o__SM23-33;f__SM23-33;g__;s__	86.07	8.26	50
HMR_Co_S11_496	d__Bacteria;p__UBP14;c__UBA6098;o__UBA6098;f__B30-G16;g__;s__	76.59	3.48	60
HMR_Co_S11_51	d__Bacteria;p__Chloroflexota;c__Dehalococcoidia;o__GIF9;f__AB-539-J10;g__;s__	68.15	8.25	10
HMR_Co_S11_510	d__Bacteria;p__JABMQX01;c__JABMQX01;o__JABMQX01;f__JAFGEW01;g__JAFGEW01;s__	74.15	5.5	46.15
HMR_Co_S11_523	d__Bacteria;p__Gemmatimonadota;c__Glassbacteria;o__GWA2-58-10;f__GWA2-58-10;g__;s__	92.06	7.26	36.36
HMR_Co_S11_546	d__Bacteria;p__VGIX01;c__VGIX01;o__;f__;g__;s__	63.48	5.24	25
HMR_Co_S11_547	d__Bacteria;p__WOR-3;c__WOR-3;o__SM23-42;f__SM23-42;g__SM23-42;s__	82.33	2.99	0
HMR_Co_S11_565	d__Bacteria;p__Omnitrophota;c__Koll11;o__B26-G9;f__B26-G9;g__;s__	50.34	2.37	16.67
HMR_Co_S11_570	d__Bacteria;p__Chloroflexota;c__Dehalococcoidia;o__GIF9;f__AB-539-J10;g__E44-bin10;s__	68.51	2.97	66.67
HMR_Co_S11_576	d__Bacteria;p__Chloroflexota;c__Anaerolineae;o__UBA7937;f__;g__;s__	84.9	3.85	16.67
HMR_Co_S11_580	d__Bacteria;p__WOR-3;c__WOR-3;o__SM23-42;f__SM23-42;g__SOIY01;s__	93.59	6.17	37.5
HMR_Co_S11_582	d__Bacteria;p__Chloroflexota;c__Anaerolineae;o__Anaerolineales;f__Anaerolineaceae;g__Pelolinea;s__	59.46	9.64	52.38
HMR_Co_S11_583	d__Bacteria;p__Planctomycetota;c__Phycisphaerae;o__SM23-33;f__SM23-33;g__;s__	72.41	2.93	71.43
HMR_Co_S11_605	d__Bacteria;p__Patescibacteria;c__Paceibacteria;o__Portnoybacterales_A;f__;g__;s__	54.51	9.18	13.04
HMR_Co_S11_610	d__Bacteria;p__Chloroflexota;c__Anaerolineae;o__Anaerolineales;f__Anaerolineaceae;g__;s__	64.81	5.45	16.67
HMR_Co_S11_621	d__Bacteria;p__Cloacimonadota;c__Cloacimonadia;o__Cloacimonadales;f__TCS61;g__;s__	62.73	4.46	28.57
HMR_Co_S11_641	d__Bacteria;p__Patescibacteria;c__Paceibacteria;o__Paceibacterales;f__PETJ01;g__PETJ01;s__	72.09	9.51	77.78
HMR_Co_S11_647	d__Bacteria;p__Acidobacteriota;c__Vicinamibacteria;o__Bin61;f__;g__;s__	60.27	7.69	0
HMR_Co_S11_662	d__Bacteria;p__Proteobacteria;c__Alphaproteobacteria;o__Rhizobiales;f__Hyphomicrobiaceae;g__;s__	56	4.78	9.52
HMR_Co_S11_671	d__Bacteria;p__Planctomycetota;c__Phycisphaerae;o__Sedimentisphaerales;f__SG8-4;g__B140-G9;s__	94.32	3.98	0
HMR_Co_S11_674	d__Bacteria;p__Planctomycetota;c__Phycisphaerae;o__Sedimentisphaerales;f__SG8-4;g__;s__	55.31	4.11	16.67
HMR_Co_S11_675	d__Bacteria;p__Chloroflexota;c__Anaerolineae;o__JAAYZQ01;f__JAAYZQ01;g__;s__	57.84	9.73	11.76
HMR_Co_S11_676	d__Bacteria;p__Krumholzibacteriota;c__Krumholzibacteria;o__Krumholzibacteriales;f__Krumholzibacteriaceae;g__;s__	91.14	6.41	70
HMR_Co_S11_682	d__Bacteria;p__Cloacimonadota;c__Cloacimonadia;o__JGIOTU-2;f__JGIOTU-2;g__JACNJR01;s__	70.24	4.5	71.43
HMR_Co_S11_700	d__Bacteria;p__Eisenbacteria;c__RBG-16-71-46;o__JAFGJU01;f__JAFGJU01;g__;s__	56.5	2.2	0
HMR_Co_S11_705	d__Bacteria;p__WOR-3;c__32-111;o__QNBC01;f__QNBC01;g__;s__	98.9	0	0
HMR_Co_S11_716	d__Bacteria;p__Patescibacteria;c__Paceibacteria;o__Paceibacterales;f__DG-74-1;g__DG-74-1;s__	60.02	2.96	20
HMR_Co_S11_718	d__Bacteria;p__Chloroflexota;c__Dehalococcoidia;o__Dehalococcoidales;f__RBG-16-60-22;g__JAFGPF01;s__	77.45	7.44	70
HMR_Co_S11_725	d__Bacteria;p__Actinobacteriota;c__Humimicrobiia;o__Humimicrobiales;f__Humimicrobiaceae;g__;s__	63.33	4.64	25
HMR_Co_S11_728	d__Bacteria;p__Patescibacteria;c__Paceibacteria;o__Paceibacterales;f__;g__;s__	53.34	1.72	100
HMR_Co_S11_743	d__Bacteria;p__Planctomycetota;c__Phycisphaerae;o__UBA1845;f__Fen-1342;g__JAAYXS01;s__	93.18	4.86	12.5
HMR_Co_S11_750	d__Bacteria;p__Chloroflexota;c__Dehalococcoidia;o__Dehalococcoidales;f__RBG-16-60-22;g__JAFGPF01;s__	73.84	2.37	42.86
HMR_Co_S11_76	d__Bacteria;p__Desulfobacterota;c__Desulfobacteria;o__C00003060;f__C00003060;g__JAFGFW01;s__	59.95	2.01	66.67
HMR_Co_S11_765	d__Bacteria;p__Acidobacteriota;c__Aminicenantia;o__UBA2199;f__UBA2199;g__;s__	62.28	3.85	60
HMR_Co_S11_779	d__Bacteria;p__Acidobacteriota;c__Aminicenantia;o__Aminicenantales;f__Aminicenantaceae;g__WTAW01;s__WTAW01	81.83	7.53	46.67
HMR_Co_S11_781	d__Bacteria;p__Patescibacteria;c__Paceibacteria;o__Portnoybacterales;f__JAHIHE01;g__;s__	54.95	3.47	20
HMR_Co_S11_783	d__Bacteria;p__Planctomycetota;c__B129-G9;o__B129-G9;f__B129-G9;g__B129-G9;s__	63.11	2.17	44.44
HMR_Co_S11_784	d__Bacteria;p__Desulfobacterota;c__DSM-4660;o__Desulfatiglandales;f__Desulfatiglandaceae;g__;s__	74.95	6.67	73.33
HMR_Co_S11_788	d__Bacteria;p__Planctomycetota;c__Planctomycetia;o__Pirellulales;f__Thermoguttaceae;g__JAFGTN01;s__	64.86	7.03	54.55
HMR_Co_S11_793	d__Bacteria;p__Actinobacteriota;c__Thermoleophilia;o__Miltoncostaeales;f__Miltoncostaeaceae;g__;s__	63.58	2.92	33.33
HMR_Co_S11_798	d__Bacteria;p__Actinobacteriota;c__Humimicrobiia;o__Humimicrobiales;f__Humimicrobiaceae;g__;s__	57.1	6.73	20
HMR_Co_S11_81	d__Bacteria;p__Planctomycetota;c__Planctomycetia;o__Pirellulales;f__Thermoguttaceae;g__;s__	67.51	3.52	25
HMR_Co_S11_811	d__Bacteria;p__Gemmatimonadota;c__;o__;f__;g__;s__	95.54	2.2	0
HMR_Co_S11_828	d__Bacteria;p__Desulfobacterota;c__DSM-4660;o__Desulfatiglandales;f__Desulfatiglandaceae;g__;s__	75.48	7.89	66.67
HMR_Co_S11_831	d__Bacteria;p__Chloroflexota;c__Dehalococcoidia;o__Dehalococcoidales;f__E44-bin88;g__E44-bin88;s__	70.26	3.74	27.27
HMR_Co_S11_841	d__Bacteria;p__Acidobacteriota;c__Aminicenantia;o__Aminicenantales;f__Aminicenantaceae;g__;s__	53.99	8.43	26.09
HMR_Co_S11_846	d__Bacteria;p__Gemmatimonadota;c__;o__;f__;g__;s__	59.79	2.2	0
HMR_Co_S11_848	d__Bacteria;p__Caldisericota;c__Caldisericia;o__Caldisericales;f__Caldisericaceae;g__UBA646;s__	95.54	2.68	100
HMR_Co_S11_86	d__Bacteria;p__Chloroflexota;c__Dehalococcoidia;o__Dehalococcoidales;f__E44-bin46;g__E44-bin46;s__	72.44	8.06	84.62
HMR_Co_S11_876	d__Bacteria;p__Actinobacteriota;c__Humimicrobiia;o__Humimicrobiales;f__Humimicrobiaceae;g__;s__	57.64	5.45	28.57
HMR_Co_S11_881	d__Bacteria;p__Zixibacteria;c__MSB-5A5;o__GN15;f__FEB-12;g__;s__	57.02	5.49	16.67
HMR_Co_S11_888	d__Bacteria;p__Planctomycetota;c__B129-G9;o__B129-G9;f__B129-G9;g__;s__	80.58	7.71	46.15
HMR_Co_S11_889	d__Bacteria;p__Proteobacteria;c__Alphaproteobacteria;o__Rhizobiales;f__Methyloligellaceae;g__Methyloceanibacter;s__	59.98	4.52	36.84
HMR_Co_S11_905	d__Bacteria;p__Planctomycetota;c__DTLF01;o__DTLF01;f__;g__;s__	86.56	5.44	27.27
HMR_Co_S11_908	d__Bacteria;p__Chloroflexota;c__Anaerolineae;o__Anaerolineales;f__E44-bin32;g__E44-bin32;s__E44-bin32	81.82	7.59	7.14
HMR_Co_S11_909	d__Bacteria;p__4484-113;c__;o__;f__;g__;s__	87.04	0.46	0
HMR_Co_S11_924	d__Bacteria;p__Patescibacteria;c__Paceibacteria;o__Portnoybacterales;f__UBA2143;g__;s__	59.01	0.66	0
HMR_Co_S11_943	d__Bacteria;p__Chloroflexota;c__Anaerolineae;o__Anaerolineales;f__Anaerolineaceae;g__A373;s__	77.88	5.61	42.86
HMR_Co_S11_962	d__Bacteria;p__Methylomirabilota;c__Methylomirabilia;o__;f__;g__;s__	89.65	6.89	22.22
HMR_Co_S11_964	d__Bacteria;p__Patescibacteria;c__Paceibacteria;o__Paceibacterales;f__JAHIOY01;g__;s__	50.56	4.01	37.5
HMR_Co_S11_972	d__Bacteria;p__Bacteroidota;c__Bacteroidia;o__Bacteroidales;f__VadinHA17;g__;s__	69.4	5.81	47.62
HMR_Co_S11_99	d__Bacteria;p__Proteobacteria;c__Alphaproteobacteria;o__Rhizobiales;f__Methyloligellaceae;g__Methyloceanibacter;s__	96.79	2.28	25
HMR_S11_10_12	d__Bacteria;p__Planctomycetota;c__Phycisphaerae;o__Sedimentisphaerales;f__SG8-4;g__NIOZ-UU13;s__	84.88	2.27	0
HMR_S11_10_14	d__Bacteria;p__Marinisomatota;c__UBA2242;o__UBA2242;f__UBA2242;g__UBA9312;s__	90.05	3.85	50
HMR_S11_10_4	d__Bacteria;p__WOR-3;c__UBA3073;o__JACQXS01;f__JACQXS01;g__;s__	90.59	2.2	0
HMR_S11_10_8	d__Bacteria;p__VGIX01;c__VGIX01;o__VGIX01;f__;g__;s__	94.79	0	0
HMR_S11_11_1	d__Bacteria;p__Actinobacteriota;c__Acidimicrobiia;o__UBA5794;f__UBA5794;g__;s__	83.38	3.15	16.67
HMR_S11_11_14	d__Bacteria;p__Proteobacteria;c__Alphaproteobacteria;o__Rhizobiales;f__Hyphomicrobiaceae;g__Hyphomicrobium_A;s__	51.64	2.33	88.24
HMR_S11_13_1	d__Bacteria;p__Bipolaricaulota;c__Bipolaricaulia;o__UBA7950;f__UBA9294;g__UBA9294;s__	82.05	0	0
HMR_S11_13_10	d__Bacteria;p__Dependentiae;c__Babeliae;o__Babeliales;f__JAHIUU01;g__;s__	60.96	2.44	0
HMR_S11_13_11	d__Bacteria;p__WOR-3;c__WOR-3;o__SM23-42;f__SM23-42;g__SOIY01;s__	92.88	1.12	0
HMR_S11_13_12	d__Bacteria;p__VGIX01;c__VGIX01;o__VGIX01;f__VGIX01;g__;s__	96.6	0	0
HMR_S11_13_13	d__Bacteria;p__Proteobacteria;c__Alphaproteobacteria;o__Rhizobiales;f__Hyphomicrobiaceae;g__Hyphomicrobium_A;s__	94.71	0.2	0
HMR_S11_13_22	d__Bacteria;p__Planctomycetota;c__B129-G9;o__B129-G9;f__B129-G9;g__B129-G9;s__	62.24	3.28	12.5
HMR_S11_13_27	d__Bacteria;p__Armatimonadota;c__UBA5377;o__UBA5377;f__UBA5352;g__;s__	60.95	3.32	0
HMR_S11_13_3	d__Bacteria;p__Chloroflexota;c__Dehalococcoidia;o__Dehalococcoidales;f__JAHJRU01;g__;s__	92.24	0.99	100
HMR_S11_13_30	d__Bacteria;p__Aerophobota;c__Aerophobia;o__Aerophobales;f__Aerophobaceae;g__Aerophobus;s__	63.41	1.69	100
HMR_S11_13_32	d__Bacteria;p__Krumholzibacteriota;c__Krumholzibacteria;o__Krumholzibacteriales;f__Krumholzibacteriaceae;g__;s__	98.9	2.2	0
HMR_S11_13_33	d__Bacteria;p__WOR-3;c__UBA3073;o__UBA3073;f__UBA3073;g__;s__	70.88	2.38	66.67
HMR_S11_13_34	d__Bacteria;p__Actinobacteriota;c__Acidimicrobiia;o__UBA5794;f__UBA11373;g__JAHJML01;s__	76.25	1.42	0
HMR_S11_13_36	d__Bacteria;p__Bipolaricaulota;c__Bipolaricaulia;o__UBA7950;f__UBA9294;g__UBA9294;s__	51.9	7.12	40
HMR_S11_13_37	d__Bacteria;p__Patescibacteria;c__Paceibacteria;o__Paceibacterales;f__GWA2-38-27;g__;s__	55.42	0	0
HMR_S11_13_39	d__Bacteria;p__TA06_A;c__DG-26_A;o__SM23-81;f__SM23-81;g__;s__	86.06	2.2	0
HMR_S11_13_44	d__Bacteria;p__Chloroflexota;c__Anaerolineae;o__VGOG01;f__VGOG01;g__VGOG01;s__	54.77	0.45	100
HMR_S11_13_45	d__Bacteria;p__Campylobacterota;c__Desulfurellia;o__;f__;g__;s__	94.72	1.22	0
HMR_S11_13_46	d__Bacteria;p__Patescibacteria;c__Paceibacteria;o__UBA9983_A;f__UBA12079;g__JAHITU01;s__	53.87	4.03	0
HMR_S11_13_47	d__Bacteria;p__Latescibacterota;c__MVCY01;o__MVCY01;f__MVCY01;g__MVCY01;s__	64.96	1.1	0
HMR_S11_13_48	d__Bacteria;p__Patescibacteria;c__ABY1;o__BM507;f__VMTK01;g__VMTK01;s__	55.94	8.6	0
HMR_S11_13_49	d__Bacteria;p__Armatimonadota;c__UBA5377;o__UBA5377;f__UBA5352;g__;s__	53.87	1.21	0
HMR_S11_13_6	d__Bacteria;p__Bacteroidota;c__Bacteroidia;o__Bacteroidales;f__VadinHA17;g__JADFUQ01;s__	81.45	0	0
HMR_S11_13_8	d__Bacteria;p__Acidobacteriota;c__Aminicenantia;o__Aminicenantales;f__Aminicenantaceae;g__Aminicenans;s__	82.9	4.27	0
HMR_S11_13_9	d__Bacteria;p__Actinobacteriota;c__Humimicrobiia;o__Humimicrobiales;f__Humimicrobiaceae;g__JADHVM01;s__	62.95	6.81	0
HMR_S11_1_1	d__Bacteria;p__Proteobacteria;c__Gammaproteobacteria;o__Arenicellales;f__BMS3Bbin11;g__BMS3Bbin11;s__	54.89	5.07	37.5
HMR_S11_1_11	d__Bacteria;p__Proteobacteria;c__Gammaproteobacteria;o__SZUA-229;f__SZUA-229;g__GCA-2746365;s__	56.35	8.62	16.67
HMR_S11_1_15	d__Bacteria;p__Chloroflexota;c__Anaerolineae;o__Anaerolineales;f__UBA11858;g__B10-G9;s__	85.27	5.45	16.67
HMR_S11_1_17	d__Bacteria;p__Campylobacterota;c__Campylobacteria;o__Campylobacterales;f__Sulfurimonadaceae;g__S145-25;s__	73.02	4.15	56.25
HMR_S11_1_23	d__Bacteria;p__Chloroflexota;c__Dehalococcoidia;o__SM23-28-2;f__RBG-16-64-32;g__RBG-16-64-32;s__	82.29	3.17	100
HMR_S11_1_24	d__Bacteria;p__Desulfobacterota;c__Desulfobulbia;o__Desulfobulbales;f__Desulfobulbaceae;g__;s__	58.12	4.5	14.29
HMR_S11_1_27	d__Bacteria;p__Proteobacteria;c__Gammaproteobacteria;o__Woeseiales;f__Woeseiaceae;g__;s__	64.11	3.1	72.73
HMR_S11_1_31	d__Bacteria;p__Desulfobacterota;c__Syntrophobacteria;o__BM002;f__BM002;g__BM002;s__	66.6	2.73	33.33
HMR_S11_1_32	d__Bacteria;p__Desulfobacterota;c__JADFVX01;o__JADFVX01;f__JADFVX01;g__JADFVM01;s__JADFVM01	70.82	2.47	80
HMR_S11_1_34	d__Bacteria;p__Gemmatimonadota;c__Gemmatimonadetes;o__KS3-K002;f__JABDQB01;g__;s__	67.82	2.49	16.67
HMR_S11_1_36	d__Bacteria;p__Bacteroidota;c__Bacteroidia;o__Bacteroidales;f__SM23-62;g__SM23-62;s__	62.49	6.74	45
HMR_S11_1_37	d__Bacteria;p__Chloroflexota;c__Anaerolineae;o__B4-G1;f__B4-G1;g__BS750m-G37;s__	58.69	3.64	0
HMR_S11_1_38	d__Bacteria;p__Proteobacteria;c__Alphaproteobacteria;o__Rhodobacterales;f__Rhodobacteraceae;g__UBA3077;s__	51.07	8.16	56.9
HMR_S11_1_4	d__Bacteria;p__Desulfobacterota;c__Desulfobacteria;o__C00003060;f__C00003060;g__;s__	53.35	6.43	30.77
HMR_S11_1_5	d__Bacteria;p__Chloroflexota;c__Anaerolineae;o__Anaerolineales;f__E44-bin32;g__;s__	58.2	2.73	33.33
HMR_S11_1_6	d__Bacteria;p__Desulfobacterota;c__Desulfobacteria;o__Desulfobacterales;f__UBA11574;g__S5133MH16;s__	52.37	9.98	8.33
HMR_S11_2_14	d__Bacteria;p__Atribacterota;c__JS1;o__SB-45;f__34-128;g__34-128;s__	76.92	0	0
HMR_S11_2_17	d__Bacteria;p__RBG-13-66-14;c__B26-G2;o__WVWN01;f__WVWN01;g__WVWN01;s__	53.33	0	0
HMR_S11_2_21	d__Bacteria;p__Chloroflexota;c__Dehalococcoidia;o__SM23-28-2;f__SM23-28-2;g__SM23-28-2;s__	83.99	0	0
HMR_S11_2_22	d__Bacteria;p__Chloroflexota;c__Dehalococcoidia;o__GIF9;f__AB-539-J10;g__E44-bin10;s__E44-bin10	52.36	0	0
HMR_S11_2_27	d__Bacteria;p__WOR-3;c__UBA3072;o__UBA3072;f__UBA3072;g__E29-bin14;s__E29-bin14	92.94	0	0
HMR_S11_2_28	d__Bacteria;p__Chloroflexota;c__Anaerolineae;o__B4-G1;f__B4-G1;g__BS750m-G37;s__	74.88	1.31	0
HMR_S11_2_29	d__Bacteria;p__Desulfobacterota;c__BSN033;o__WVXP01;f__;g__;s__	84.03	2.75	16.67
HMR_S11_2_4	d__Bacteria;p__Chloroflexota;c__Anaerolineae;o__UBA7937;f__B3-Chlor;g__B3-Chlor;s__	87.41	0.92	0
HMR_S11_2_9	d__Bacteria;p__Desulfobacterota;c__DSM-4660;o__Desulfatiglandales;f__Desulfatiglandaceae;g__4484-190-2;s__	54.89	0.22	16.67
HMR_S11_3_13	d__Bacteria;p__Proteobacteria;c__Alphaproteobacteria;o__Rhizobiales;f__Methyloligellaceae;g__Methyloceanibacter;s__	51.89	6.72	16
HMR_S11_3_21	d__Bacteria;p__Chloroflexota;c__Anaerolineae;o__Promineofilales;f__Promineofilaceae;g__UBA11865;s__	50.41	5.64	64.71
HMR_S11_3_34	d__Bacteria;p__Chloroflexota;c__Dehalococcoidia;o__Dehalococcoidales;f__RBG-16-60-22;g__;s__	53.47	0.99	0
HMR_S11_3_38	d__Bacteria;p__Chloroflexota;c__Anaerolineae;o__Anaerolineales;f__UBA4823;g__CTSoil-045;s__	51.35	7.05	0
HMR_S11_3_6	d__Bacteria;p__Planctomycetota;c__Phycisphaerae;o__Sedimentisphaerales;f__SG8-4;g__SG8-4;s__	53.89	5.2	18.18
HMR_S11_3_7	d__Bacteria;p__Actinobacteriota;c__Humimicrobiia;o__Humimicrobiales;f__Humimicrobiaceae;g__M55B120;s__	78.42	1.82	50
HMR_S11_4_13	d__Bacteria;p__Desulfobacterota;c__DSM-4660;o__Desulfatiglandales;f__B25-G16;g__B33-G16;s__	54.7	5.27	83.33
HMR_S11_4_15	d__Bacteria;p__Chloroflexota;c__Dehalococcoidia;o__E44-bin15;f__E44-bin15;g__JADFVG01;s__	51.05	8.69	18.75
HMR_S11_4_20	d__Bacteria;p__Chloroflexota;c__Dehalococcoidia;o__Dehalococcoidales;f__W498;g__W498;s__	51.16	0.11	100
HMR_S11_4_22	d__Bacteria;p__Zixibacteria;c__MSB-5A5;o__UBA10806;f__UBA10806;g__;s__	50.54	0	0
HMR_S11_4_31	d__Bacteria;p__Latescibacterota;c__MVCY01;o__MVCY01;f__MVCY01;g__MVCY01;s__	92.24	2.75	33.33
HMR_S11_4_33	d__Bacteria;p__Desulfobacterota;c__Desulfobacteria;o__Desulfobacterales;f__ETH-SRB1;g__B13-G4;s__	69.54	4.52	12.5
HMR_S11_4_34	d__Bacteria;p__Planctomycetota;c__Planctomycetia;o__Pirellulales;f__Thermoguttaceae;g__;s__	51.52	9.33	0
HMR_S11_4_4	d__Bacteria;p__VGIX01;c__VGIX01;o__VGIX01;f__VGIX01;g__;s__	55.01	2.75	66.67
HMR_S11_4_41	d__Bacteria;p__Chloroflexota;c__Dehalococcoidia;o__SM23-28-2;f__SM23-28-2;g__SM23-28-2;s__	69.25	7.76	66.67
HMR_S11_4_43	d__Bacteria;p__Desulfobacterota;c__DSM-4660;o__Desulfatiglandales;f__B25-G16;g__B33-G16;s__	54.99	4.73	50
HMR_S11_4_45	d__Bacteria;p__Desulfobacterota;c__DSM-4660;o__Desulfatiglandales;f__Desulfatiglandaceae;g__4484-190-2;s__	60.1	6.27	68.42
HMR_S11_4_48	d__Bacteria;p__Chloroflexota;c__Anaerolineae;o__Anaerolineales;f__UBA4823;g__9FT-COMBO-55-16;s__	67.13	5	16.67
HMR_S11_4_6	d__Bacteria;p__Chloroflexota;c__Dehalococcoidia;o__Dehalococcoidales;f__RBG-16-60-22;g__E44-bin89;s__E44-bin89	80.53	1.98	100
HMR_S11_4_8	d__Bacteria;p__Desulfobacterota;c__Desulfobacteria;o__Desulfobacterales;f__ETH-SRB1;g__Desulfaltia;s__	70.77	2.2	73.33
HMR_S11_5_1	d__Bacteria;p__Chloroflexota;c__Dehalococcoidia;o__E44-bin15;f__E44-bin15;g__;s__	54.95	1.1	0
HMR_S11_5_13	d__Bacteria;p__Marinisomatota;c__Marinisomatia;o__Marinisomatales;f__JAHJCW01;g__JAHJCW01;s__	76	1.1	0
HMR_S11_5_14	d__Bacteria;p__Chloroflexota;c__Anaerolineae;o__Anaerolineales;f__E44-bin32;g__E44-bin32;s__	72.44	1.9	66.67
HMR_S11_5_25	d__Bacteria;p__Bipolaricaulota;c__Bipolaricaulia;o__UBA7950;f__UBA9294;g__M55B144;s__	69.49	1.16	100
HMR_S11_5_26	d__Bacteria;p__Acidobacteriota;c__Aminicenantia;o__Aminicenantales;f__Aminicenantaceae;g__SOIV01;s__SOIV01	52.14	3.22	75
HMR_S11_5_33	d__Bacteria;p__NPL-UPA2;c__NPL-UPA2;o__NPL-UPA2;f__;g__;s__	81.82	2.25	100
HMR_S11_5_36	d__Bacteria;p__Chloroflexota;c__Anaerolineae;o__Anaerolineales;f__E44-bin32;g__;s__	75	1.82	0
HMR_S11_5_42	d__Bacteria;p__Proteobacteria;c__Alphaproteobacteria;o__Rhizobiales;f__Hyphomicrobiaceae;g__Hyphomicrobium_A;s__	53.54	3.02	100
HMR_S11_5_44	d__Bacteria;p__Bipolaricaulota;c__Bipolaricaulia;o__UBA7950;f__UBA9294;g__UBA9294;s__	57.94	2.8	71.43
HMR_S11_5_45	d__Bacteria;p__Chloroflexota;c__Dehalococcoidia;o__SM23-28-2;f__SM23-28-2;g__SM23-28-2;s__	72.51	4.18	70
HMR_S11_5_48	d__Bacteria;p__Zixibacteria;c__MSB-5A5;o__DG-27;f__DG-27;g__DG-27;s__	98.84	1.1	100
HMR_S11_5_54	d__Bacteria;p__UBP18;c__UBA7526;o__UBA7526;f__UBA7526;g__;s__	50.46	3.05	66.67
HMR_S11_5_56	d__Bacteria;p__Actinobacteriota;c__Humimicrobiia;o__Humimicrobiales;f__Humimicrobiaceae;g__M55B120;s__	65.38	8.67	71.43
HMR_S11_5_57	d__Bacteria;p__Bacteroidota;c__Bacteroidia;o__Bacteroidales;f__VadinHA17;g__JADFUQ01;s__	52.72	10	12.5
HMR_S11_5_6	d__Bacteria;p__Zixibacteria;c__MSB-5A5;o__MSB-5A5;f__SM1-73;g__SM23-73-3;s__	54.31	0.1	0
HMR_S11_6_1	d__Bacteria;p__Chloroflexota;c__Anaerolineae;o__JACIWR01;f__JACIWR01;g__;s__	71.03	2.73	33.33
HMR_S11_6_13	d__Bacteria;p__Planctomycetota;c__Planctomycetia;o__Pirellulales;f__Thermoguttaceae;g__JAFGTN01;s__	54.75	9.28	70
HMR_S11_6_14	d__Bacteria;p__Desulfobacterota;c__Dissulfuribacteria;o__Dissulfuribacterales;f__UBA3076;g__UBA3076;s__	77.52	6.94	60
HMR_S11_6_15	d__Bacteria;p__Chloroflexota;c__Dehalococcoidia;o__Dehalococcoidales;f__E44-bin88;g__E44-bin88;s__	63.04	5.42	70
HMR_S11_6_20	d__Bacteria;p__UBP18;c__UBA7526;o__UBA7526;f__UBA7526;g__;s__	68.43	2.25	0
HMR_S11_6_21	d__Bacteria;p__Bipolaricaulota;c__Bipolaricaulia;o__UBA7950;f__UBA9294;g__UBA9294;s__	91.19	5.52	16.67
HMR_S11_6_22	d__Bacteria;p__Desulfobacterota;c__Desulfobacteria;o__Desulfobacterales;f__ETH-SRB1;g__B13-G4;s__	80.97	2.12	16.67
HMR_S11_6_23	d__Bacteria;p__Proteobacteria;c__Alphaproteobacteria;o__Rhizobiales;f__Hyphomicrobiaceae;g__Hyphomicrobium_A;s__	57.91	6.3	88.46
HMR_S11_6_26	d__Bacteria;p__Acidobacteriota;c__Aminicenantia;o__Aminicenantales;f__Aminicenantaceae;g__SOIV01;s__	50.24	5.92	16.67
HMR_S11_6_3	d__Bacteria;p__Chloroflexota;c__Dehalococcoidia;o__Dehalococcoidales;f__RBG-16-60-22;g__JAFGPF01;s__	79.2	3.08	100
HMR_S11_6_34	d__Bacteria;p__Margulisbacteria;c__WOR-1;o__O2-12-FULL-45-9;f__O2-12-FULL-45-9;g__;s__	72.81	3.12	66.67
HMR_S11_6_37	d__Bacteria;p__NPL-UPA2;c__NPL-UPA2;o__;f__;g__;s__	52.14	2.14	50
HMR_S11_6_40	d__Bacteria;p__Desulfobacterota;c__Desulfobacteria;o__Desulfobacterales;f__UBA11574;g__S5133MH16;s__	61.89	6.13	6.25
HMR_S11_6_42	d__Bacteria;p__Bacteroidota;c__Bacteroidia;o__Bacteroidales;f__B18-G4;g__;s__	83.06	2.15	40
HMR_S11_6_44	d__Bacteria;p__Chloroflexota;c__Dehalococcoidia;o__Dehalococcoidales;f__W498;g__;s__	58.17	8.75	42.86
HMR_S11_6_46	d__Bacteria;p__Atribacterota;c__JS1;o__SB-45;f__34-128;g__;s__	64.41	0	0
HMR_S11_6_50	d__Bacteria;p__Bacteroidota;c__Bacteroidia;o__Bacteroidales;f__GCA-2711565;g__JADFUO01;s__JADFUO01	91.29	2.11	66.67
HMR_S11_6_54	d__Bacteria;p__Chloroflexota;c__Dehalococcoidia;o__Dehalococcoidales;f__E44-bin88;g__;s__	52.84	8.93	0
HMR_S11_6_55	d__Bacteria;p__Latescibacterota;c__MVCY01;o__MVCY01;f__MVCY01;g__MVCY01;s__	67.33	6.14	42.86
HMR_S11_7_11	d__Bacteria;p__4484-113;c__4484-113;o__4484-113;f__4484-113;g__;s__	90.6	1.28	0
HMR_S11_7_15	d__Bacteria;p__Proteobacteria;c__Gammaproteobacteria;o__Pseudomonadales;f__Pseudomonadaceae;g__Pseudomonas_E;s__Pseudomonas_E	99.18	1.26	0
HMR_S11_7_16	d__Bacteria;p__;c__;o__;f__;g__;s__	56.16	1.19	50
HMR_S11_7_17	d__Bacteria;p__Planctomycetota;c__Planctomycetia;o__Pirellulales;f__Thermoguttaceae;g__JAFGRD01;s__	90.8	0.68	100
HMR_S11_7_18	d__Bacteria;p__WOR-3;c__UBA3073;o__UBA3073;f__UBA3073;g__;s__	94.51	0	0
HMR_S11_7_20	d__Bacteria;p__Chloroflexota;c__Dehalococcoidia;o__E44-bin15;f__E44-bin15;g__JADFVG01;s__JADFVG01	87.79	0	0
HMR_S11_7_22	d__Bacteria;p__WOR-3;c__WOR-3;o__SM23-42;f__SM23-42;g__SOIY01;s__	84.55	4.03	14.29
HMR_S11_7_23	d__Bacteria;p__Desulfobacterota;c__Desulfobacteria;o__Desulfobacterales;f__ETH-SRB1;g__Desulfaltia;s__	50.78	8.48	30.43
HMR_S11_7_4	d__Bacteria;p__Chloroflexota;c__Dehalococcoidia;o__GIF9;f__AB-539-J10;g__CG2-30-46-19;s__	82.65	1.98	100
HMR_S11_7_5	d__Bacteria;p__Desulfobacterota;c__Desulfobacteria;o__C00003060;f__C00003060;g__C00003060;s__	85.46	2.26	50
HMR_S11_8_12	d__Bacteria;p__Cloacimonadota;c__Cloacimonadia;o__Cloacimonadales;f__TCS61;g__JABMPU01;s__	70.74	0.55	0
HMR_S11_8_14	d__Bacteria;p__NPL-UPA2;c__NPL-UPA2;o__;f__;g__;s__	95.64	1.08	0
HMR_S11_8_18	d__Bacteria;p__Acidobacteriota;c__Aminicenantia;o__UBA2199;f__UBA2199;g__;s__	93.35	2.56	0
HMR_S11_8_19	d__Bacteria;p__Cloacimonadota;c__Cloacimonadia;o__JGIOTU-2;f__JGIOTU-2;g__JGIOTU-2;s__	81.32	1.1	100
HMR_S11_8_20	d__Bacteria;p__Desulfobacterota;c__Dissulfuribacteria;o__Dissulfuribacterales;f__UBA3076;g__UBA3076;s__	64.07	2.68	0
HMR_S11_8_21	d__Bacteria;p__Chloroflexota;c__Anaerolineae;o__B4-G1;f__SLSP01;g__G713;s__	63.45	0	0
HMR_S11_8_27	d__Bacteria;p__Chloroflexota;c__Dehalococcoidia;o__GIF9;f__AB-539-J10;g__E44-bin10;s__	83.66	0	0
HMR_S11_8_28	d__Bacteria;p__Desulfobacterota;c__DSM-4660;o__Desulfatiglandales;f__B25-G16;g__B33-G16;s__	69.3	2.9	0
HMR_S11_8_3	d__Bacteria;p__Chloroflexota;c__Anaerolineae;o__Anaerolineales;f__E44-bin32;g__;s__	73.83	5.91	0
HMR_S11_8_30	d__Bacteria;p__Acidobacteriota;c__Aminicenantia;o__Aminicenantales;f__Aminicenantaceae;g__;s__	74.72	2.83	20
HMR_S11_8_31	d__Bacteria;p__Aerophobota;c__Aerophobia;o__Aerophobales;f__AE-B3A;g__AE-B3A;s__	51.83	3	16.67
HMR_S11_8_32	d__Bacteria;p__Desulfobacterota;c__DSM-4660;o__Desulfatiglandales;f__B25-G16;g__B33-G16;s__	68.8	1.94	33.33
HMR_S11_8_33	d__Bacteria;p__WOR-3;c__UBA3073;o__UBA3073;f__UBA3073;g__;s__	51.61	2.88	11.11
HMR_S11_8_34	d__Bacteria;p__Patescibacteria;c__Paceibacteria;o__Paceibacterales;f__;g__;s__	62.98	0.86	0
HMR_S11_8_5	d__Bacteria;p__Cloacimonadota;c__Cloacimonadia;o__Cloacimonadales;f__TCS61;g__JACNIV01;s__	54.17	0.13	0
HMR_S11_8_6	d__Bacteria;p__NPL-UPA2;c__NPL-UPA2;o__;f__;g__;s__	62.4	2.53	60
HMR_S11_8_8	d__Bacteria;p__Planctomycetota;c__Planctomycetia;o__Pirellulales;f__Thermoguttaceae;g__;s__	88.77	2.79	0
HMR_S11_8_9	d__Bacteria;p__Zixibacteria;c__MSB-5A5;o__GN15;f__FEB-12;g__;s__	97.8	0.55	0
HMR_S11_9_11	d__Bacteria;p__Bipolaricaulota;c__Bipolaricaulia;o__UBA7950;f__UBA9294;g__M55B144;s__	69.41	7.4	7.69
HMR_S11_9_15	d__Bacteria;p__Cloacimonadota;c__Cloacimonadia;o__JGIOTU-2;f__JGIOTU-2;g__JGIOTU-2;s__	56.29	8.7	16.67
HMR_S11_9_6	d__Bacteria;p__Cloacimonadota;c__Cloacimonadia;o__JGIOTU-2;f__JGIOTU-2;g__JACNFI01;s__	63.98	1.1	0
HMR_S11_9_7	d__Bacteria;p__Chloroflexota;c__Dehalococcoidia;o__GIF9;f__AB-539-J10;g__20-14-all-45-10;s__	87.29	0.99	0
HM_cbin_1	d__Bacteria;p__Atribacterota;c__JS1;o__SB-45;f__34-128;g__34-128;s__	64.25	3.54	50
HM_cbin_11	d__Bacteria;p__Campylobacterota;c__Campylobacteria;o__Campylobacterales;f__Sulfurospirillaceae;g__Sulfurospirillum_A;s__	63.01	1.35	25
HM_cbin_12	d__Bacteria;p__Proteobacteria;c__Gammaproteobacteria;o__Methylococcales;f__Methylomonadaceae;g__Methyloprofundus;s__	90.05	2.87	68.42
HM_cbin_14	d__Bacteria;p__Bacteroidota;c__Bacteroidia;o__Flavobacteriales;f__Flavobacteriaceae;g__QNYL01;s__	83.51	2.15	35.71
HM_cbin_16	d__Bacteria;p__Patescibacteria;c__Paceibacteria;o__UBA9983_A;f__UBA918;g__OLB19;s__	50.05	1.72	0
HM_cbin_17	d__Bacteria;p__Desulfobacterota;c__Syntrophia;o__Syntrophales;f__UBA2210;g__;s__	63.34	4.06	25
HM_cbin_19	d__Bacteria;p__Chloroflexota;c__Dehalococcoidia;o__Dehalococcoidales;f__BS750m-G39;g__BS750m-G39;s__	56.94	2.97	33.33
HM_cbin_2	d__Bacteria;p__Firmicutes_B;c__Desulfotomaculia;o__Desulfotomaculales;f__Pelotomaculaceae;g__UBA3102;s__UBA3102	95.57	0.84	0
HM_cbin_20	d__Bacteria;p__Firmicutes_B;c__Syntrophomonadia;o__Syntrophomonadales;f__Syntrophomonadaceae;g__JACIYB01;s__	59.32	1.76	0
HM_cbin_26	d__Bacteria;p__Proteobacteria;c__Gammaproteobacteria;o__Methylococcales;f__Methylomonadaceae;g__Methyloprofundus;s__	58.02	6.09	87.88
HM_cbin_27	d__Bacteria;p__Patescibacteria;c__Paceibacteria;o__UBA6257;f__UBA6257;g__;s__	60.48	0	0
HM_cbin_28	d__Bacteria;p__Marinisomatota;c__UBA2242;o__UBA2242;f__UBA2242;g__UBA9312;s__UBA9312	96.64	3.3	33.33
HM_cbin_29	d__Bacteria;p__WOR-3;c__UBA3073;o__UBA3073;f__UBA3073;g__UBA3073;s__	91.21	1.2	50
HM_cbin_30	d__Bacteria;p__Chloroflexota;c__Dehalococcoidia;o__GIF9;f__AB-539-J10;g__CG2-30-46-19;s__	57.49	3.52	0
HM_cbin_33	d__Bacteria;p__Chloroflexota;c__Dehalococcoidia;o__GIF9;f__AB-539-J10;g__;s__	78.38	1.82	66.67
HM_cbin_34	d__Bacteria;p__Proteobacteria;c__Gammaproteobacteria;o__Beggiatoales;f__Beggiatoaceae;g__DRQV01;s__	88.72	1.38	16.67
HM_cbin_38	d__Bacteria;p__Proteobacteria;c__Gammaproteobacteria;o__Methylococcales;f__Methylomonadaceae;g__WTBX01;s__	89.41	0.86	0
HM_cbin_4	d__Bacteria;p__Desulfobacterota;c__Desulfobulbia;o__Desulfobulbales;f__Desulfocapsaceae;g__Desulforhopalus;s__	66.04	3.17	28.57
HM_cbin_44	d__Bacteria;p__Firmicutes_B;c__Desulfotomaculia;o__Desulfotomaculales;f__Pelotomaculaceae;g__UBA3103;s__UBA3103	96.59	0.32	0
HM_cbin_45	d__Bacteria;p__Chloroflexota;c__Dehalococcoidia;o__Dehalococcoidales;f__UBA5627;g__W693;s__	80.01	1.1	50
HM_cbin_46	d__Bacteria;p__Firmicutes_B;c__Syntrophomonadia;o__Syntrophomonadales;f__Syntrophomonadaceae;g__JACIYB01;s__	69.39	8.48	4.88
HM_cbin_48	d__Bacteria;p__Desulfobacterota;c__Desulfobacteria;o__Desulfobacterales;f__ETH-SRB1;g__B13-G4;s__	82.49	1.69	20
HM_cbin_5	d__Bacteria;p__Proteobacteria;c__Gammaproteobacteria;o__Methylococcales;f__Methylomonadaceae;g__WTBX01;s__	64.8	3.22	61.11
HM_cbin_51	d__Bacteria;p__Aerophobota;c__Aerophobia;o__Aerophobales;f__AE-B3A;g__AE-B3B;s__	62.52	4.18	8.33
HM_cbin_7	d__Bacteria;p__Acidobacteriota;c__Aminicenantia;o__UBA2199;f__UBA2199;g__UBA647;s__UBA647	91.51	0.96	33.33
HM_cbin_8	d__Bacteria;p__Campylobacterota;c__Campylobacteria;o__Campylobacterales;f__Arcobacteraceae;g__CAIJNA01;s__	76.69	6.37	61.9
HM_cbin_9	d__Bacteria;p__Firmicutes_B;c__Syntrophomonadia;o__Syntrophomonadales;f__Syntrophomonadaceae;g__JACIYB01;s__	65.52	8.46	33.33
HM_sbin_19_1	d__Bacteria;p__Proteobacteria;c__Gammaproteobacteria;o__PS1;f__Thioglobaceae;g__Ruthia;s__	72.44	0.22	0
HM_sbin_20_17	d__Bacteria;p__Desulfobacterota;c__Syntrophia;o__Syntrophales;f__UBA2210;g__UBA2210;s__	61.21	5.18	50
HM_sbin_20_3	d__Bacteria;p__Chloroflexota;c__Anaerolineae;o__UBA7937;f__UBA7937;g__UBA7937;s__UBA7937	80.65	4.31	66.67
HM_sbin_20_6	d__Bacteria;p__Firmicutes_B;c__Moorellia;o__Thermacetogeniales;f__Thermacetogeniaceae;g__Ch130;s__	81.71	2.94	28.57
HM_sbin_21_14	d__Bacteria;p__Desulfobacterota;c__DSM-4660;o__Desulfatiglandales;f__Desulfatiglandaceae;g__4484-190-2;s__	71.4	0	0
HM_sbin_21_15	d__Bacteria;p__Actinobacteriota;c__Humimicrobiia;o__Humimicrobiales;f__Humimicrobiaceae;g__M55B120;s__	91.21	2.3	75
HM_sbin_21_16	d__Bacteria;p__Actinobacteriota;c__Acidimicrobiia;o__UBA5794;f__UBA5794;g__;s__	79.91	5.95	53.85
HM_sbin_21_8	d__Bacteria;p__Desulfobacterota;c__Desulfobacteria;o__Desulfobacterales;f__;g__;s__	51.79	3.87	0
HM_sbin_22_2	d__Bacteria;p__Atribacterota;c__JS1;o__SB-45;f__34-128;g__34-128;s__34-128	98.31	0.46	100
HM_sbin_22_8	d__Bacteria;p__Acidobacteriota;c__Aminicenantia;o__Aminicenantales;f__Aminicenantaceae;g__Kmv29;s__	81.02	4.39	50
HM_sbin_24_2	d__Bacteria;p__Desulfobacterota;c__Desulfobacteria;o__Desulfobacterales;f__ETH-SRB1;g__;s__	83.46	1.61	0
HM_sbin_25_3	d__Bacteria;p__Proteobacteria;c__Gammaproteobacteria;o__Methylococcales;f__Methylomonadaceae;g__WTBX01;s__	89.37	1.74	80
HM_sbin_25_4	d__Bacteria;p__Proteobacteria;c__Gammaproteobacteria;o__Beggiatoales;f__Beggiatoaceae;g__DRQV01;s__	92.89	1.7	25
HM_sbin_25_8	d__Bacteria;p__Proteobacteria;c__Gammaproteobacteria;o__Methylococcales;f__Methylomonadaceae;g__WTBX01;s__	91.38	3.24	23.53
HM_sbin_25_9	d__Bacteria;p__Proteobacteria;c__Gammaproteobacteria;o__Nitrosococcales;f__Methylophagaceae;g__GCA-002733105;s__	65.52	0.86	100
HY4_Co_1	d__Bacteria;p__Zixibacteria;c__MSB-5A5;o__DSPP01;f__;g__;s__	87.91	5.72	0
HY4_Co_10	d__Bacteria;p__Chloroflexota;c__Anaerolineae;o__Promineofilales;f__UBA4811;g__GLR113;s__GLR113	86.06	5.97	7.69
HY4_Co_11	d__Bacteria;p__Acidobacteriota;c__Thermoanaerobaculia;o__Thermoanaerobaculales;f__FEB-10;g__JACXWA01;s__	69.12	2.79	80
HY4_Co_14	d__Bacteria;p__Chloroflexota;c__Anaerolineae;o__Anaerolineales;f__UBA4823;g__;s__	70.53	9.87	7.14
HY4_Co_18	d__Bacteria;p__Krumholzibacteriota;c__Krumholzibacteria;o__WVZY01;f__;g__;s__	58.46	3.76	14.29
HY4_Co_20	d__Bacteria;p__WOR-3;c__WOR-3;o__SM23-42;f__SM23-42;g__SOIY01;s__	62.55	1.1	100
HY4_Co_21	d__Bacteria;p__Acidobacteriota;c__Aminicenantia;o__Aminicenantales;f__Aminicenantaceae;g__WTAW01;s__WTAW01	80.37	1.85	60
HY4_Co_23	d__Bacteria;p__Gemmatimonadota;c__Gemmatimonadetes;o__Longimicrobiales;f__UBA6960;g__JABDNZ01;s__	68.42	7.79	77.78
HY4_Co_24	d__Bacteria;p__Chloroflexota;c__Anaerolineae;o__S140-20;f__S140-20;g__;s__	63.09	3.45	100
HY4_Co_26	d__Bacteria;p__RBG-13-66-14;c__B26-G2;o__WVWN01;f__WVWN01;g__WVWN01;s__	75.3	0.67	50
HY4_Co_28	d__Bacteria;p__Proteobacteria;c__Alphaproteobacteria;o__Rhizobiales;f__Methyloligellaceae;g__UBA2767;s__	80.2	3.79	71.43
HY4_Co_29	d__Bacteria;p__Chloroflexota;c__Limnocylindria;o__Limnocylindrales;f__CSP1-4;g__JAFMJV01;s__	57.5	7.89	20
HY4_Co_3	d__Bacteria;p__Poribacteria;c__DTPJ01;o__DTPJ01;f__WJIO01;g__;s__	56.35	2.79	25
HY4_Co_30	d__Bacteria;p__Proteobacteria;c__Gammaproteobacteria;o__Enterobacterales;f__Alteromonadaceae;g__Alteromonas;s__Alteromonas	96.77	5.87	77.14
HY4_Co_32	d__Bacteria;p__Chloroflexota;c__Anaerolineae;o__JAAYZQ01;f__JAAYZQ01;g__;s__	73.58	8.18	50
HY4_Co_33	d__Bacteria;p__Acidobacteriota;c__UBA890;o__UBA890;f__UBA890;g__;s__	61.21	3.45	50
HY4_Co_34	d__Bacteria;p__Desulfobacterota;c__Desulfobacteria;o__Desulfobacterales;f__ETH-SRB1;g__B13-G4;s__	51.77	7.74	35.29
HY4_Co_36	d__Bacteria;p__Proteobacteria;c__Gammaproteobacteria;o__Pseudomonadales;f__Pseudomonadaceae;g__Pseudomonas_A;s__Pseudomonas_A	75.38	2.5	12
HY4_Co_38	d__Bacteria;p__Planctomycetota;c__PUPC01;o__DSUN01;f__DSUN01;g__BS750m-G60;s__	57.08	6.37	16.67
HY4_Co_39	d__Bacteria;p__Acidobacteriota;c__Thermoanaerobaculia;o__Thermoanaerobaculales;f__FEB-10;g__;s__	67.78	5.9	0
HY4_Co_43	d__Bacteria;p__Gemmatimonadota;c__Gemmatimonadetes;o__Gemmatimonadales;f__GWC2-71-9;g__WVYX01;s__	95.5	2.2	0
HY4_Co_44	d__Bacteria;p__Myxococcota_A;c__UBA9160;o__UBA9160;f__SMWR01;g__;s__	51.4	1.51	33.33
HY4_Co_45	d__Bacteria;p__Proteobacteria;c__Alphaproteobacteria;o__Sphingomonadales;f__Sphingomonadaceae;g__Qipengyuania;s__Qipengyuania	95.51	4.66	88
HY4_Co_46	d__Bacteria;p__Proteobacteria;c__Gammaproteobacteria;o__Pseudomonadales;f__Oleiphilaceae;g__Marinobacter;s__Marinobacter	56.9	5.17	0
HY4_Co_47	d__Bacteria;p__Desulfobacterota_D;c__UBA1144;o__UBA2774;f__UBA2774;g__CR02bin9;s__CR02bin9	68.27	3.8	7.69
HY4_Co_48	d__Bacteria;p__Campylobacterota;c__Campylobacteria;o__Campylobacterales;f__Sulfurimonadaceae;g__S145-25;s__	69.44	3.86	63.64
HY4_Co_49	d__Bacteria;p__Armatimonadota;c__CAIYQO01;o__WVXJ01;f__DTIZ01;g__;s__	89.35	3.45	16.67
HY4_Co_50	d__Bacteria;p__Chloroflexota;c__Dehalococcoidia;o__Dehalococcoidales;f__Fen-1064;g__DUES01;s__	54.22	2.07	100
HY4_Co_56	d__Bacteria;p__Acidobacteriota;c__Thermoanaerobaculia;o__UBA5704;f__UBA5704;g__M0029;s__	92.31	3.42	0
HY4_Co_6	d__Bacteria;p__Acidobacteriota;c__Aminicenantia;o__Aminicenantales;f__Aminicenantaceae;g__SOIV01;s__SOIV01	50.92	4.04	33.33
HY4_Co_61	d__Bacteria;p__Acidobacteriota;c__UBA6911;o__RPQK01;f__;g__;s__	93.96	5.13	33.33
HY4_Co_62	d__Bacteria;p__Actinobacteriota;c__Acidimicrobiia;o__UBA5794;f__UBA5794;g__;s__	69.1	6.72	46.67
HY4_Co_63	d__Bacteria;p__Actinobacteriota;c__Acidimicrobiia;o__UBA5794;f__UBA5794;g__;s__	70.75	4.02	33.33
HY4_Co_65	d__Bacteria;p__Desulfobacterota;c__WTBG01;o__WTBG01;f__WTBG01;g__WTBG01;s__WTBG01	68.36	2.68	63.64
HY4_Co_67	d__Bacteria;p__Zixibacteria;c__MSB-5A5;o__JAABVY01;f__JAHJOQ01;g__JAHJOQ01;s__	51.12	2.2	50
HY4_Co_68	d__Bacteria;p__Krumholzibacteriota;c__Krumholzibacteria;o__WVZY01;f__WVZY01;g__;s__	57.25	0.35	0
HY4_Co_70	d__Bacteria;p__Planctomycetota;c__B15-G4;o__B15-G4;f__;g__;s__	68.97	5.96	0
HY4_Co_72	d__Bacteria;p__Desulfobacterota;c__DSWW01;o__DSWW01;f__DSWW01;g__S015-6;s__	51.63	4.34	33.33
HY4_Co_75	d__Bacteria;p__Desulfobacterota;c__Desulfobacteria;o__Desulfobacterales;f__Desulfobacteraceae;g__Desulfobacula;s__	83.33	4.93	58.33
HY4_Co_76	d__Bacteria;p__Krumholzibacteriota;c__Krumholzibacteria;o__LZORAL124-64-63;f__LZORAL124-64-63;g__;s__	53.92	3.45	0
HY4_Co_77	d__Bacteria;p__Atribacterota;c__JS1;o__SB-45;f__34-128;g__34-128;s__	70.33	5.08	100
HY4_Co_8	d__Bacteria;p__Chloroflexota;c__Dehalococcoidia;o__Dehalococcoidales;f__;g__;s__	67.6	2.31	50
HY4_Co_80	d__Bacteria;p__Chloroflexota;c__Anaerolineae;o__;f__;g__;s__	58.12	1.58	0
HY4_Co_81	d__Bacteria;p__Acidobacteriota;c__Aminicenantia;o__Aminicenantales;f__Aminicenantaceae;g__;s__	53.63	8.88	18.75
HY4_Co_82	d__Bacteria;p__Planctomycetota;c__Brocadiae;o__SM23-32;f__SM23-32;g__JAAYEJ01;s__	58.57	3.61	33.33
HY4_Co_83	d__Bacteria;p__Chloroflexota;c__Anaerolineae;o__B4-G1;f__B4-G1;g__;s__	81.54	4.91	11.11
HY4_Co_84	d__Bacteria;p__Proteobacteria;c__Gammaproteobacteria;o__UBA6429;f__UBA6429;g__;s__	70	5.64	25
HY4_Co_85	d__Bacteria;p__Chloroflexota;c__Dehalococcoidia;o__SM23-28-2;f__RBG-16-64-32;g__RBG-16-64-32;s__	52.46	1.19	0
HY4_Co_87	d__Bacteria;p__Nitrospirota;c__Nitrospiria;o__Nitrospirales;f__UBA8639;g__UBA8639;s__	57.55	7.96	5.26
HY4_Co_88	d__Bacteria;p__Desulfobacterota;c__Desulfobulbia;o__Desulfobulbales;f__BM004;g__;s__	57.13	3.58	100
HY4_Co_92	d__Bacteria;p__Bacteroidota;c__Bacteroidia;o__Cytophagales;f__Cyclobacteriaceae;g__S012-113;s__	51.98	6.87	12.5
HY4_GA-6_1	d__Bacteria;p__Desulfobacterota;c__Desulfobacteria;o__Desulfobacterales;f__;g__;s__	51.14	2.8	40
HY4_GA-6_2	d__Bacteria;p__Desulfobacterota;c__Desulfobulbia;o__Desulfobulbales;f__BM004;g__BM004;s__	70.81	4.25	56.25
HY4_GA-6_3	d__Bacteria;p__Actinobacteriota;c__Acidimicrobiia;o__UBA5794;f__UBA5794;g__;s__	69.44	5.13	0
HY4_GA-6_4	d__Bacteria;p__Acidobacteriota;c__Thermoanaerobaculia;o__Thermoanaerobaculales;f__FEB-10;g__JACXWA01;s__	54.11	9.4	30.77
HY4_GA-6_5	d__Bacteria;p__Bacteroidota;c__Ignavibacteria;o__Ignavibacteriales;f__Ignavibacteriaceae;g__BMS3ABIN03;s__	57.45	6.91	33.33
HY4_GA-7_3	d__Bacteria;p__Atribacterota;c__JS1;o__SB-45;f__34-128;g__34-128;s__	70.75	4.49	60
HY4_GA-7_4	d__Bacteria;p__Acidobacteriota;c__Thermoanaerobaculia;o__Thermoanaerobaculales;f__FEB-10;g__JACXWA01;s__	65.72	5.31	54.55
HY4_GA-7_5	d__Bacteria;p__Desulfobacterota;c__DSM-4660;o__Desulfatiglandales;f__Desulfatiglandaceae;g__4484-190-2;s__	67.91	3.55	33.33
HY4_GA-7_6	d__Bacteria;p__Desulfobacterota;c__Desulfobacteria;o__Desulfobacterales;f__ETH-SRB1;g__B13-G4;s__	51.64	8.04	28.21
HY4_GJ-10_1	d__Bacteria;p__Desulfobacterota;c__DSM-4660;o__Desulfatiglandales;f__Desulfatiglandaceae;g__Desulfacyla;s__	70.19	8.02	29.17
HY4_GJ-10_10	d__Bacteria;p__Gemmatimonadota;c__Gemmatimonadetes;o__KS3-K002;f__JABDQB01;g__JABDQB01;s__	97.25	6.47	62.5
HY4_GJ-10_12	d__Bacteria;p__Desulfobacterota;c__Desulfobacteria;o__Desulfobacterales;f__UBA11574;g__S5133MH16;s__	77.53	4.16	37.5
HY4_GJ-10_13	d__Bacteria;p__Acidobacteriota;c__Aminicenantia;o__Aminicenantales;f__Aminicenantaceae;g__;s__	69.94	4.7	66.67
HY4_GJ-10_17	d__Bacteria;p__Bacteroidota;c__Bacteroidia;o__Bacteroidales;f__SM23-62;g__SM23-62;s__	70.34	4.67	42.86
HY4_GJ-10_18	d__Bacteria;p__Atribacterota;c__JS1;o__SB-45;f__34-128;g__34-128;s__	69.9	2.85	100
HY4_GJ-10_19	d__Bacteria;p__Proteobacteria;c__Gammaproteobacteria;o__SZUA-229;f__SZUA-229;g__GCA-2746365;s__	67.71	1.99	54.55
HY4_GJ-10_20	d__Bacteria;p__Chloroflexota;c__Dehalococcoidia;o__Dehalococcoidales;f__UBA5760;g__UBA5760;s__	58.89	8.41	6.25
HY4_GJ-10_23	d__Bacteria;p__Proteobacteria;c__Alphaproteobacteria;o__Rhodobacterales;f__Rhodobacteraceae;g__Limibaculum;s__	51.3	4.12	26.32
HY4_GJ-10_26	d__Bacteria;p__VGIX01;c__VGIX01;o__VGIX01;f__VGIX01;g__;s__	53.1	2.68	50
HY4_GJ-10_28	d__Bacteria;p__Eisenbacteria;c__RBG-16-71-46;o__CAIMUX01;f__;g__;s__	72.2	0	0
HY4_GJ-10_29	d__Bacteria;p__Acidobacteriota;c__Thermoanaerobaculia;o__Thermoanaerobaculales;f__FEB-10;g__JACXWA01;s__	69.12	5.82	80
HY4_GJ-10_31	d__Bacteria;p__Chloroflexota;c__Dehalococcoidia;o__E44-bin15;f__E44-bin15;g__JAAXQM01;s__	51.87	5.94	16.67
HY4_GJ-10_32	d__Bacteria;p__Chloroflexota;c__Dehalococcoidia;o__SZUA-161;f__SZUA-161;g__SZUA-161;s__	59.86	1.98	0
HY4_GJ-10_34	d__Bacteria;p__Desulfobacterota;c__Desulfobacteria;o__Desulfobacterales;f__;g__;s__	78.67	3.87	10
HY4_GJ-10_36	d__Bacteria;p__Chloroflexota;c__Dehalococcoidia;o__SM23-28-2;f__;g__;s__	52.44	4.6	14.29
HY4_GJ-10_37	d__Bacteria;p__Cloacimonadota;c__Cloacimonadia;o__Cloacimonadales;f__TCS61;g__JACNIV01;s__	56.9	4.25	12.5
HY4_GJ-10_4	d__Bacteria;p__Gemmatimonadota;c__Gemmatimonadetes;o__Gemmatimonadales;f__GWC2-71-9;g__WVYX01;s__	63.25	2.26	0
HY4_GJ-10_7	d__Bacteria;p__Chloroflexota;c__Anaerolineae;o__Anaerolineales;f__UBA11858;g__B10-G9;s__	60.45	9.14	64.71
HY4_GJ-11_1	d__Bacteria;p__Desulfobacterota;c__DSM-4660;o__Desulfatiglandales;f__Desulfatiglandaceae;g__4484-190-2;s__	55.2	7.89	13.33
HY4_GJ-11_2	d__Bacteria;p__Desulfobacterota;c__Desulfobacteria;o__Desulfobacterales;f__ETH-SRB1;g__B13-G4;s__	54.64	1.34	83.33
HY4_GJ-11_3	d__Bacteria;p__Desulfobacterota;c__Desulfobacteria;o__Desulfobacterales;f__UBA5616;g__;s__	66.56	6.21	76.47
HY4_GJ-11_5	d__Bacteria;p__Proteobacteria;c__Gammaproteobacteria;o__Chromatiales;f__Sedimenticolaceae;g__Sva-25;s__	85.1	2.27	62.5
HY4_GJ-11_6	d__Bacteria;p__Campylobacterota;c__Campylobacteria;o__Campylobacterales;f__Sulfurovaceae;g__Sulfurovum;s__	51.18	0.86	100
HY4_GJ-11_9	d__Bacteria;p__Bacteroidota;c__Bacteroidia;o__Bacteroidales;f__B18-G4;g__B18-G4;s__	53.49	9.18	23.08
HY4_GJ-12_1	d__Bacteria;p__Chloroflexota;c__Dehalococcoidia;o__E44-bin15;f__E44-bin15;g__JAAXQM01;s__	50.15	2.51	0
HY4_GJ-12_11	d__Bacteria;p__Proteobacteria;c__Gammaproteobacteria;o__Xanthomonadales;f__SZUA-36;g__;s__	84.21	7.01	45
HY4_GJ-12_2	d__Bacteria;p__Desulfobacterota;c__Syntrophobacteria;o__BM002;f__BM002;g__BM002;s__	90.65	2.51	47.06
HY4_GJ-12_4	d__Bacteria;p__Desulfobacterota;c__WTBG01;o__WTBG01;f__WTBG01;g__WTBG01;s__WTBG01	56.88	5.17	0
HY4_GJ-12_9	d__Bacteria;p__Desulfobacterota;c__Desulfobacteria;o__Desulfobacterales;f__ETH-SRB1;g__B13-G4;s__	52.45	3.39	66.67
HY4_GJ-9_10	d__Bacteria;p__Desulfobacterota;c__DSM-4660;o__Desulfatiglandales;f__Desulfatiglandaceae;g__JABMQV01;s__	52.61	3.29	14.29
HY4_GJ-9_13	d__Bacteria;p__Desulfobacterota;c__Desulfobacteria;o__Desulfobacterales;f__UBA2156;g__;s__	59.04	1.61	33.33
HY4_GJ-9_14	d__Bacteria;p__Proteobacteria;c__Gammaproteobacteria;o__Enterobacterales;f__Alteromonadaceae;g__Pseudoalteromonas;s__Pseudoalteromonas	99.32	1.2	25
HY4_GJ-9_15	d__Bacteria;p__Proteobacteria;c__Gammaproteobacteria;o__UBA6522;f__UBA6522;g__SMWC01;s__	56.76	2.66	16.67
HY4_GJ-9_16	d__Bacteria;p__Acidobacteriota;c__Thermoanaerobaculia;o__Thermoanaerobaculales;f__FEB-10;g__JACXWA01;s__	81.14	6.47	43.75
HY4_GJ-9_18	d__Bacteria;p__Proteobacteria;c__Alphaproteobacteria;o__Kiloniellales;f__J153;g__;s__	58.41	3.76	10
HY4_GJ-9_19	d__Bacteria;p__Proteobacteria;c__Gammaproteobacteria;o__UBA4486;f__UBA4486;g__SMWN01;s__	72.82	6	57.14
HY4_GJ-9_20	d__Bacteria;p__Proteobacteria;c__Alphaproteobacteria;o__Rhodobacterales;f__Rhodobacteraceae;g__Sulfitobacter;s__Sulfitobacter	81.75	9.8	89.8
HY4_GJ-9_21	d__Bacteria;p__Proteobacteria;c__Gammaproteobacteria;o__GCA-001735895;f__GCA-001735895;g__GCA-001735895;s__	59.8	3.45	0
HY4_GJ-9_22	d__Bacteria;p__Gemmatimonadota;c__Gemmatimonadetes;o__KS3-K002;f__JABDQB01;g__;s__	51	6	7.69
HY4_GJ-9_4	d__Bacteria;p__Proteobacteria;c__Gammaproteobacteria;o__Pseudomonadales;f__Halomonadaceae;g__Halomonas;s__Halomonas	50.99	5.2	47.62
HY4_GJ-9_5	d__Bacteria;p__Proteobacteria;c__Gammaproteobacteria;o__Pseudomonadales;f__Halomonadaceae;g__Oceanospirillum;s__	78.7	3.31	42.86
HY4_GJ-9_8	d__Bacteria;p__Bacteroidota;c__Bacteroidia;o__Flavobacteriales;f__Flavobacteriaceae;g__SMXJ01;s__	74.54	4.19	25
HY4_GJ-9_9	d__Bacteria;p__Desulfobacterota;c__Desulfobacteria;o__Desulfobacterales;f__;g__;s__	55.82	4.48	63.64
JL_Co_1	d__Bacteria;p__VGIX01;c__VGIX01;o__VGIX01;f__VGIX01;g__;s__	51.49	3.85	40
JL_Co_10	d__Bacteria;p__FCPU426;c__JAAXVQ01;o__JAAXVQ01;f__JAAXVQ01;g__;s__	59.57	3.47	25
JL_Co_11	d__Bacteria;p__Zixibacteria;c__MSB-5A5;o__GN15;f__PGXB01;g__;s__	51.47	0.2	0
JL_Co_12	d__Bacteria;p__Fermentibacterota;c__Fermentibacteria;o__Fermentibacterales;f__Fermentibacteraceae;g__Aegiribacteria;s__	88.27	3.16	0
JL_Co_13	d__Bacteria;p__JAGOBX01;c__;o__;f__;g__;s__	76.49	2.81	66.67
JL_Co_14	d__Bacteria;p__Bacteroidota;c__Bacteroidia;o__Bacteroidales;f__JAADJA01;g__JAADJA01;s__	62.15	5.2	23.08
JL_Co_15	d__Bacteria;p__Bacteroidota;c__Bacteroidia;o__Bacteroidales;f__UBA12077;g__UBA12077;s__	80.23	8.69	19.05
JL_Co_16	d__Bacteria;p__Zixibacteria;c__MSB-5A5;o__GN15;f__FEB-12;g__;s__	51.13	1.42	33.33
JL_Co_17	d__Bacteria;p__Krumholzibacteriota;c__Krumholzibacteria;o__Krumholzibacteriales;f__Krumholzibacteriaceae;g__;s__	52.18	1.38	66.67
JL_Co_19	d__Bacteria;p__Bacteroidota;c__Bacteroidia;o__Bacteroidales;f__SM23-62;g__SM23-62;s__	52.7	7.87	23.81
JL_Co_21	d__Bacteria;p__CG03;c__SLGR01;o__SLGR01;f__;g__;s__	62.43	2.35	33.33
JL_Co_4	d__Bacteria;p__VGIX01;c__VGIX01;o__VGIX01;f__VGIX01;g__;s__	53.52	4.21	44.44
JL_Co_5	d__Bacteria;p__Chloroflexota;c__Anaerolineae;o__B4-G1;f__B4-G1;g__B30-G15;s__	54.2	4.64	41.67
JL_Co_8	d__Bacteria;p__UBA6262;c__UBA6262;o__;f__;g__;s__	59.67	4.06	12.5
JL_Co_9	d__Bacteria;p__Omnitrophota;c__Koll11;o__4484-171;f__4484-171;g__JAHKAJ01;s__	53.21	6.9	100
JL_TianS1_1	d__Bacteria;p__Proteobacteria;c__Gammaproteobacteria;o__Enterobacterales;f__Alteromonadaceae;g__Pseudoalteromonas;s__Pseudoalteromonas	99.32	0.28	25
JL_TianS7_2	d__Bacteria;p__Atribacterota;c__JS1;o__SB-45;f__34-128;g__34-128;s__	52.93	9.05	16.67
MS_sbin_1	d__Bacteria;p__Desulfobacterota;c__DSM-4660;o__Desulfatiglandales;f__Desulfatiglandaceae;g__;s__	52.02	8.03	5.88
MS_sbin_10	d__Bacteria;p__Planctomycetota;c__Phycisphaerae;o__Phycisphaerales;f__Zrk34;g__;s__	54.94	0	0
MS_sbin_12	d__Bacteria;p__Desulfobacterota;c__Desulfobacteria;o__Desulfobacterales;f__UBA11574;g__S5133MH16;s__	50.73	2.22	15.38
MS_sbin_13	d__Bacteria;p__Chloroflexota;c__Anaerolineae;o__Anaerolineales;f__Anaerolineaceae;g__;s__	50.71	7.37	4.35
MS_sbin_15	d__Bacteria;p__WOR-3;c__WOR-3;o__B3-TA06;f__B3-TA06;g__;s__	68.01	6.3	0
MS_sbin_16	d__Bacteria;p__Patescibacteria;c__ABY1;o__S139-126;f__S139-126;g__;s__	89.66	0	0
MS_sbin_17	d__Bacteria;p__Bipolaricaulota;c__Bipolaricaulia;o__UBA7950;f__UBA9294;g__M55B144;s__	76.09	4.01	50
MS_sbin_18	d__Bacteria;p__Bipolaricaulota;c__Bipolaricaulia;o__UBA7950;f__UBA9294;g__SPBW01;s__	56.5	0.31	0
MS_sbin_19	d__Bacteria;p__Atribacterota;c__JS1;o__SB-45;f__34-128;g__34-128;s__	93.07	0.34	100
MS_sbin_2	d__Bacteria;p__Chloroflexota;c__Anaerolineae;o__Promineofilales;f__UBA4811;g__GLR113;s__	50.7	0.23	100
MS_sbin_4	d__Bacteria;p__Desulfobacterota;c__Desulfobacteria;o__Desulfobacterales;f__ETH-SRB1;g__B13-G4;s__	75.81	4.61	27.27
MS_sbin_5	d__Bacteria;p__Chloroflexota;c__Anaerolineae;o__Anaerolineales;f__UBA11858;g__UBA11858;s__	79.01	5.18	62.5
MS_sbin_6	d__Bacteria;p__Chloroflexota;c__Anaerolineae;o__Anaerolineales;f__UBA11858;g__B10-G9;s__	77.73	3.36	0
MS_sbin_7	d__Bacteria;p__Desulfobacterota;c__DSM-4660;o__Desulfatiglandales;f__Desulfatiglandaceae;g__;s__	54.4	9.26	0
MS_sbin_9	d__Bacteria;p__Fermentibacterota;c__Fermentibacteria;o__Fermentibacterales;f__Fermentibacteraceae;g__Aegiribacteria;s__	62.72	0.1	0
QDN-W01B-1949_sbin_1	d__Bacteria;p__Chloroflexota;c__Anaerolineae;o__UBA7937;f__B3-Chlor;g__B3-Chlor;s__	90.83	1.83	0
QDN-W01B-1949_sbin_14	d__Bacteria;p__Aerophobota;c__Aerophobia;o__Aerophobales;f__AE-B3A;g__SOJT01;s__SOJT01	79.52	0.47	0
QDN-W01B-1949_sbin_19	d__Bacteria;p__Desulfobacterota;c__Syntrophia;o__Syntrophales;f__UBA2210;g__JAFGPZ01;s__	93.8	3.39	0
QDN-W01B-1949_sbin_24	d__Bacteria;p__Planctomycetota;c__Phycisphaerae;o__Sedimentisphaerales;f__SG8-4;g__;s__	51.7	9.09	11.11
QDN-W01B-1949_sbin_25	d__Bacteria;p__Chloroflexota;c__Dehalococcoidia;o__Dehalococcoidales;f__RBG-16-60-22;g__GCA-2688435;s__	62.09	3.96	0
QDN-W01B-1949_sbin_26	d__Bacteria;p__Patescibacteria;c__Paceibacteria;o__Paceibacterales;f__CG1-02-41-26;g__;s__	65.15	0	0
QDN-W01B-1949_sbin_27	d__Bacteria;p__UBP18;c__UBA7526;o__UBA7526;f__UBA7526;g__;s__	81.84	1.69	0
QDN-W01B-1949_sbin_3	d__Bacteria;p__Atribacterota;c__JS1;o__SB-45;f__34-128;g__34-128;s__	75.13	0	0
QDN-W01B-1949_sbin_30	d__Bacteria;p__Actinobacteriota;c__Aquicultoria;o__Aquicultorales;f__;g__;s__	84.11	1.25	0
QDN-W01B-1949_sbin_31	d__Bacteria;p__Planctomycetota;c__Phycisphaerae;o__Sedimentisphaerales;f__SG8-4;g__NIOZ-UU13;s__	50.26	1.14	0
QDN-W01B-1949_sbin_34	d__Bacteria;p__Chloroflexota;c__Dehalococcoidia;o__GIF9;f__AB-539-J10;g__SKVJ01;s__	87.29	3.08	50
QDN-W01B-1949_sbin_36	d__Bacteria;p__Chloroflexota;c__Dehalococcoidia;o__Dehalococcoidales;f__ARS1013;g__ARS1013;s__	69.05	2.18	0
QDN-W01B-1949_sbin_37	d__Bacteria;p__Marinisomatota;c__UBA2242;o__UBA2242;f__UBA2242;g__UBA9312;s__	97.37	2.2	0
QDN-W01B-1949_sbin_40	d__Bacteria;p__Armatimonadota;c__UBA5377;o__UBA5377;f__JAAYIR01;g__;s__	89.35	0.37	0
QDN-W01B-1949_sbin_41	d__Bacteria;p__Chloroflexota;c__Dehalococcoidia;o__GIF9;f__AB-539-J10;g__;s__	92.24	0	0
QDN-W01B-1949_sbin_42	d__Bacteria;p__Bacteroidota;c__Bacteroidia;o__Cytophagales;f__Cyclobacteriaceae;g__Cecembia;s__Cecembia	99.25	0	0
QDN-W01B-1949_sbin_47	d__Bacteria;p__Acidobacteriota;c__Aminicenantia;o__Aminicenantales;f__Aminicenantaceae;g__;s__	88.07	3.42	0
QDN-W01B-1949_sbin_49	d__Bacteria;p__Actinobacteriota;c__Aquicultoria;o__;f__;g__;s__	69.47	6.11	0
QDN-W01B-1949_sbin_5	d__Bacteria;p__Patescibacteria;c__Paceibacteria;o__Paceibacterales;f__DG-74-3;g__JAHJCL01;s__	68.35	1.12	100
QDN-W01B-1949_sbin_50	d__Bacteria;p__Actinobacteriota;c__;o__;f__;g__;s__	93.43	0.85	0
QDN-W01B-1949_sbin_51	d__Bacteria;p__Planctomycetota;c__Phycisphaerae;o__Sedimentisphaerales;f__SG8-4;g__JAFGCD01;s__	83.52	1.14	0
QDN-W01B-1949_sbin_52	d__Bacteria;p__Patescibacteria;c__JABMPQ01;o__;f__;g__;s__	80.69	2.97	0
QDN-W01B-1949_sbin_55	d__Bacteria;p__Actinobacteriota;c__Aquicultoria;o__;f__;g__;s__	84.17	1.94	33.33
QDN-W01B-1949_sbin_6	d__Bacteria;p__Atribacterota;c__JS1;o__SB-45;f__34-128;g__34-128;s__	82.97	1.54	80
QDN-W01B-1949_sbin_7	d__Bacteria;p__Spirochaetota;c__Spirochaetia;o__SZUA-6;f__DRHE01;g__DRHE01;s__	96.53	0.4	0
QDN-W01B-4577_sbin_10	d__Bacteria;p__Proteobacteria;c__Gammaproteobacteria;o__Burkholderiales;f__Rhodocyclaceae;g__UBA2357;s__	98.42	1.46	30
QDN-W01B-4577_sbin_15	d__Bacteria;p__Planctomycetota;c__Phycisphaerae;o__Sedimentisphaerales;f__SG8-4;g__;s__	96.59	1.14	0
QDN-W01B-4577_sbin_17	d__Bacteria;p__Proteobacteria;c__Gammaproteobacteria;o__Burkholderiales;f__Burkholderiaceae;g__UBA997;s__	71.99	0.03	0
QDN-W01B-4577_sbin_18	d__Bacteria;p__Proteobacteria;c__Gammaproteobacteria;o__Burkholderiales;f__Rhodocyclaceae;g__Azoarcus_F;s__Azoarcus_F	99.17	1.4	37.5
QDN-W01B-4577_sbin_19	d__Bacteria;p__Proteobacteria;c__Gammaproteobacteria;o__Pseudomonadales;f__Pseudomonadaceae;g__Pseudomonas_D;s__	98.65	0.57	0
QDN-W01B-4577_sbin_2	d__Bacteria;p__Proteobacteria;c__Gammaproteobacteria;o__Burkholderiales;f__Burkholderiaceae;g__Tepidicella;s__	92.94	0.68	50
QDN-W01B-4577_sbin_20	d__Bacteria;p__Planctomycetota;c__Phycisphaerae;o__Sedimentisphaerales;f__SG8-4;g__;s__	62.12	4.03	100
QDN-W01B-4577_sbin_21	d__Bacteria;p__Actinobacteriota;c__Aquicultoria;o__SURF-47;f__;g__;s__	86.1	0.91	0
QDN-W01B-4577_sbin_22	d__Bacteria;p__Chloroflexota;c__Dehalococcoidia;o__Dehalococcoidales;f__RBG-16-60-22;g__;s__	67.48	0.99	0
QDN-W01B-4577_sbin_23	d__Bacteria;p__Proteobacteria;c__Gammaproteobacteria;o__Burkholderiales;f__Burkholderiaceae;g__Hydrogenophaga;s__	94.95	2.43	42.86
QDN-W01B-4577_sbin_24	d__Bacteria;p__Proteobacteria;c__Gammaproteobacteria;o__Burkholderiales;f__Rhodocyclaceae;g__Thauera;s__Thauera	93.7	1.14	12.5
QDN-W01B-4577_sbin_28	d__Bacteria;p__Bacteroidota;c__Bacteroidia;o__AKYH767;f__JACCXN01;g__;s__	91.84	2.2	0
QDN-W01B-4577_sbin_29	d__Bacteria;p__Chloroflexota;c__Dehalococcoidia;o__Dehalococcoidales;f__W498;g__;s__	82.18	0	0
QDN-W01B-4577_sbin_30	d__Bacteria;p__Verrucomicrobiota;c__Verrucomicrobiae;o__Opitutales;f__Opitutaceae;g__IMCC26134_A;s__	97.26	1.51	33.33
QDN-W01B-4577_sbin_31	d__Bacteria;p__Proteobacteria;c__Alphaproteobacteria;o__Rhodobacterales;f__Rhodobacteraceae;g__Paracoccus;s__	98.71	0.02	0
QDN-W01B-4577_sbin_32	d__Bacteria;p__Actinobacteriota;c__Humimicrobiia;o__Humimicrobiales;f__Humimicrobiaceae;g__;s__	94.09	0.1	0
QDN-W01B-4577_sbin_35	d__Bacteria;p__Chloroflexota;c__Dehalococcoidia;o__GIF9;f__AB-539-J10;g__;s__	68.2	5.94	42.86
QDN-W01B-4577_sbin_36	d__Bacteria;p__Proteobacteria;c__Alphaproteobacteria;o__Rhodobacterales;f__Rhodobacteraceae;g__Roseinatronobacter;s__	98.68	0.45	50
QDN-W01B-4577_sbin_38	d__Bacteria;p__Proteobacteria;c__Gammaproteobacteria;o__Burkholderiales;f__Burkholderiaceae;g__;s__	97.08	1.4	0
QDN-W01B-4577_sbin_40	d__Bacteria;p__Latescibacterota;c__Latescibacteria;o__Latescibacterales;f__Latescibacteraceae;g__;s__	84.16	0.55	0
QDN-W01B-4577_sbin_42	d__Bacteria;p__Proteobacteria;c__Alphaproteobacteria;o__Rhodobacterales;f__Rhodobacteraceae;g__EhC02;s__	51.91	5.47	9.3
QDN-W01B-4577_sbin_6	d__Bacteria;p__Desulfobacterota;c__Syntrophia;o__Syntrophales;f__JADFWA01;g__;s__	84.64	5	0
QDN-W01B-4577_sbin_9	d__Bacteria;p__Chloroflexota;c__Dehalococcoidia;o__GIF9;f__AB-539-J10;g__SKVJ01;s__	92.24	1.98	0
QDN-W03B-2880_sbin_11	d__Bacteria;p__Chloroflexota;c__Anaerolineae;o__VGOG01;f__VGOG01;g__VGOG01;s__	51.25	6.05	0
QDN-W03B-2880_sbin_12	d__Bacteria;p__Atribacterota;c__JS1;o__SB-45;f__34-128;g__34-128;s__	61.26	6.74	100
QDN-W03B-2880_sbin_13	d__Bacteria;p__Chloroflexota;c__Anaerolineae;o__UBA1429;f__UBA1429;g__;s__	90.37	2.75	33.33
QDN-W03B-2880_sbin_15	d__Bacteria;p__WOR-3;c__WOR-3;o__B3-TA06;f__B3-TA06;g__B3-TA06;s__B3-TA06	95.05	3.3	33.33
QDN-W03B-2880_sbin_17	d__Bacteria;p__Planctomycetota;c__Phycisphaerae;o__Sedimentisphaerales;f__SG8-4;g__B140-G9;s__	52.03	8.05	0
QDN-W03B-2880_sbin_20	d__Bacteria;p__Planctomycetota;c__Phycisphaerae;o__FEN-1346;f__FEN-1346;g__;s__	95.45	1.14	0
QDN-W03B-2880_sbin_21	d__Bacteria;p__Desulfobacterota;c__Desulfobacteria;o__Desulfobacterales;f__UBA11574;g__;s__	94.32	1.83	0
QDN-W03B-2880_sbin_22	d__Bacteria;p__Chloroflexota;c__Dehalococcoidia;o__Dehalococcoidales;f__E44-bin46;g__E44-bin46;s__E44-bin46	65.74	6.23	31.25
QDN-W03B-2880_sbin_28	d__Bacteria;p__WOR-3;c__WOR-3;o__SM23-42;f__SM23-42;g__SOIY01;s__	95.24	2.2	0
QDN-W03B-2880_sbin_3	d__Bacteria;p__Armatimonadota;c__UBA5377;o__UBA5377;f__JAAYIR01;g__;s__	90.73	3.24	100
QDN-W03B-2880_sbin_30	d__Bacteria;p__Chloroflexota;c__Dehalococcoidia;o__Dehalococcoidales;f__SOJS01;g__SOJS01;s__	71.95	7.13	13.33
QDN-W03B-2880_sbin_32	d__Bacteria;p__RBG-13-66-14;c__B26-G2;o__B26-G2;f__;g__;s__	96.94	1.1	0
QDN-W03B-2880_sbin_34	d__Bacteria;p__Chloroflexota;c__Dehalococcoidia;o__Dehalococcoidales;f__E44-bin88;g__E44-bin88;s__E44-bin88	65.5	2.18	66.67
QDN-W03B-2880_sbin_7	d__Bacteria;p__Aerophobota;c__Aerophobia;o__Aerophobales;f__AE-B3A;g__SOJT01;s__	85.02	0	0
QDN-W03B-2880_sbin_9	d__Bacteria;p__Aerophobota;c__Aerophobia;o__Aerophobales;f__AE-B3A;g__SOJT01;s__	88.39	0	0
QDN-W03B-480_sbin_10	d__Bacteria;p__Chloroflexota;c__Dehalococcoidia;o__E44-bin15;f__E44-bin15;g__E29-bin15;s__E29-bin15	85.7	0.33	0
QDN-W03B-480_sbin_11	d__Bacteria;p__Actinobacteriota;c__Actinomycetia;o__Mycobacteriales;f__Mycobacteriaceae;g__Mycobacterium;s__	56.27	2.32	7.69
QDN-W03B-480_sbin_12	d__Bacteria;p__Chloroflexota;c__Dehalococcoidia;o__SM23-28-2;f__RBG-16-64-32;g__RBG-16-64-32;s__	62.19	3.96	25
QDN-W03B-480_sbin_14	d__Bacteria;p__Atribacterota;c__JS1;o__SB-45;f__34-128;g__;s__	85.66	3.85	0
QDN-W03B-480_sbin_17	d__Bacteria;p__Aerophobota;c__Aerophobia;o__Aerophobales;f__AE-B3A;g__;s__	79.01	0	0
QDN-W03B-480_sbin_29	d__Bacteria;p__Omnitrophota;c__;o__;f__;g__;s__	77.1	0.54	0
QDN-W03B-480_sbin_6	d__Bacteria;p__Omnitrophota;c__4484-213;o__;f__;g__;s__	64.11	2.15	0
QDN-W04B-4228_sbin_13	d__Bacteria;p__Desulfobacterota;c__Desulfuromonadia;o__Desulfuromonadales;f__JACZKF01;g__JACZKF01;s__	95	0	0
QDN-W04B-4228_sbin_17	d__Bacteria;p__Synergistota;c__Synergistia;o__Synergistales;f__Aminobacteriaceae;g__Aminivibrio;s__Aminivibrio	87.06	0	0
QDN-W04B-4228_sbin_19	d__Bacteria;p__Proteobacteria;c__Alphaproteobacteria;o__Rhodobacterales;f__Rhodobacteraceae;g__Tabrizicola;s__	98.61	0.88	33.33
QDN-W04B-4228_sbin_2	d__Bacteria;p__Planctomycetota;c__Phycisphaerae;o__Sedimentisphaerales;f__SG8-4;g__;s__	61.55	3.82	50
QDN-W04B-4228_sbin_20	d__Bacteria;p__Proteobacteria;c__Gammaproteobacteria;o__Enterobacterales;f__Alteromonadaceae;g__Alishewanella;s__	68.87	2.06	6.25
QDN-W04B-4228_sbin_25	d__Bacteria;p__Bacteroidota;c__Bacteroidia;o__Bacteroidales;f__Prolixibacteraceae;g__UBA1413;s__	98.66	1.08	0
QDN-W04B-4228_sbin_29	d__Bacteria;p__Proteobacteria;c__Alphaproteobacteria;o__Rhizobiales;f__Pleomorphomonadaceae;g__Pleomorphomonas;s__	97.45	1.29	25
QDN-W04B-4228_sbin_31	d__Bacteria;p__Acidobacteriota;c__Aminicenantia;o__Aminicenantales;f__Aminicenantaceae;g__SOIV01;s__SOIV01	86.46	1.76	33.33
QDN-W04B-4228_sbin_34	d__Bacteria;p__Actinobacteriota;c__Coriobacteriia;o__OPB41;f__SLCP01;g__;s__	95.83	0.83	0
QDN-W04B-4228_sbin_35	d__Bacteria;p__Firmicutes;c__Bacilli;o__Erysipelotrichales;f__Erysipelotrichaceae;g__UBA2227;s__UBA2227	99.53	2.02	0
QDN-W04B-4228_sbin_36	d__Bacteria;p__Firmicutes_A;c__Clostridia;o__Tissierellales;f__Tissierellaceae;g__Gudongella;s__	96.97	0.7	0
QDN-W04B-4228_sbin_37	d__Bacteria;p__Atribacterota;c__JS1;o__SB-45;f__34-128;g__;s__	85.26	1.28	0
QDN-W04B-4228_sbin_38	d__Bacteria;p__Proteobacteria;c__Alphaproteobacteria;o__Rhodospirillales;f__Rhodospirillaceae;g__Alpha-05;s__	95.21	1.66	20
QDN-W04B-4228_sbin_39	d__Bacteria;p__Proteobacteria;c__Gammaproteobacteria;o__Pseudomonadales;f__Halomonadaceae;g__Halomonas;s__	95.84	2.18	44.44
QDN-W04B-4228_sbin_4	d__Bacteria;p__Proteobacteria;c__Gammaproteobacteria;o__Pseudomonadales;f__Nitrincolaceae;g__Marinobacterium;s__	98.61	0.07	0
QDN-W04B-4228_sbin_40	d__Bacteria;p__Deferribacterota;c__Deferribacteres;o__Deferribacterales;f__Denitrovibrionaceae;g__Geovibrio;s__	86.75	2.11	0
QDN-W04B-4228_sbin_41	d__Bacteria;p__Firmicutes_A;c__Clostridia;o__Caldicoprobacterales;f__;g__;s__	65.97	5.16	27.27
QDN-W04B-4228_sbin_42	d__Bacteria;p__Desulfobacterota_I;c__Desulfovibrionia;o__Desulfovibrionales;f__Desulfovibrionaceae;g__Desulfohalovibrio;s__Desulfohalovibrio	92.69	0.65	0
QDN-W04B-4228_sbin_44	d__Bacteria;p__Firmicutes;c__Bacilli;o__Erysipelotrichales;f__Erysipelotrichaceae;g__UBA2212;s__	98.58	1.89	0
QDN-W04B-4228_sbin_49	d__Bacteria;p__Actinobacteriota;c__Humimicrobiia;o__JAHJRV01;f__JAHJRV01;g__JAHJRV01;s__	74.55	0	0
QDN-W04B-4228_sbin_50	d__Bacteria;p__Firmicutes;c__Bacilli;o__Erysipelotrichales;f__Erysipelotrichaceae;g__UBA6182;s__UBA6182	99.06	0.94	0
QDN-W04B-4228_sbin_51	d__Bacteria;p__Bacteroidota;c__Bacteroidia;o__Bacteroidales;f__Marinilabiliaceae;g__Alkaliflexus;s__	82.23	1.74	44.44
QDN-W04B-4228_sbin_53	d__Bacteria;p__Firmicutes_A;c__Clostridia;o__Christensenellales;f__SZUA-584;g__SZUA-584;s__	56.92	0.65	0
QDN-W04B-4228_sbin_6	d__Bacteria;p__Verrucomicrobiota;c__Verrucomicrobiae;o__Opitutales;f__Opitutaceae;g__IMCC26134_A;s__	99.32	0.68	0
QDN-W04B-4228_sbin_9	d__Bacteria;p__Firmicutes;c__Bacilli;o__RF39;f__UBA660;g__CSBR16-113R1;s__	87.25	1.12	0
QDN-W04B-480_sbin_1	d__Bacteria;p__Actinobacteriota;c__Humimicrobiia;o__Humimicrobiales;f__Humimicrobiaceae;g__Hydromicrobium;s__Hydromicrobium	55.42	0.45	0
QDN-W04B-480_sbin_10	d__Bacteria;p__Chloroflexota;c__Anaerolineae;o__UBA7937;f__UBA7937;g__UBA7937;s__	88.69	0.92	0
QDN-W04B-480_sbin_21	d__Bacteria;p__Patescibacteria;c__WWE3;o__;f__;g__;s__	50.29	8.41	12.5
QDN-W04B-480_sbin_3	d__Bacteria;p__Chloroflexota;c__Anaerolineae;o__VGOG01;f__VGOG01;g__VGOG01;s__	76.82	0.91	0
QDN-W04B-480_sbin_6	d__Bacteria;p__Proteobacteria;c__Alphaproteobacteria;o__Rhizobiales;f__Methyloligellaceae;g__;s__	63.85	9.3	16.67
QDN-W04B-4900_sbin_1	d__Bacteria;p__Desulfobacterota;c__Desulfuromonadia;o__Desulfuromonadales;f__Geoalkalibacteraceae;g__Geoalkalibacter;s__	97.35	0.68	0
QDN-W04B-4900_sbin_14	d__Bacteria;p__Chloroflexota;c__Dehalococcoidia;o__Dehalococcoidales;f__E44-bin88;g__E44-bin88;s__E44-bin88	95.62	0.99	0
QDN-W04B-4900_sbin_16	d__Bacteria;p__Armatimonadota;c__UBA5377;o__;f__;g__;s__	96.3	2.16	0
QDN-W04B-4900_sbin_18	d__Bacteria;p__Chloroflexota;c__Dehalococcoidia;o__GIF9;f__UBA5620;g__JACNFS01;s__JACNFS01	92.74	1.98	0
QDN-W04B-4900_sbin_21	d__Bacteria;p__Desulfobacterota;c__Desulfuromonadia;o__Desulfuromonadales;f__JACZKF01;g__JACZKF01;s__	79.51	1.15	25
QDN-W04B-4900_sbin_22	d__Bacteria;p__Desulfobacterota;c__Desulfuromonadia;o__Desulfuromonadales;f__Geoalkalibacteraceae;g__Geoalkalibacter;s__	98.06	0	0
QDN-W04B-4900_sbin_23	d__Bacteria;p__Omnitrophota;c__Koll11;o__JABMRN01;f__RBG-13-46-9;g__;s__	90.86	0	0
QDN-W04B-4900_sbin_24	d__Bacteria;p__Chloroflexota;c__Dehalococcoidia;o__GIF9;f__AB-539-J10;g__JADFUZ01;s__	50.99	0.11	0
QDN-W04B-4900_sbin_25	d__Bacteria;p__Bacteroidota;c__Bacteroidia;o__Bacteroidales;f__VadinHA17;g__;s__	88.17	2.42	14.29
QDN-W04B-4900_sbin_26	d__Bacteria;p__WOR-3;c__UBA3073;o__JACQXS01;f__;g__;s__	76.91	0	0
QDN-W04B-4900_sbin_27	d__Bacteria;p__Chloroflexota;c__Dehalococcoidia;o__Dehalococcoidales;f__RBG-16-60-22;g__;s__	73.53	6.93	10
QDN-W04B-4900_sbin_29	d__Bacteria;p__Chloroflexota;c__Dehalococcoidia;o__Dehalococcoidales;f__RBG-16-60-22;g__E44-bin89;s__E44-bin89	52.39	0.99	0
QDN-W04B-4900_sbin_31	d__Bacteria;p__UBP18;c__UBA7526;o__UBA7526;f__UBA7526;g__;s__	73.03	3.37	33.33
QDN-W04B-4900_sbin_34	d__Bacteria;p__Chloroflexota;c__Dehalococcoidia;o__GIF9;f__AB-539-J10;g__E29-bin54;s__E29-bin54	94.22	0	0
QDN-W04B-4900_sbin_40	d__Bacteria;p__Planctomycetota;c__Phycisphaerae;o__Sedimentisphaerales;f__SG8-4;g__;s__	94.89	3.24	22.22
QDN-W04B-4900_sbin_48	d__Bacteria;p__Chloroflexota;c__Dehalococcoidia;o__GIF9;f__AB-539-J10;g__20-14-all-45-10;s__	68.89	7.26	18.18
QDN-W04B-4900_sbin_50	d__Bacteria;p__UBA6262;c__UBA6262;o__WVXT01;f__WVXT01;g__WVXT01;s__WVXT01	94.32	4.31	0
QDN-W04B-4900_sbin_6	d__Bacteria;p__Patescibacteria;c__Paceibacteria;o__Paceibacterales;f__UBA6532;g__;s__	61.19	0	0
QDN-W04B-4900_sbin_8	d__Bacteria;p__Planctomycetota;c__Brocadiae;o__SM23-32;f__SM23-32;g__;s__	62.19	9.04	0
QDN-W04B-580_sbin_17	d__Bacteria;p__Chloroflexota;c__Dehalococcoidia;o__Dehalococcoidales;f__RBG-16-60-22;g__;s__	66.8	0.94	50
QDN-W04B-580_sbin_2	d__Bacteria;p__Atribacterota;c__JS1;o__SB-45;f__34-128;g__34-128;s__	70.3	0.64	0
QDN-W04B-580_sbin_21	d__Bacteria;p__Desulfobacterota;c__Desulfobacteria;o__Desulfobacterales;f__UBA11574;g__;s__	52.9	4.89	20
QDN-W04B-580_sbin_29	d__Bacteria;p__Chloroflexota;c__Dehalococcoidia;o__Dehalococcoidales;f__RBG-16-60-22;g__E44-bin89;s__	63.39	0	0
QDN-W04B-580_sbin_32	d__Bacteria;p__Chloroflexota;c__Dehalococcoidia;o__Dehalococcoidales;f__Fen-1064;g__;s__	60.85	0	0
QDN-W04B-580_sbin_36	d__Bacteria;p__Chloroflexota;c__Dehalococcoidia;o__E44-bin15;f__E44-bin15;g__JADFVG01;s__	79.82	4.95	0
QDN-W04B-580_sbin_38	d__Bacteria;p__Zixibacteria;c__MSB-5A5;o__MSB-5A5;f__SM23-73-2;g__SM23-73-2;s__	66.72	0.55	0
QDN-W04B-580_sbin_43	d__Bacteria;p__Aerophobota;c__Aerophobia;o__Aerophobales;f__AE-B3A;g__AE-B3B;s__AE-B3B	89.68	0	0
QDN-W04B-580_sbin_44	d__Bacteria;p__Chloroflexota;c__Anaerolineae;o__UBA1429;f__UBA1429;g__;s__	50.11	3.67	20
QDN-W04B-580_sbin_45	d__Bacteria;p__Patescibacteria;c__WWE3;o__9FT-COMBO-53-11;f__9FT-COMBO-53-11;g__;s__	50.17	3.23	16.67
QDN-W04B-580_sbin_7	d__Bacteria;p__Acidobacteriota;c__Aminicenantia;o__Aminicenantales;f__Aminicenantaceae;g__;s__	80.12	0.85	0
SB_cbin_1	d__Bacteria;p__UBP14;c__UBA6098;o__UBA6098;f__B30-G16;g__;s__	97.8	1.1	0
SB_cbin_101	d__Bacteria;p__Planctomycetota;c__Brocadiae;o__Brocadiales;f__2-02-FULL-50-16-A;g__2-02-FULL-50-16-A;s__	94.89	0.7	100
SB_cbin_104	d__Bacteria;p__Bacteroidota;c__Bacteroidia;o__Bacteroidales;f__VadinHA17;g__;s__	87.89	4.87	7.69
SB_cbin_108	d__Bacteria;p__Marinisomatota;c__UBA2242;o__UBA2242;f__UBA2242;g__UBA9312;s__	83.35	1.28	50
SB_cbin_11	d__Bacteria;p__Actinobacteriota;c__Aquicultoria;o__;f__;g__;s__	85.42	4.58	71.43
SB_cbin_110	d__Bacteria;p__Desulfobacterota;c__Zymogenia;o__Zymogeniales;f__Zymogeniaceae;g__Zymogenus;s__	67.44	0	0
SB_cbin_111	d__Bacteria;p__Proteobacteria;c__Gammaproteobacteria;o__UBA9214;f__UBA9214;g__UBA9214;s__	80.47	2.43	33.33
SB_cbin_113	d__Bacteria;p__Actinobacteriota;c__Humimicrobiia;o__Humimicrobiales;f__Humimicrobiaceae;g__JADHVM01;s__	89.09	2.73	66.67
SB_cbin_115	d__Bacteria;p__Armatimonadota;c__UBA5377;o__UBA5377;f__UBA5352;g__;s__	88.41	3.24	50
SB_cbin_116	d__Bacteria;p__Firmicutes_D;c__Dethiobacteria;o__DTU022;f__DTU022;g__;s__	90.47	3.39	37.5
SB_cbin_117	d__Bacteria;p__Chloroflexota;c__Dehalococcoidia;o__Dehalococcoidales;f__W498;g__;s__	62.99	0.5	100
SB_cbin_118	d__Bacteria;p__Chloroflexota;c__Anaerolineae;o__Anaerolineales;f__UBA4823;g__DSPF01;s__	53.74	1.82	50
SB_cbin_119	d__Bacteria;p__Planctomycetota;c__Phycisphaerae;o__Sedimentisphaerales;f__SG8-4;g__NIOZ-UU13;s__	85.7	2.58	80
SB_cbin_12	d__Bacteria;p__Planctomycetota;c__Phycisphaerae;o__Sedimentisphaerales;f__SG8-4;g__NIOZ-UU13;s__	70.34	6.49	60
SB_cbin_120	d__Bacteria;p__Planctomycetota;c__Brocadiae;o__Brocadiales;f__Scalinduaceae;g__;s__	50.26	6.92	0
SB_cbin_122	d__Bacteria;p__Chloroflexota;c__Dehalococcoidia;o__Dehalococcoidales;f__E44-bin88;g__;s__	57.13	0	0
SB_cbin_123	d__Bacteria;p__Chloroflexota;c__Dehalococcoidia;o__Dehalococcoidales;f__;g__;s__	51.15	8.09	0
SB_cbin_124	d__Bacteria;p__Patescibacteria;c__JABMPQ01;o__JABMPQ01;f__;g__;s__	69.8	0.99	0
SB_cbin_125	d__Bacteria;p__Proteobacteria;c__Alphaproteobacteria;o__Rhizobiales;f__Kaistiaceae;g__;s__	50.81	2.1	25
SB_cbin_126	d__Bacteria;p__Bacteroidota;c__Bacteroidia;o__Bacteroidales;f__JAADJA01;g__JAADJA01;s__JAADJA01	78.43	1.9	20
SB_cbin_128	d__Bacteria;p__Armatimonadota;c__UBA5377;o__UBA5377;f__JAAYIR01;g__;s__	78.73	1.85	50
SB_cbin_13	d__Bacteria;p__Desulfobacterota;c__Desulfobacteria;o__Desulfobacterales;f__SURF-15;g__;s__	51.61	1.47	50
SB_cbin_132	d__Bacteria;p__Chloroflexota;c__Dehalococcoidia;o__GIF9;f__AB-539-J10;g__E29-bin73;s__	81.85	2.15	66.67
SB_cbin_136	d__Bacteria;p__Aerophobota;c__Aerophobia;o__Aerophobales;f__;g__;s__	84.46	6.49	66.67
SB_cbin_137	d__Bacteria;p__Proteobacteria;c__Gammaproteobacteria;o__PS1;f__Thioglobaceae;g__Thioglobus;s__	72.49	0.66	100
SB_cbin_14	d__Bacteria;p__Chloroflexota;c__Dehalococcoidia;o__GIF9;f__AB-539-J10;g__;s__	83.99	2.62	83.33
SB_cbin_140	d__Bacteria;p__Desulfobacterota;c__Desulfobacteria;o__Desulfobacterales;f__;g__;s__	56.53	4.74	62.5
SB_cbin_143	d__Bacteria;p__RBG-13-66-14;c__B26-G2;o__WVWN01;f__WVWN01;g__WVWN01;s__	97.8	1.28	0
SB_cbin_145	d__Bacteria;p__Armatimonadota;c__UBA5377;o__UBA5377;f__JAAYIR01;g__;s__	68.06	5.33	26.67
SB_cbin_146	d__Bacteria;p__Bipolaricaulota;c__Bipolaricaulia;o__UBA7950;f__UBA9294;g__UBA9294;s__	88.98	2	66.67
SB_cbin_148	d__Bacteria;p__Planctomycetota;c__Phycisphaerae;o__Sedimentisphaerales;f__SG8-4;g__JAFGRL01;s__	62.05	0.54	100
SB_cbin_149	d__Bacteria;p__NPL-UPA2;c__NPL-UPA2;o__;f__;g__;s__	62.31	1.59	25
SB_cbin_15	d__Bacteria;p__Planctomycetota;c__PUPC01;o__PUPC01;f__PUPC01;g__;s__	92.41	3.41	0
SB_cbin_151	d__Bacteria;p__Krumholzibacteriota;c__Krumholzibacteria;o__Krumholzibacteriales;f__Krumholzibacteriaceae;g__;s__	82.72	4.31	55.56
SB_cbin_153	d__Bacteria;p__Chloroflexota;c__Dehalococcoidia;o__GIF9;f__AB-539-J10;g__;s__	82.01	4.25	83.33
SB_cbin_154	d__Bacteria;p__Chloroflexota;c__Dehalococcoidia;o__Dehalococcoidales;f__RBG-16-60-22;g__E44-bin89;s__	67.16	0.99	100
SB_cbin_156	d__Bacteria;p__Chloroflexota;c__Dehalococcoidia;o__GIF9;f__AB-539-J10;g__;s__	76	0.99	0
SB_cbin_159	d__Bacteria;p__Elusimicrobiota;c__Elusimicrobia;o__Elusimicrobiales;f__UBA9959;g__;s__	69.64	1.95	16.67
SB_cbin_16	d__Bacteria;p__Campylobacterota;c__Campylobacteria;o__Campylobacterales;f__Sulfurovaceae;g__Sulfurovum;s__	61.36	1.57	40
SB_cbin_163	d__Bacteria;p__Planctomycetota;c__DG-23;o__SLPQ01;f__;g__;s__	72.52	2.97	80
SB_cbin_165	d__Bacteria;p__Armatimonadota;c__UBA5377;o__UBA5377;f__UBA5352;g__;s__	60.54	2.78	33.33
SB_cbin_166	d__Bacteria;p__Chloroflexota;c__Dehalococcoidia;o__GIF9;f__UBA5620;g__JACNFS01;s__	67.84	0	0
SB_cbin_168	d__Bacteria;p__Acidobacteriota;c__Aminicenantia;o__Aminicenantales;f__Aminicenantaceae;g__SOIV01;s__	63.04	4.23	87.5
SB_cbin_17	d__Bacteria;p__SZUA-182;c__SZUA-182;o__DTGQ01;f__DTGQ01;g__;s__	94.65	6.7	21.43
SB_cbin_176	d__Bacteria;p__Desulfobacterota;c__Desulfobacteria;o__C00003060;f__C00003060;g__C00003060;s__	59.82	1.31	0
SB_cbin_177	d__Bacteria;p__Chloroflexota;c__Dehalococcoidia;o__GIF9;f__AB-539-J10;g__;s__	91.58	0.99	0
SB_cbin_178	d__Bacteria;p__Patescibacteria;c__GCA-2792135;o__GCA-2792135;f__;g__;s__	51.67	1.85	50
SB_cbin_180	d__Bacteria;p__Chloroflexota;c__Dehalococcoidia;o__GIF9;f__AB-539-J10;g__E29-bin73;s__E29-bin73	63.47	1.16	100
SB_cbin_181	d__Bacteria;p__Planctomycetota;c__Phycisphaerae;o__SM23-33;f__SM23-33;g__;s__	85.09	3.32	20
SB_cbin_182	d__Bacteria;p__Fermentibacterota;c__Fermentibacteria;o__Fermentibacterales;f__Fermentibacteraceae;g__Aegiribacteria;s__	92.24	4.23	11.76
SB_cbin_190	d__Bacteria;p__Armatimonadota;c__UBA5377;o__UBA5377;f__JAAYIR01;g__;s__	81.61	1.23	0
SB_cbin_191	d__Bacteria;p__Chloroflexota;c__Anaerolineae;o__Anaerolineales;f__UBA11858;g__UBA11858;s__	61.72	0.91	100
SB_cbin_192	d__Bacteria;p__Acidobacteriota;c__Aminicenantia;o__UBA2199;f__UBA2199;g__;s__	85.87	2.14	100
SB_cbin_193	d__Bacteria;p__Patescibacteria;c__GCA-2792135;o__;f__;g__;s__	70.37	2.42	0
SB_cbin_194	d__Bacteria;p__Cloacimonadota;c__Cloacimonadia;o__Cloacimonadales;f__TCS61;g__JABMPU01;s__	64.21	2.2	66.67
SB_cbin_195	d__Bacteria;p__Chloroflexota;c__Dehalococcoidia;o__Dehalococcoidales;f__SOJS01;g__SOJS01;s__	53.27	0.66	100
SB_cbin_197	d__Bacteria;p__Desulfobacterota;c__Desulfobacteria;o__Desulfobacterales;f__UBA11574;g__;s__	60.48	8.35	76.92
SB_cbin_199	d__Bacteria;p__Desulfobacterota;c__Syntrophia;o__Syntrophales;f__JADFWA01;g__;s__	61.47	2.22	69.23
SB_cbin_201	d__Bacteria;p__Desulfobacterota;c__Desulfobacteria;o__Desulfobacterales;f__ETH-SRB1;g__B13-G4;s__	73.09	1.87	83.33
SB_cbin_205	d__Bacteria;p__WOR-3;c__32-111;o__32-111;f__32-111;g__;s__	52.62	0	0
SB_cbin_212	d__Bacteria;p__Campylobacterota;c__Campylobacteria;o__Campylobacterales;f__Sulfurovaceae;g__Sulfurovum;s__	50.57	8.62	83.33
SB_cbin_219	d__Bacteria;p__Chloroflexota;c__Dehalococcoidia;o__SM23-28-2;f__SM23-28-2;g__SM23-28-2;s__	80.09	5.53	40
SB_cbin_220	d__Bacteria;p__Acidobacteriota;c__Aminicenantia;o__Aminicenantales;f__Aminicenantaceae;g__;s__	87	2.56	0
SB_cbin_222	d__Bacteria;p__Aerophobota;c__Aerophobia;o__Aerophobales;f__;g__;s__	71.88	2.7	33.33
SB_cbin_223	d__Bacteria;p__Actinobacteriota;c__Humimicrobiia;o__Humimicrobiales;f__Humimicrobiaceae;g__;s__	81.16	4.55	60
SB_cbin_224	d__Bacteria;p__Planctomycetota;c__Phycisphaerae;o__UBA1845;f__UBA1845;g__;s__	89.71	4.26	40
SB_cbin_228	d__Bacteria;p__Chloroflexota;c__Dehalococcoidia;o__Dehalococcoidales;f__S120;g__S120;s__	51.9	3.08	25
SB_cbin_23	d__Bacteria;p__Desulfobacterota;c__Desulfobacteria;o__Desulfobacterales;f__ETH-SRB1;g__;s__	92.9	1.94	66.67
SB_cbin_230	d__Bacteria;p__Zixibacteria;c__MSB-5A5;o__GN15;f__FEB-12;g__;s__	81.87	1.2	50
SB_cbin_231	d__Bacteria;p__Desulfobacterota;c__DSM-4660;o__Desulfatiglandales;f__Desulfatiglandaceae;g__;s__	95.48	1.94	0
SB_cbin_232	d__Bacteria;p__Desulfobacterota;c__Desulfobacteria;o__C00003060;f__C00003106;g__;s__	51.67	0.35	50
SB_cbin_235	d__Bacteria;p__Chloroflexota;c__Dehalococcoidia;o__Dehalococcoidales;f__UBA5760;g__UBA5760;s__	90.57	4.46	20
SB_cbin_236	d__Bacteria;p__Chloroflexota;c__Dehalococcoidia;o__GIF9;f__AB-539-J10;g__;s__	63.73	0.99	100
SB_cbin_24	d__Bacteria;p__Desulfobacterota;c__DSM-4660;o__Desulfatiglandales;f__Desulfatiglandaceae;g__4484-190-2;s__	56.4	6.14	84.21
SB_cbin_241	d__Bacteria;p__Acidobacteriota;c__Aminicenantia;o__UBA2199;f__UBA2199;g__;s__	70.95	2.72	66.67
SB_cbin_247	d__Bacteria;p__Planctomycetota;c__Planctomycetia;o__Pirellulales;f__UBA1268;g__UBA1268;s__UBA1268	90.97	8.12	46.67
SB_cbin_249	d__Bacteria;p__Planctomycetota;c__PUPC01;o__JABMSA01;f__;g__;s__	90.06	3.72	16.67
SB_cbin_25	d__Bacteria;p__Bacteroidota;c__Bacteroidia;o__Bacteroidales;f__GCA-2711565;g__JADFUO01;s__	84.03	4.3	66.67
SB_cbin_250	d__Bacteria;p__Armatimonadota;c__UBA5377;o__UBA5377;f__UBA5352;g__;s__	63.83	5.81	0
SB_cbin_251	d__Bacteria;p__Aerophobota;c__Aerophobia;o__Aerophobales;f__Aerophobaceae;g__Aerophobus;s__	91.53	0	0
SB_cbin_252	d__Bacteria;p__Proteobacteria;c__Gammaproteobacteria;o__GCA-2729495;f__GCA-2729495;g__;s__	50.58	8.68	7.55
SB_cbin_253	d__Bacteria;p__Chloroflexota;c__Dehalococcoidia;o__GIF9;f__AB-539-J10;g__JAFGBN01;s__	87.29	0	0
SB_cbin_256	d__Bacteria;p__Armatimonadota;c__UBA5377;o__UBA5377;f__JAAYIR01;g__;s__	91.67	5.5	62.5
SB_cbin_257	d__Bacteria;p__Chloroflexota;c__Dehalococcoidia;o__E44-bin15;f__E44-bin15;g__;s__	65.87	6.44	28.57
SB_cbin_260	d__Bacteria;p__Latescibacterota;c__Latescibacteria;o__Latescibacterales;f__Latescibacteraceae;g__JABHYP01;s__	50.44	1.1	100
SB_cbin_267	d__Bacteria;p__Patescibacteria;c__Paceibacteria;o__Paceibacterales;f__RBG-13-36-15;g__;s__	62.67	1.19	50
SB_cbin_268	d__Bacteria;p__Campylobacterota;c__Campylobacteria;o__Campylobacterales;f__Sulfurimonadaceae;g__S145-25;s__	83.2	5.28	85.71
SB_cbin_271	d__Bacteria;p__Aerophobota;c__Aerophobia;o__Aerophobales;f__;g__;s__	64.93	0	0
SB_cbin_272	d__Bacteria;p__Chloroflexota;c__Dehalococcoidia;o__GIF9;f__AB-539-J10;g__;s__	88.28	3.06	50
SB_cbin_273	d__Bacteria;p__Planctomycetota;c__Phycisphaerae;o__Sedimentisphaerales;f__SG8-4;g__NIOZ-UU13;s__	51.05	1.84	40
SB_cbin_277	d__Bacteria;p__Cloacimonadota;c__Cloacimonadia;o__Cloacimonadales;f__TCS61;g__JABMPU01;s__	57.29	2.75	100
SB_cbin_278	d__Bacteria;p__Chloroflexota;c__Dehalococcoidia;o__GIF9;f__AB-539-J10;g__UBA6803;s__	93.23	0	0
SB_cbin_280	d__Bacteria;p__Armatimonadota;c__CAIYQO01;o__WVXJ01;f__DTIZ01;g__;s__	50.51	5.53	50
SB_cbin_282	d__Bacteria;p__Chloroflexota;c__Dehalococcoidia;o__UBA2247;f__UBA2247;g__;s__	59.74	2.97	0
SB_cbin_285	d__Bacteria;p__Chloroflexota;c__Dehalococcoidia;o__E44-bin15;f__E44-bin15;g__JAAXQM01;s__	56.14	3.7	50
SB_cbin_287	d__Bacteria;p__UBP14;c__UBA6098;o__UBA6098;f__B30-G16;g__;s__	56.66	0	0
SB_cbin_288	d__Bacteria;p__Chloroflexota;c__Anaerolineae;o__B4-G1;f__B4-G1;g__BS750m-G37;s__	50.87	1.01	0
SB_cbin_289	d__Bacteria;p__Actinobacteriota;c__Aquicultoria;o__;f__;g__;s__	54.98	3.33	0
SB_cbin_290	d__Bacteria;p__Chloroflexota;c__Dehalococcoidia;o__UBA3088;f__UBA3088;g__;s__	53.5	0.99	0
SB_cbin_291	d__Bacteria;p__Chloroflexota;c__Anaerolineae;o__Anaerolineales;f__UBA11858;g__;s__	63.52	6.34	58.33
SB_cbin_30	d__Bacteria;p__Chloroflexota;c__Anaerolineae;o__Anaerolineales;f__Anaerolineaceae;g__Pelolinea;s__	75.55	7.6	33.33
SB_cbin_31	d__Bacteria;p__Chloroflexota;c__Dehalococcoidia;o__Dehalococcoidales;f__E44-bin88;g__;s__	90.76	5.56	12.5
SB_cbin_33	d__Bacteria;p__Chloroflexota;c__Dehalococcoidia;o__Dehalococcoidales;f__E44-bin46;g__E44-bin46;s__	72.99	3.03	57.14
SB_cbin_35	d__Bacteria;p__Chloroflexota;c__Dehalococcoidia;o__GIF9;f__AB-539-J10;g__CG2-30-46-19;s__	92.24	0.99	0
SB_cbin_36	d__Bacteria;p__Chloroflexota;c__Dehalococcoidia;o__Dehalococcoidales;f__E44-bin88;g__;s__	80.2	2.64	62.5
SB_cbin_39	d__Bacteria;p__Aerophobota;c__Aerophobia;o__Aerophobales;f__AE-B3A;g__SOJT01;s__	84.44	5.91	33.33
SB_cbin_4	d__Bacteria;p__Ratteibacteria;c__UBA8468;o__UBA8468;f__UBA8468;g__;s__	53.96	2.03	75
SB_cbin_40	d__Bacteria;p__Chloroflexota;c__Dehalococcoidia;o__GIF9;f__AB-539-J10;g__;s__	65.14	6.04	38.46
SB_cbin_41	d__Bacteria;p__Planctomycetota;c__Phycisphaerae;o__Sedimentisphaerales;f__SG8-4;g__;s__	94.32	3.79	0
SB_cbin_42	d__Bacteria;p__Chloroflexota;c__Dehalococcoidia;o__GIF9;f__AB-539-J10;g__JAFGBN01;s__	89.27	0	0
SB_cbin_43	d__Bacteria;p__Armatimonadota;c__UBA5377;o__UBA5377;f__JAAYIR01;g__;s__	71.12	2.6	40
SB_cbin_45	d__Bacteria;p__Atribacterota;c__JS1;o__SB-45;f__34-128;g__34-128;s__	52.57	2.34	50
SB_cbin_46	d__Bacteria;p__Planctomycetota;c__DG-23;o__SLPQ01;f__;g__;s__	71.39	1.14	0
SB_cbin_5	d__Bacteria;p__Chloroflexota;c__Dehalococcoidia;o__Dehalococcoidales;f__W498;g__W498;s__	59.24	0.99	0
SB_cbin_50	d__Bacteria;p__Planctomycetota;c__Phycisphaerae;o__Sedimentisphaerales;f__SM23-30;g__;s__	54.78	6.65	50
SB_cbin_53	d__Bacteria;p__Chloroflexota;c__Anaerolineae;o__Anaerolineales;f__UBA11858;g__B10-G9;s__	58.74	4.73	25
SB_cbin_54	d__Bacteria;p__Caldisericota;c__Caldisericia;o__Caldisericales;f__Caldisericaceae;g__UBA646;s__UBA646	96.43	0	0
SB_cbin_56	d__Bacteria;p__Chloroflexota;c__Dehalococcoidia;o__GIF9;f__UBA5620;g__QYPU01;s__QYPU01	71.91	3.96	75
SB_cbin_57	d__Bacteria;p__Chloroflexota;c__Dehalococcoidia;o__GIF9;f__AB-539-J10;g__JAFGBN01;s__	59.45	2.15	100
SB_cbin_58	d__Bacteria;p__Proteobacteria;c__Gammaproteobacteria;o__PS1;f__Thioglobaceae;g__UBA2013;s__	95.97	1.86	80
SB_cbin_59	d__Bacteria;p__Planctomycetota;c__Phycisphaerae;o__Sedimentisphaerales;f__SG8-4;g__;s__	93.47	3.51	100
SB_cbin_6	d__Bacteria;p__Desulfobacterota;c__DSM-4660;o__Desulfatiglandales;f__B25-G16;g__B33-G16;s__	93.27	0.94	33.33
SB_cbin_61	d__Bacteria;p__Planctomycetota;c__Phycisphaerae;o__UBA1845;f__Fen-1342;g__;s__	98.86	4.55	0
SB_cbin_62	d__Bacteria;p__Planctomycetota;c__Planctomycetia;o__Pirellulales;f__UBA1268;g__UBA1268;s__UBA1268	58.7	1.25	50
SB_cbin_63	d__Bacteria;p__Actinobacteriota;c__Humimicrobiia;o__JAHJRV01;f__JAHJRV01;g__JAHJRV01;s__	72.27	2.81	75
SB_cbin_64	d__Bacteria;p__Planctomycetota;c__Planctomycetia;o__Pirellulales;f__Thermoguttaceae;g__;s__	50.44	1.03	100
SB_cbin_66	d__Bacteria;p__Planctomycetota;c__Phycisphaerae;o__Sedimentisphaerales;f__SG8-4;g__;s__	72.32	1.49	0
SB_cbin_70	d__Bacteria;p__Proteobacteria;c__Alphaproteobacteria;o__Rhodobacterales;f__Rhodobacteraceae;g__UBA3077;s__	53.1	0	0
SB_cbin_72	d__Bacteria;p__Desulfobacterota;c__Desulfobulbia;o__Desulfobulbales;f__Desulfobulbaceae;g__;s__	90.92	5.09	60
SB_cbin_74	d__Bacteria;p__Chloroflexota;c__Anaerolineae;o__UBA7937;f__B3-Chlor;g__B3-Chlor;s__	86.77	2.66	60
SB_cbin_75	d__Bacteria;p__Chloroflexota;c__Dehalococcoidia;o__Dehalococcoidales;f__UBA5760;g__UBA5760;s__	50.16	7.54	11.11
SB_cbin_8	d__Bacteria;p__Bacteroidota;c__Bacteroidia;o__Bacteroidales;f__GCA-2711565;g__;s__	67.6	0.81	50
SB_cbin_80	d__Bacteria;p__Proteobacteria;c__Gammaproteobacteria;o__SZUA-229;f__SZUA-229;g__GCA-2746365;s__	68.47	3.1	61.11
SB_cbin_81	d__Bacteria;p__Chloroflexota;c__Dehalococcoidia;o__GIF9;f__;g__;s__	89.08	0.99	100
SB_cbin_83	d__Bacteria;p__Patescibacteria;c__Paceibacteria;o__Paceibacterales;f__;g__;s__	55.4	4.14	0
SB_cbin_85	d__Bacteria;p__Chloroflexota;c__Dehalococcoidia;o__GIF9;f__AB-539-J10;g__;s__	83.33	1.98	100
SB_cbin_87	d__Bacteria;p__Acidobacteriota;c__Aminicenantia;o__Aminicenantales;f__Aminicenantaceae;g__;s__	90.43	2.56	0
SB_cbin_89	d__Bacteria;p__Actinobacteriota;c__Humimicrobiia;o__Humimicrobiales;f__Humimicrobiaceae;g__M55B120;s__	86.62	4.7	50
SB_cbin_9	d__Bacteria;p__Planctomycetota;c__Planctomycetia;o__Pirellulales;f__Thermoguttaceae;g__;s__	93.42	2.43	0
SB_cbin_90	d__Bacteria;p__Desulfobacterota;c__Syntrophia;o__Syntrophales;f__UBA6807;g__UBA3084;s__	56.16	4.84	0
SB_cbin_92	d__Bacteria;p__Aerophobota;c__Aerophobia;o__Aerophobales;f__AE-B3A;g__AE-B3B;s__AE-B3B	82.28	5.01	55.56
SB_cbin_94	d__Bacteria;p__Acidobacteriota;c__UBA6911;o__RPQK01;f__;g__;s__	63.33	3.42	55.56
SB_cbin_96	d__Bacteria;p__Planctomycetota;c__Phycisphaerae;o__FEN-1346;f__FEN-1346;g__;s__	56.59	1.31	100
SB_sbin_1_1	d__Bacteria;p__Actinobacteriota;c__Acidimicrobiia;o__UBA5794;f__ZC4RG35;g__SZUA-217;s__	63.68	1.62	60
SB_sbin_1_11	d__Bacteria;p__Proteobacteria;c__Gammaproteobacteria;o__SZUA-229;f__SZUA-229;g__JABDQW01;s__	76.89	3.83	57.14
SB_sbin_1_12	d__Bacteria;p__Proteobacteria;c__Gammaproteobacteria;o__Methylococcales;f__Methylomonadaceae;g__;s__	50.32	8.93	12
SB_sbin_1_13	d__Bacteria;p__Planctomycetota;c__Planctomycetia;o__Planctomycetales;f__Planctomycetaceae;g__;s__	57.63	3.97	0
SB_sbin_1_15	d__Bacteria;p__Proteobacteria;c__Gammaproteobacteria;o__Burkholderiales;f__Nitrosomonadaceae;g__GCA-2721545;s__GCA-2721545	86.77	2.59	84.62
SB_sbin_1_17	d__Bacteria;p__Chloroflexota;c__Dehalococcoidia;o__UBA3495;f__UBA3495;g__GCA-2707185;s__	53.78	7.79	43.75
SB_sbin_1_3	d__Bacteria;p__Chloroflexota;c__Anaerolineae;o__Anaerolineales;f__E44-bin32;g__W1033;s__	52.99	9.09	20
SB_sbin_1_4	d__Bacteria;p__;c__;o__;f__;g__;s__	56.32	3.49	80
SB_sbin_1_5	d__Bacteria;p__Actinobacteriota;c__Acidimicrobiia;o__UBA5794;f__SHLN01;g__;s__	51.32	1.88	0
SB_sbin_1_8	d__Bacteria;p__Proteobacteria;c__Gammaproteobacteria;o__GCA-001735895;f__GCA-001735895;g__GCA-001735895;s__	51.33	9.36	6.45
SB_sbin_1_9	d__Bacteria;p__Desulfobacterota_D;c__UBA1144;o__UBA2774;f__N074bin48;g__N074bin48;s__	51.49	4.11	14.29
SB_sbin_2_10	d__Bacteria;p__Chloroflexota;c__Dehalococcoidia;o__Dehalococcoidales;f__UBA5760;g__UBA5760;s__	54.1	7.26	0
SB_sbin_2_11	d__Bacteria;p__Calditrichota;c__Calditrichia;o__;f__;g__;s__	97.74	2.2	50
SB_sbin_2_13	d__Bacteria;p__Proteobacteria;c__Gammaproteobacteria;o__SZUA-152;f__SZUA-152;g__;s__	76.3	4.61	53.85
SB_sbin_2_16	d__Bacteria;p__Atribacterota;c__JS1;o__SB-45;f__34-128;g__34-128;s__	60.68	3.32	87.5
SB_sbin_2_18	d__Bacteria;p__Acidobacteriota;c__Aminicenantia;o__Aminicenantales;f__Aminicenantaceae;g__;s__	89.52	4.81	33.33
SB_sbin_2_19	d__Bacteria;p__Chloroflexota;c__Anaerolineae;o__Anaerolineales;f__E44-bin32;g__E44-bin32;s__	77.2	6.06	50
SB_sbin_2_20	d__Bacteria;p__Desulfobacterota;c__Desulfobacteria;o__Desulfobacterales;f__UBA11574;g__S5133MH16;s__	73.34	4.98	40
SB_sbin_2_22	d__Bacteria;p__Bacteroidota;c__Bacteroidia;o__Flavobacteriales;f__Flavobacteriaceae;g__QNYL01;s__	88.36	3.7	52.17
SB_sbin_2_23	d__Bacteria;p__Fermentibacterota;c__Fermentibacteria;o__Fermentibacterales;f__Fermentibacteraceae;g__;s__	85.48	1.75	0
SB_sbin_2_26	d__Bacteria;p__Chloroflexota;c__Anaerolineae;o__B4-G1;f__SLSP01;g__PWVB01;s__	55.04	2.32	0
SB_sbin_2_28	d__Bacteria;p__Chloroflexota;c__Anaerolineae;o__UBA2200;f__UBA2200;g__;s__	67.89	0	0
SB_sbin_2_29	d__Bacteria;p__Proteobacteria;c__Gammaproteobacteria;o__SZUA-229;f__SZUA-229;g__GCA-2746365;s__	79.15	9.16	50
SB_sbin_2_3	d__Bacteria;p__Chloroflexota;c__Dehalococcoidia;o__GIF9;f__AB-539-J10;g__E44-bin10;s__	88.28	1.98	50
SB_sbin_2_30	d__Bacteria;p__Desulfobacterota;c__Desulfobacteria;o__Desulfobacterales;f__BuS5;g__;s__	80.12	1.67	100
SB_sbin_2_32	d__Bacteria;p__Planctomycetota;c__SZUA-567;o__;f__;g__;s__	55.54	4.06	57.14
SB_sbin_2_38	d__Bacteria;p__Chloroflexota;c__Anaerolineae;o__Promineofilales;f__UBA4811;g__;s__	50.6	2.83	0
SB_sbin_2_44	d__Bacteria;p__PUNC01;c__PUNC01;o__PUNC01;f__PWXJ01;g__;s__	59.51	7.31	0
SB_sbin_2_46	d__Bacteria;p__Desulfobacterota;c__Desulfuromonadia;o__Desulfuromonadales;f__Syntrophotaleaceae;g__Syntrophotalea_A;s__	98.94	2.15	50
SB_sbin_2_47	d__Bacteria;p__Sumerlaeota;c__Sumerlaeia;o__MWCT01;f__;g__;s__	98.29	3.3	0
SB_sbin_2_48	d__Bacteria;p__AABM5-125-24;c__RPQS01;o__;f__;g__;s__	56.34	0.1	0
SB_sbin_2_49	d__Bacteria;p__WOR-3;c__WOR-3;o__SM23-42;f__SM23-42;g__SOIY01;s__	82.97	5.11	50
SB_sbin_2_50	d__Bacteria;p__Actinobacteriota;c__Acidimicrobiia;o__UBA5794;f__UBA11373;g__JAHJML01;s__	69.18	6.75	0
SB_sbin_2_51	d__Bacteria;p__Chloroflexota;c__Anaerolineae;o__Anaerolineales;f__UBA4823;g__DSPF01;s__	78.85	6.36	0
SB_sbin_2_52	d__Bacteria;p__VGIX01;c__VGIX01;o__VGIX01;f__VGIX01;g__;s__	91.21	5.59	100
SB_sbin_2_53	d__Bacteria;p__Chloroflexota;c__Dehalococcoidia;o__Dehalococcoidales;f__RBG-16-60-22;g__E44-bin89;s__	84.49	0.99	100
SB_sbin_2_54	d__Bacteria;p__Planctomycetota;c__Phycisphaerae;o__Sedimentisphaerales;f__SG8-4;g__CS2-K091;s__	72.75	1.7	100
SB_sbin_2_7	d__Bacteria;p__Chloroflexota;c__Dehalococcoidia;o__E44-bin15;f__E44-bin15;g__;s__	68.89	1.43	100
SB_sbin_2_9	d__Bacteria;p__Patescibacteria;c__Microgenomatia;o__UBA12405;f__;g__;s__	75.71	0.86	0
SB_sbin_3_1	d__Bacteria;p__Bipolaricaulota;c__Bipolaricaulia;o__UBA7950;f__UBA9294;g__M55B144;s__	75.39	3.32	85.71
SB_sbin_3_10	d__Bacteria;p__Planctomycetota;c__Phycisphaerae;o__SM23-33;f__SM23-33;g__;s__	96.59	0	0
SB_sbin_3_12	d__Bacteria;p__Desulfobacterota;c__DSM-4660;o__Desulfatiglandales;f__Desulfatiglandaceae;g__4484-190-2;s__	80.54	2.29	60
SB_sbin_3_17	d__Bacteria;p__Chloroflexota;c__Anaerolineae;o__B4-G1;f__B4-G1;g__BS750m-G37;s__	88.79	5.08	28.57
SB_sbin_3_18	d__Bacteria;p__Desulfobacterota;c__Desulfobacteria;o__Desulfobacterales;f__ETH-SRB1;g__Desulfaltia;s__	95.14	3.23	80
SB_sbin_3_19	d__Bacteria;p__AABM5-125-24;c__AABM5-125-24;o__AABM5-125-24;f__AABM5-125-24;g__JABMRV01;s__	81.42	0.2	50
SB_sbin_3_20	d__Bacteria;p__WOR-3;c__WOR-3;o__UBA2258;f__UBA2258;g__UBA3079;s__	93.59	1.1	0
SB_sbin_3_24	d__Bacteria;p__Cloacimonadota;c__Cloacimonadia;o__JGIOTU-2;f__JGIOTU-2;g__JGIOTU-2;s__	96.7	0	0
SB_sbin_3_25	d__Bacteria;p__Latescibacterota;c__4484-107;o__4484-107;f__4484-107;g__4484-107;s__	82.84	3.95	40
SB_sbin_3_29	d__Bacteria;p__VGIX01;c__VGIX01;o__VGIX01;f__VGIX01;g__;s__	67.62	0.55	0
SB_sbin_3_31	d__Bacteria;p__WOR-3;c__WOR-3;o__SM23-42;f__SM23-42;g__SOIY01;s__	97.74	1.1	0
SB_sbin_3_6	d__Bacteria;p__Patescibacteria;c__Paceibacteria;o__Paceibacterales;f__;g__;s__	69.77	0.62	0
SB_sbin_3_8	d__Bacteria;p__Bacteroidota;c__Bacteroidia;o__Bacteroidales;f__VadinHA17;g__JADFUQ01;s__	75.99	4.57	88.89
SB_sbin_3_9	d__Bacteria;p__Planctomycetota;c__Planctomycetia;o__Pirellulales;f__Thermoguttaceae;g__JAHIKV01;s__	90.45	1.15	0
SB_sbin_4_20	d__Bacteria;p__Aerophobota;c__Aerophobia;o__Aerophobales;f__AE-B3A;g__AE-B3A;s__	61.9	2.44	83.33
SB_sbin_4_21	d__Bacteria;p__Bipolaricaulota;c__Bipolaricaulia;o__UBA7950;f__UBA9294;g__UBA9294;s__	87.13	0	0
SB_sbin_4_32	d__Bacteria;p__Proteobacteria;c__Alphaproteobacteria;o__Rhizobiales;f__Hyphomicrobiaceae;g__Hyphomicrobium_A;s__	83.99	2.35	50
SB_sbin_4_42	d__Bacteria;p__Proteobacteria;c__Alphaproteobacteria;o__Rhizobiales;f__Methyloligellaceae;g__Methyloceanibacter;s__	87.81	2.55	18.75
SB_sbin_4_49	d__Bacteria;p__Actinobacteriota;c__Humimicrobiia;o__Humimicrobiales;f__Humimicrobiaceae;g__Hydromicrobium;s__	75	8.33	14.29
SB_sbin_5_2	d__Bacteria;p__Atribacterota;c__JS1;o__SB-45;f__34-128;g__34-128;s__	58.55	0	0
SB_sbin_5_25	d__Bacteria;p__Armatimonadota;c__UBA5377;o__UBA5377;f__UBA11051;g__UBA11051;s__	80.56	0.77	50
SB_sbin_5_28	d__Bacteria;p__Desulfobacterota;c__Desulfobacteria;o__Desulfobacterales;f__;g__;s__	67.18	1.96	50
SB_sbin_5_3	d__Bacteria;p__Desulfobacterota;c__Syntrophia;o__Syntrophales;f__JADFWA01;g__;s__	51.44	2.1	100
SB_sbin_5_35	d__Bacteria;p__Actinobacteriota;c__Humimicrobiia;o__Humimicrobiales;f__Humimicrobiaceae;g__Hydromicrobium;s__	61.13	5.49	0
SB_sbin_5_41	d__Bacteria;p__JAHJDO01;c__JAHJDO01;o__JAHJDO01;f__JAHJDO01;g__JAHJDO01;s__	87.91	2.3	0
SB_sbin_5_42	d__Bacteria;p__Chloroflexota;c__Dehalococcoidia;o__GIF9;f__AB-539-J10;g__B68-G16;s__	71.12	1.16	50
SB_sbin_5_45	d__Bacteria;p__Chloroflexota;c__Dehalococcoidia;o__GIF9;f__AB-539-J10;g__20-14-all-45-10;s__20-14-all-45-10	84.32	1.98	50
SB_sbin_5_51	d__Bacteria;p__Chloroflexota;c__Anaerolineae;o__B4-G1;f__B4-G1;g__BS750m-G37;s__	80.96	4.55	0
SB_sbin_5_7	d__Bacteria;p__Cloacimonadota;c__Cloacimonadia;o__JGIOTU-2;f__JGIOTU-2;g__JGIOTU-2;s__	91.21	0	0
SB_sbin_6_13	d__Bacteria;p__Planctomycetota;c__Planctomycetia;o__Pirellulales;f__UBA7805;g__UBA7805;s__	68.83	4.44	42.86
SB_sbin_6_15	d__Bacteria;p__Planctomycetota;c__Planctomycetia;o__Pirellulales;f__Thermoguttaceae;g__JAHIKV01;s__	97.63	0	0
SB_sbin_6_18	d__Bacteria;p__Chloroflexota;c__Anaerolineae;o__UBA7937;f__B3-Chlor;g__B3-Chlor;s__	54.73	0.18	0
SB_sbin_6_27	d__Bacteria;p__Chloroflexota;c__Dehalococcoidia;o__E44-bin15;f__E44-bin15;g__E29-bin15;s__	88.78	0.99	0
SB_sbin_6_36	d__Bacteria;p__Desulfobacterota;c__DSM-4660;o__Desulfatiglandales;f__Desulfatiglandaceae;g__Desulfacyla;s__	82.24	1.08	100
SB_sbin_6_48	d__Bacteria;p__Actinobacteriota;c__Aquicultoria;o__Aquicultorales;f__;g__;s__	58.51	9.27	0
SB_sbin_6_5	d__Bacteria;p__Chloroflexota;c__Anaerolineae;o__Anaerolineales;f__UBA4823;g__;s__	78.97	2.88	75
SB_sbin_6_9	d__Bacteria;p__Chloroflexota;c__Anaerolineae;o__VGOG01;f__VGOG01;g__VGOG01;s__	90	1.82	0
SB_sbin_7_21	d__Bacteria;p__Planctomycetota;c__Phycisphaerae;o__Sedimentisphaerales;f__SG8-4;g__;s__	94.32	1.7	50
SB_sbin_7_22	d__Bacteria;p__Desulfobacterota;c__Desulfobacteria;o__Desulfobacterales;f__Desulfobacteraceae;g__Desulfobacula;s__	96.04	0	0
SB_sbin_7_23	d__Bacteria;p__Desulfobacterota;c__Desulfobacteria;o__Desulfobacterales;f__ETH-SRB1;g__Desulfaltia;s__	91.14	3.25	0
SB_sbin_7_27	d__Bacteria;p__Desulfobacterota;c__Desulfobacteria;o__Desulfobacterales;f__ETH-SRB1;g__;s__	62.6	4.86	10
SB_sbin_7_28	d__Bacteria;p__Desulfobacterota;c__Desulfobacteria;o__Desulfobacterales;f__ETH-SRB1;g__B13-G4;s__	67.45	0.04	0
SB_sbin_7_4	d__Bacteria;p__Chloroflexota;c__Dehalococcoidia;o__RBG-13-53-26;f__RBG-13-53-26;g__;s__	93.53	0	0
SB_sbin_7_40	d__Bacteria;p__Bacteroidota;c__Bacteroidia;o__Bacteroidales;f__UBA12077;g__UBA12077;s__	67.24	0	0
SB_sbin_7_41	d__Bacteria;p__JAHJDO01;c__JAHJDO01;o__JAHJDO01;f__JAHJDO01;g__;s__	50.06	9.97	0
SB_sbin_7_43	d__Bacteria;p__Chloroflexota;c__Dehalococcoidia;o__GIF9;f__AB-539-J10;g__JADFUX01;s__JADFUX01	69.47	0	0
SB_sbin_7_45	d__Bacteria;p__Ratteibacteria;c__UBA8468;o__UBA8468;f__;g__;s__	58.33	0.1	0
SB_sbin_7_47	d__Bacteria;p__Atribacterota;c__JS1;o__SB-45;f__34-128;g__34-128;s__	54.16	8.4	63.64
SB_sbin_8_11	d__Bacteria;p__Aerophobota;c__Aerophobia;o__Aerophobales;f__AE-B3A;g__AE-B3A;s__	54.43	0.28	100
SB_sbin_8_12	d__Bacteria;p__Chloroflexota;c__Anaerolineae;o__Anaerolineales;f__UBA4823;g__9FT-COMBO-55-16;s__	66.24	6.36	12.5
SB_sbin_8_2	d__Bacteria;p__Aerophobota;c__Aerophobia;o__Aerophobales;f__AE-B3A;g__;s__	88.14	0	0
SB_sbin_8_28	d__Bacteria;p__Chloroflexota;c__Dehalococcoidia;o__GIF9;f__AB-539-J10;g__E29-bin54;s__	94.22	0.99	100
SB_sbin_8_32	d__Bacteria;p__Actinobacteriota;c__Humimicrobiia;o__Humimicrobiales;f__Humimicrobiaceae;g__Hydromicrobium;s__	85.91	1.36	50
SB_sbin_8_34	d__Bacteria;p__Chloroflexota;c__Dehalococcoidia;o__E44-bin15;f__E44-bin15;g__;s__	90.76	0	0
SB_sbin_8_40	d__Bacteria;p__Proteobacteria;c__Alphaproteobacteria;o__Rhizobiales;f__Methyloligellaceae;g__Methyloceanibacter;s__	59.48	1.72	100
SB_sbin_8_42	d__Bacteria;p__Actinobacteriota;c__Aquicultoria;o__UBA3085;f__Oleimmundimicrobiaceae;g__DSBK01;s__	96.82	1.82	0
SB_sbin_8_43	d__Bacteria;p__Actinobacteriota;c__Aquicultoria;o__;f__;g__;s__	95.28	3.4	0
SB_sbin_8_9	d__Bacteria;p__Acidobacteriota;c__Aminicenantia;o__UBA2199;f__UBA2199;g__;s__	92.77	1.71	0
SCS_cbin_10	d__Bacteria;p__Gemmatimonadota;c__Glassbacteria;o__GWA2-58-10;f__GWA2-58-10;g__JAFGTO01;s__	84.45	0	0
SCS_cbin_101	d__Bacteria;p__Spirochaetota;c__Spirochaetia;o__SZUA-6;f__DRHE01;g__;s__	67.97	3.87	16.67
SCS_cbin_102	d__Bacteria;p__Proteobacteria;c__Alphaproteobacteria;o__UBA828;f__UBA828;g__;s__	89.35	5.07	19.05
SCS_cbin_117	d__Bacteria;p__Spirochaetota;c__B62-G9;o__B62-G9;f__B62-G9;g__;s__	85.6	2.29	60
SCS_cbin_120	d__Bacteria;p__Firmicutes;c__Bacilli;o__Acholeplasmatales;f__Acholeplasmataceae;g__UBA2284;s__	98.67	1.78	0
SCS_cbin_121	d__Bacteria;p__SM23-31;c__SM23-31;o__B21-G16;f__;g__;s__	76.86	0	0
SCS_cbin_129	d__Bacteria;p__Desulfobacterota;c__BSN033;o__WVXP01;f__WVXP01;g__;s__	64.43	7.91	18.18
SCS_cbin_133	d__Bacteria;p__Omnitrophota;c__Koll11;o__JAHIPI01;f__JAHIPI01;g__;s__	87.1	1.61	0
SCS_cbin_137	d__Bacteria;p__TA06_A;c__DG-26_A;o__;f__;g__;s__	75.96	2.4	50
SCS_cbin_138	d__Bacteria;p__Actinobacteriota;c__Humimicrobiia;o__Humimicrobiales;f__Humimicrobiaceae;g__;s__	59.98	1.52	100
SCS_cbin_144	d__Bacteria;p__Planctomycetota;c__DG-23;o__DG-23;f__DG-23;g__DG-23;s__	71.36	3.01	20
SCS_cbin_148	d__Bacteria;p__Proteobacteria;c__Gammaproteobacteria;o__Burkholderiales;f__Rhodocyclaceae;g__Propionivibrio;s__	98.01	0.87	0
SCS_cbin_150	d__Bacteria;p__Omnitrophota;c__Koll11;o__GIF10;f__JAHJCI01;g__;s__	51.14	0.19	0
SCS_cbin_153	d__Bacteria;p__Proteobacteria;c__Gammaproteobacteria;o__Pseudomonadales;f__Pseudomonadaceae;g__;s__	96.65	0.23	50
SCS_cbin_155	d__Bacteria;p__Patescibacteria;c__Paceibacteria;o__Paceibacterales;f__PEYH01;g__;s__	57.45	0	0
SCS_cbin_157	d__Bacteria;p__Acidobacteriota;c__Aminicenantia;o__Aminicenantales;f__Aminicenantaceae;g__;s__	72.81	7.82	19.05
SCS_cbin_164	d__Bacteria;p__Gemmatimonadota;c__Glassbacteria;o__GWA2-58-10;f__GWA2-58-10;g__;s__	93.96	2.2	100
SCS_cbin_165	d__Bacteria;p__Omnitrophota;c__Koll11;o__SKK-01;f__SKK-01;g__B134-G9;s__	81.36	0	0
SCS_cbin_167	d__Bacteria;p__Proteobacteria;c__Gammaproteobacteria;o__Burkholderiales;f__Rhodocyclaceae;g__Thauera_A;s__	92.43	5.65	42.31
SCS_cbin_169	d__Bacteria;p__Bacteroidota;c__Bacteroidia;o__Bacteroidales;f__SM23-62;g__SM23-62;s__	52.01	3.23	14.29
SCS_cbin_172	d__Bacteria;p__Proteobacteria;c__Alphaproteobacteria;o__Rhizobiales;f__Methyloligellaceae;g__Methyloceanibacter;s__Methyloceanibacter	78.73	0	0
SCS_cbin_176	d__Bacteria;p__Chloroflexota;c__Anaerolineae;o__;f__;g__;s__	53.36	4.59	0
SCS_cbin_177	d__Bacteria;p__Desulfobacterota;c__Syntrophobacteria;o__;f__;g__;s__	87.04	1.31	50
SCS_cbin_178	d__Bacteria;p__Actinobacteriota;c__Actinomycetia;o__Actinomycetales;f__Microbacteriaceae;g__Microcella;s__	50.1	0.76	0
SCS_cbin_18	d__Bacteria;p__Desulfobacterota;c__DTXE01;o__DTXE01;f__DTXE01;g__DTXE01;s__	72.9	1.94	33.33
SCS_cbin_187	d__Bacteria;p__Planctomycetota;c__Phycisphaerae;o__Sedimentisphaerales;f__SG8-4;g__;s__	65.91	1.14	0
SCS_cbin_19	d__Bacteria;p__Proteobacteria;c__Gammaproteobacteria;o__Burkholderiales;f__Rhodocyclaceae;g__Azoarcus_F;s__	74.73	0.94	50
SCS_cbin_195	d__Bacteria;p__Actinobacteriota;c__Humimicrobiia;o__Humimicrobiales;f__Humimicrobiaceae;g__M55B120;s__	55.64	3.37	60
SCS_cbin_196	d__Bacteria;p__Zixibacteria;c__MSB-5A5;o__MSB-5A5;f__SM1-73;g__SM23-73-3;s__	58.79	3.53	8.33
SCS_cbin_198	d__Bacteria;p__Acidobacteriota;c__HRBIN11;o__;f__;g__;s__	52.71	3.28	66.67
SCS_cbin_2	d__Bacteria;p__Spirochaetota;c__Spirochaetia;o__SZUA-6;f__DRHE01;g__JAFGQJ01;s__	95.97	2.43	0
SCS_cbin_20	d__Bacteria;p__Chloroflexota;c__Dehalococcoidia;o__Dehalococcoidales;f__E44-bin88;g__E44-bin88;s__	88.78	1.98	0
SCS_cbin_202	d__Bacteria;p__Chloroflexota;c__Dehalococcoidia;o__GIF9;f__AB-539-J10;g__JADFUX01;s__	60.07	6.6	10
SCS_cbin_23	d__Bacteria;p__WOR-3;c__UBA3072;o__UBA3072;f__UBA3072;g__E29-bin14;s__E29-bin14	57.04	9.74	14.29
SCS_cbin_25	d__Bacteria;p__Armatimonadota;c__UBA5377;o__UBA5377;f__JAAYIR01;g__;s__	55.74	3.32	28.57
SCS_cbin_3	d__Bacteria;p__Chloroflexota;c__Anaerolineae;o__UBA7937;f__UBA7937;g__UBA7937;s__	54.67	1.83	0
SCS_cbin_36	d__Bacteria;p__Armatimonadota;c__UBA5377;o__UBA5377;f__UBA11051;g__JAAYSP01;s__	94.44	1.23	0
SCS_cbin_43	d__Bacteria;p__Aerophobota;c__Aerophobia;o__Aerophobales;f__;g__;s__	71.71	1.23	50
SCS_cbin_45	d__Bacteria;p__Chloroflexota;c__Dehalococcoidia;o__JdFR-54;f__JdFR-54;g__;s__	86.8	1.98	100
SCS_cbin_47	d__Bacteria;p__Patescibacteria;c__Microgenomatia;o__UBA1400;f__UBA1400;g__;s__	57.1	0.99	0
SCS_cbin_5	d__Bacteria;p__Chloroflexota;c__Dehalococcoidia;o__UBA3495;f__;g__;s__	71.54	4.29	33.33
SCS_cbin_51	d__Bacteria;p__Verrucomicrobiota;c__Verrucomicrobiae;o__Opitutales;f__Opitutaceae;g__IMCC26134_A;s__	55.26	0	0
SCS_cbin_53	d__Bacteria;p__Bacteroidota;c__Bacteroidia;o__Bacteroidales;f__PUMT01;g__;s__	61.34	4.3	0
SCS_cbin_57	d__Bacteria;p__Planctomycetota;c__Planctomycetia;o__Pirellulales;f__UBA1268;g__UBA1268;s__	60.56	4.67	80
SCS_cbin_60	d__Bacteria;p__Proteobacteria;c__Gammaproteobacteria;o__Burkholderiales;f__Rhodocyclaceae;g__Thauera_A;s__Thauera_A	93.64	1.93	75
SCS_cbin_66	d__Bacteria;p__Desulfobacterota;c__Desulfobulbia;o__Desulfobulbales;f__Desulfobulbaceae;g__Desulfobulbus;s__	66.67	0	0
SCS_cbin_71	d__Bacteria;p__Acidobacteriota;c__B3-B38;o__B3-B38;f__B3-B38;g__;s__	88.89	0.85	0
SCS_cbin_77	d__Bacteria;p__Zixibacteria;c__MSB-5A5;o__MSB-5A5;f__SM1-73;g__SM23-73-3;s__	58.78	9.09	72
SCS_cbin_79	d__Bacteria;p__Spirochaetota;c__B62-G9;o__B62-G9;f__B62-G9;g__;s__	80.81	4	0
SCS_cbin_84	d__Bacteria;p__NPL-UPA2;c__NPL-UPA2;o__;f__;g__;s__	71.3	0.2	0
SCS_cbin_92	d__Bacteria;p__Desulfobacterota;c__Desulfuromonadia;o__Desulfuromonadales;f__Geoalkalibacteraceae;g__Geoalkalibacter;s__	54.39	0	0
SCS_cbin_99	d__Bacteria;p__Desulfobacterota;c__Desulfobulbia;o__Desulfobulbales;f__Desulfocapsaceae;g__Desulfofustis;s__	65.94	4.86	0
SF_Co_bin_10	d__Bacteria;p__Proteobacteria;c__Gammaproteobacteria;o__SZUA-152;f__SZUA-152;g__;s__	77.39	5.47	70
SF_Co_bin_101	d__Bacteria;p__Acidobacteriota;c__Thermoanaerobaculia;o__Thermoanaerobaculales;f__FEB-10;g__;s__	90.97	7.19	41.67
SF_Co_bin_102	d__Bacteria;p__Proteobacteria;c__Gammaproteobacteria;o__SZUA-229;f__SZUA-229;g__GCA-2746365;s__	57.76	3.45	33.33
SF_Co_bin_104	d__Bacteria;p__Campylobacterota;c__Campylobacteria;o__Campylobacterales;f__Sulfurimonadaceae;g__S145-25;s__	66.18	8.42	87.5
SF_Co_bin_105	d__Bacteria;p__Chloroflexota;c__Anaerolineae;o__JAAYZQ01;f__JAAYZQ01;g__;s__	63.78	7.27	33.33
SF_Co_bin_106	d__Bacteria;p__Bacteroidota;c__Bacteroidia;o__Bacteroidales;f__VadinHA17;g__JADFUQ01;s__	70.67	1.24	83.33
SF_Co_bin_109	d__Bacteria;p__Desulfobacterota;c__Desulfobulbia;o__Desulfobulbales;f__Desulfocapsaceae;g__Desulfocapsa;s__	51.67	1.75	100
SF_Co_bin_11	d__Bacteria;p__Bacteroidota;c__Bacteroidia;o__Bacteroidales;f__FEN-979;g__QYOJ01;s__	54.14	2.22	30
SF_Co_bin_112	d__Bacteria;p__Proteobacteria;c__Gammaproteobacteria;o__GCF-002020875;f__GRL18;g__GRL18;s__	71.82	7.08	64.52
SF_Co_bin_113	d__Bacteria;p__Bacteroidota;c__Bacteroidia;o__Bacteroidales;f__B18-G4;g__B18-G4;s__	68.1	7.6	35.71
SF_Co_bin_114	d__Bacteria;p__Fermentibacterota;c__Fermentibacteria;o__Fermentibacterales;f__Fermentibacteraceae;g__Aegiribacteria;s__	87	2.2	50
SF_Co_bin_117	d__Bacteria;p__Desulfobacterota;c__Desulfobacteria;o__Desulfobacterales;f__QNYZ01;g__QNYZ01;s__	58.17	5.08	25
SF_Co_bin_12	d__Bacteria;p__Patescibacteria;c__Paceibacteria;o__Moranbacterales;f__DUUL01;g__;s__	59.9	3.42	66.67
SF_Co_bin_122	d__Bacteria;p__Acidobacteriota;c__Aminicenantia;o__Aminicenantales;f__Aminicenantaceae;g__;s__	88.72	4.27	20
SF_Co_bin_123	d__Bacteria;p__Desulfobacterota;c__DSWW01;o__DSWW01;f__DSWW01;g__S015-6;s__	87.42	5.7	65.22
SF_Co_bin_124	d__Bacteria;p__Acidobacteriota;c__Aminicenantia;o__Aminicenantales;f__Aminicenantaceae;g__;s__	55.93	2.09	28.57
SF_Co_bin_125	d__Bacteria;p__Omnitrophota;c__Koll11;o__4484-171;f__4484-171;g__;s__	75.86	3.76	0
SF_Co_bin_127	d__Bacteria;p__Actinobacteriota;c__Acidimicrobiia;o__UBA5794;f__UBA5794;g__;s__	61.6	5.83	100
SF_Co_bin_128	d__Bacteria;p__Acidobacteriota;c__Aminicenantia;o__Aminicenantales;f__Aminicenantaceae;g__;s__	60.64	7.46	6.67
SF_Co_bin_129	d__Bacteria;p__Desulfobacterota;c__Desulfobulbia;o__Desulfobulbales;f__Desulfocapsaceae;g__Desulforhopalus;s__	50.35	5.79	15.79
SF_Co_bin_13	d__Bacteria;p__Bacteroidota;c__Bacteroidia;o__Bacteroidales;f__SM23-62;g__SM23-62;s__	65.54	3.95	41.18
SF_Co_bin_131	d__Bacteria;p__Chloroflexota;c__Dehalococcoidia;o__Dehalococcoidales;f__W498;g__W498;s__	88.78	3.3	100
SF_Co_bin_132	d__Bacteria;p__Bacteroidota;c__Bacteroidia;o__Bacteroidales;f__B18-G4;g__B18-G4;s__	53.75	4.99	30.77
SF_Co_bin_133	d__Bacteria;p__Proteobacteria;c__Alphaproteobacteria;o__Rhizobiales;f__Beijerinckiaceae;g__Methylobacterium;s__Methylobacterium	99.69	0	0
SF_Co_bin_134	d__Bacteria;p__Fermentibacterota;c__Fermentibacteria;o__Fermentibacterales;f__Fermentibacteraceae;g__Aegiribacteria;s__	85.55	5.49	20
SF_Co_bin_136	d__Bacteria;p__Proteobacteria;c__Gammaproteobacteria;o__SG8-11;f__SG8-11;g__JAADIM01;s__	93.65	3.73	28.57
SF_Co_bin_137	d__Bacteria;p__Proteobacteria;c__Gammaproteobacteria;o__UBA9214;f__UBA9214;g__UBA9214;s__	60.91	3.02	90.48
SF_Co_bin_138	d__Bacteria;p__Desulfobacterota;c__Desulfobacteria;o__C00003060;f__C00003060;g__JABXJX01;s__	61.05	3.25	71.43
SF_Co_bin_139	d__Bacteria;p__Chloroflexota;c__Dehalococcoidia;o__Dehalococcoidales;f__Fen-1064;g__DUES01;s__	66.7	1.1	0
SF_Co_bin_141	d__Bacteria;p__Chloroflexota;c__Anaerolineae;o__Promineofilales;f__Promineofilaceae;g__UBA11865;s__	61.32	4.95	42.86
SF_Co_bin_142	d__Bacteria;p__Calditrichota;c__Calditrichia;o__RBG-13-44-9;f__RBG-13-44-9;g__;s__	86.02	0	0
SF_Co_bin_143	d__Bacteria;p__Desulfobacterota;c__DSM-4660;o__Desulfatiglandales;f__Desulfatiglandaceae;g__Desulfacyla;s__	50.7	3.97	100
SF_Co_bin_145	d__Bacteria;p__Gemmatimonadota;c__Gemmatimonadetes;o__Longimicrobiales;f__UBA6960;g__JABDNZ01;s__	64.97	3.45	0
SF_Co_bin_147	d__Bacteria;p__Krumholzibacteriota;c__Krumholzibacteria;o__LZORAL124-64-63;f__LZORAL124-64-63;g__;s__	76.92	4.4	80
SF_Co_bin_148	d__Bacteria;p__Desulfobacterota;c__Desulfobulbia;o__Desulfobulbales;f__Desulfurivibrionaceae;g__;s__	52.16	2.26	75
SF_Co_bin_15	d__Bacteria;p__Desulfobacterota;c__Desulfobulbia;o__Desulfobulbales;f__Desulfocapsaceae;g__Desulfocapsa;s__	51.05	0.88	0
SF_Co_bin_151	d__Bacteria;p__Chloroflexota;c__Anaerolineae;o__Anaerolineales;f__UBA11858;g__;s__	77.5	2.32	12.5
SF_Co_bin_152	d__Bacteria;p__UBA6262;c__UBA6262;o__;f__;g__;s__	91.18	4.69	37.5
SF_Co_bin_156	d__Bacteria;p__Chloroflexota;c__Anaerolineae;o__Anaerolineales;f__UBA11579;g__JABJGH01;s__	80	9.09	8.33
SF_Co_bin_157	d__Bacteria;p__Desulfobacterota;c__Desulfobulbia;o__Desulfobulbales;f__BM004;g__BM004;s__	65.55	5.76	89.47
SF_Co_bin_158	d__Bacteria;p__Chloroflexota;c__Dehalococcoidia;o__Dehalococcoidales;f__UBA5760;g__UBA5760;s__	73.48	3.58	60
SF_Co_bin_159	d__Bacteria;p__Desulfobacterota;c__Desulfobacteria;o__Desulfobacterales;f__UBA2174_A;g__;s__	55.86	3	12.5
SF_Co_bin_160	d__Bacteria;p__Proteobacteria;c__Gammaproteobacteria;o__GCF-002020875;f__GRL18;g__GRL18;s__	77.66	5.16	22.73
SF_Co_bin_161	d__Bacteria;p__Patescibacteria;c__Paceibacteria;o__;f__;g__;s__	53.42	6.79	41.67
SF_Co_bin_164	d__Bacteria;p__Desulfobacterota;c__Syntrophobacteria;o__BM002;f__BM002;g__BM002;s__	50.33	3.74	20
SF_Co_bin_165	d__Bacteria;p__Chloroflexota;c__Anaerolineae;o__4572-78;f__NAK82;g__;s__	67.49	2.73	33.33
SF_Co_bin_166	d__Bacteria;p__Chloroflexota;c__Anaerolineae;o__Anaerolineales;f__UBA11858;g__UBA11858;s__	52.15	7	11.11
SF_Co_bin_169	d__Bacteria;p__Desulfobacterota;c__Desulfobulbia;o__Desulfobulbales;f__Desulfurivibrionaceae;g__;s__	62.66	6.11	5.56
SF_Co_bin_170	d__Bacteria;p__Proteobacteria;c__Alphaproteobacteria;o__Rhodobacterales;f__Rhodobacteraceae;g__UBA3077;s__	54.72	9.53	59.46
SF_Co_bin_18	d__Bacteria;p__Proteobacteria;c__Gammaproteobacteria;o__Xanthomonadales;f__SZUA-36;g__SZUA-36;s__	61.18	2.59	100
SF_Co_bin_19	d__Bacteria;p__Desulfobacterota;c__Desulfobacteria;o__Desulfobacterales;f__SKZT01;g__;s__	62.29	4.65	80
SF_Co_bin_2	d__Bacteria;p__Acidobacteriota;c__Thermoanaerobaculia;o__UBA5704;f__UBA5704;g__;s__	85.89	2.99	0
SF_Co_bin_20	d__Bacteria;p__Chloroflexota;c__Dehalococcoidia;o__E44-bin15;f__E44-bin15;g__JAAXQM01;s__	60.56	7.95	93.33
SF_Co_bin_21	d__Bacteria;p__Acidobacteriota;c__Aminicenantia;o__Aminicenantales;f__Aminicenantaceae;g__;s__	51.8	0	0
SF_Co_bin_22	d__Bacteria;p__Bacteroidota;c__Bacteroidia;o__Bacteroidales;f__GCA-2711565;g__JADFUO01;s__	95.59	2.17	33.33
SF_Co_bin_25	d__Bacteria;p__Chloroflexota;c__Anaerolineae;o__B4-G1;f__SLSP01;g__G713;s__	58.64	5.35	50
SF_Co_bin_27	d__Bacteria;p__Acidobacteriota;c__Acidobacteriae;o__Bryobacterales;f__Bryobacteraceae;g__;s__	55.34	7.79	0
SF_Co_bin_31	d__Bacteria;p__Proteobacteria;c__Gammaproteobacteria;o__UBA9214;f__UBA9214;g__UBA9214;s__	50.33	8.12	27.5
SF_Co_bin_32	d__Bacteria;p__Bacteroidota;c__Bacteroidia;o__Flavobacteriales;f__Flavobacteriaceae;g__QNYL01;s__	78.98	2.3	53.85
SF_Co_bin_33	d__Bacteria;p__Chloroflexota;c__Anaerolineae;o__Anaerolineales;f__UBA11858;g__;s__	89.82	5.08	37.5
SF_Co_bin_36	d__Bacteria;p__Zixibacteria;c__MSB-5A5;o__JAABVY01;f__JAHJOQ01;g__;s__	52.32	7.24	10.53
SF_Co_bin_37	d__Bacteria;p__Chloroflexota;c__Anaerolineae;o__UBA3071;f__UBA3071;g__UBA3071;s__	63.61	3.82	60
SF_Co_bin_38	d__Bacteria;p__WOR-3;c__WOR-3;o__SM23-42;f__SM23-42;g__SOIY01;s__SOIY01	96.07	2.25	50
SF_Co_bin_39	d__Bacteria;p__4484-113;c__;o__;f__;g__;s__	95.99	1.39	0
SF_Co_bin_43	d__Bacteria;p__Planctomycetota;c__Phycisphaerae;o__Sedimentisphaerales;f__Anaerohalosphaeraceae;g__DRGS01;s__	64.54	8.34	71.43
SF_Co_bin_44	d__Bacteria;p__VGIX01;c__VGIX01;o__VGIX01;f__VGIX01;g__;s__	53.31	5.14	71.43
SF_Co_bin_45	d__Bacteria;p__Desulfobacterota;c__Desulfuromonadia;o__Desulfuromonadales;f__BM103;g__;s__	51.8	8.17	0
SF_Co_bin_46	d__Bacteria;p__Proteobacteria;c__Alphaproteobacteria;o__SMXP01;f__SMXP01;g__;s__	97.04	0.87	0
SF_Co_bin_47	d__Bacteria;p__Bacteroidota;c__Bacteroidia;o__Bacteroidales;f__B18-G4;g__;s__	65.84	5.11	36.36
SF_Co_bin_48	d__Bacteria;p__Chloroflexota;c__Anaerolineae;o__S140-20;f__S140-20;g__;s__	54.37	1.92	0
SF_Co_bin_49	d__Bacteria;p__Chloroflexota;c__Anaerolineae;o__B4-G1;f__B4-G1;g__;s__	52.51	1.92	66.67
SF_Co_bin_51	d__Bacteria;p__Bacteroidota;c__Bacteroidia;o__Bacteroidales;f__B18-G4;g__B18-G4;s__	79.57	2.69	80
SF_Co_bin_53	d__Bacteria;p__Planctomycetota;c__Planctomycetia;o__Pirellulales;f__UBA1268;g__UBA1268;s__UBA1268	68.6	6.83	21.43
SF_Co_bin_54	d__Bacteria;p__Verrucomicrobiota;c__Kiritimatiellae;o__Kiritimatiellales;f__Pontiellaceae;g__Pontiella;s__	89.02	4.08	53.33
SF_Co_bin_56	d__Bacteria;p__Proteobacteria;c__Alphaproteobacteria;o__Sphingomonadales;f__Sphingomonadaceae;g__Sphingomonas;s__Sphingomonas	99.66	0.18	0
SF_Co_bin_57	d__Bacteria;p__Proteobacteria;c__Gammaproteobacteria;o__Arenicellales;f__BMS3Bbin11;g__BMS3Bbin11;s__	60.11	9.31	30.77
SF_Co_bin_58	d__Bacteria;p__Desulfobacterota;c__Desulfobacteria;o__Desulfobacterales;f__B30-G6;g__;s__	52.9	3.99	31.58
SF_Co_bin_59	d__Bacteria;p__Krumholzibacteriota;c__Krumholzibacteria;o__WVZY01;f__WVZY01;g__WVZY01;s__	72.83	0.18	0
SF_Co_bin_62	d__Bacteria;p__Chloroflexota;c__Anaerolineae;o__Anaerolineales;f__UBA11858;g__B10-G9;s__	59.49	2.27	33.33
SF_Co_bin_63	d__Bacteria;p__Desulfobacterota;c__Desulfobacteria;o__Desulfobacterales;f__UBA11574;g__S5133MH16;s__S5133MH16	70.23	1.29	50
SF_Co_bin_64	d__Bacteria;p__FEN-1099;c__FEN-1099;o__FEN-1099;f__;g__;s__	54.31	0.42	100
SF_Co_bin_65	d__Bacteria;p__Cloacimonadota;c__Cloacimonadia;o__Cloacimonadales;f__TCS61;g__JABIME01;s__	64.16	2.88	80
SF_Co_bin_66	d__Bacteria;p__Acidobacteriota;c__UBA890;o__UBA890;f__UBA890;g__;s__	72.41	1.72	0
SF_Co_bin_67	d__Bacteria;p__Acidobacteriota;c__Aminicenantia;o__Aminicenantales;f__Aminicenantaceae;g__;s__	80.67	2.99	0
SF_Co_bin_7	d__Bacteria;p__Acidobacteriota;c__Aminicenantia;o__UBA2199;f__UBA2199;g__UBA647;s__	50.15	0.28	100
SF_Co_bin_71	d__Bacteria;p__Latescibacterota;c__4484-107;o__4484-107;f__4484-107;g__4484-107;s__	52.61	3.45	50
SF_Co_bin_72	d__Bacteria;p__Proteobacteria;c__Gammaproteobacteria;o__UBA6429;f__UBA6429;g__;s__	58.9	3.45	50
SF_Co_bin_73	d__Bacteria;p__Chloroflexota;c__Dehalococcoidia;o__GIF9;f__AB-539-J10;g__SKVJ01;s__	58.03	3.81	57.14
SF_Co_bin_74	d__Bacteria;p__Chloroflexota;c__Dehalococcoidia;o__Dehalococcoidales;f__Dehalococcoidaceae;g__;s__	58.11	8.42	36.36
SF_Co_bin_75	d__Bacteria;p__Desulfobacterota;c__Desulfuromonadia;o__Desulfuromonadales;f__Geopsychrobacteraceae;g__Desulfuromusa;s__	71.93	4.28	92.86
SF_Co_bin_76	d__Bacteria;p__Proteobacteria;c__Alphaproteobacteria;o__Rhodobacterales;f__Rhodobacteraceae;g__Profundibacter;s__	74.7	5.91	55.56
SF_Co_bin_79	d__Bacteria;p__Actinobacteriota;c__Humimicrobiia;o__Humimicrobiales;f__Humimicrobiaceae;g__M55B120;s__	65.22	6.58	66.67
SF_Co_bin_8	d__Bacteria;p__Chloroflexota;c__Limnocylindria;o__Limnocylindrales;f__CSP1-4;g__JAFMJV01;s__	51.87	8.73	17.65
SF_Co_bin_81	d__Bacteria;p__Desulfobacterota;c__Desulfobulbia;o__Desulfobulbales;f__Desulfocapsaceae;g__Desulfocapsa;s__	53.56	0.66	50
SF_Co_bin_82	d__Bacteria;p__Desulfobacterota;c__DSM-4660;o__Desulfatiglandales;f__B25-G16;g__B33-G16;s__	87.88	3.55	50
SF_Co_bin_84	d__Bacteria;p__Desulfobacterota;c__Desulfobacteria;o__Desulfobacterales;f__ETH-SRB1;g__Desulfaltia;s__	59.22	8.8	80
SF_Co_bin_85	d__Bacteria;p__Actinobacteriota;c__Acidimicrobiia;o__UBA5794;f__UBA5794;g__;s__	65.23	8.28	35.71
SF_Co_bin_86	d__Bacteria;p__Proteobacteria;c__Gammaproteobacteria;o__Arenicellales;f__BMS3Bbin11;g__BMS3Bbin11;s__	65.79	1.83	50
SF_Co_bin_87	d__Bacteria;p__Bacteroidota;c__Bacteroidia;o__Bacteroidales;f__Prolixibacteraceae;g__Draconibacterium;s__	82.97	2.41	25
SF_Co_bin_89	d__Bacteria;p__Verrucomicrobiota;c__Verrucomicrobiae;o__Opitutales;f__Opitutaceae;g__B12-G4;s__	51.68	4.12	0
SF_Co_bin_9	d__Bacteria;p__Bacteroidota;c__Bacteroidia;o__Bacteroidales;f__JAGOPY01;g__;s__	50.29	3.57	35.71
SF_Co_bin_90	d__Bacteria;p__Chloroflexota;c__Anaerolineae;o__B4-G1;f__SLSP01;g__;s__	71.62	3.03	20
SF_Co_bin_91	d__Bacteria;p__Chloroflexota;c__Anaerolineae;o__Anaerolineales;f__UBA11858;g__B10-G9;s__	66.36	1.82	0
SF_Co_bin_92	d__Bacteria;p__Desulfobacterota;c__Desulfobulbia;o__Desulfobulbales;f__Desulfobulbaceae;g__;s__	76.03	3.01	66.67
SF_Co_bin_93	d__Bacteria;p__Chloroflexota;c__Anaerolineae;o__Anaerolineales;f__UBA11858;g__B10-G9;s__	68.18	4.09	60
SF_Co_bin_96	d__Bacteria;p__VGIX01;c__VGIX01;o__VGIX01;f__VGIX01;g__WJLY01;s__	51.55	4.82	7.69
SF_Co_bin_97	d__Bacteria;p__Acidobacteriota;c__UBA6911;o__RPQK01;f__;g__;s__	94.82	4.06	50
SF_Co_bin_98	d__Bacteria;p__Desulfobacterota;c__Desulfobulbia;o__Desulfobulbales;f__Desulfobulbaceae;g__Desulfobulbus_C;s__	64.61	5.07	88.89
SF_Co_bin_99	d__Bacteria;p__Chloroflexota;c__Anaerolineae;o__Anaerolineales;f__UBA11858;g__UBA11858;s__	53.78	6.97	90
SF_GA-1_2	d__Bacteria;p__Desulfobacterota;c__DSM-4660;o__Desulfatiglandales;f__Desulfatiglandaceae;g__4484-190-2;s__	53.1	8.54	6.06
SF_GA-1_3	d__Bacteria;p__Desulfobacterota;c__DSM-4660;o__Desulfatiglandales;f__Desulfatiglandaceae;g__Desulfacyla;s__	60.34	7.84	4.35
SF_GA-1_5	d__Bacteria;p__Desulfobacterota;c__Desulfobacteria;o__Desulfobacterales;f__SKZT01;g__;s__	55.3	4.41	33.33
SF_GA-1_8	d__Bacteria;p__Actinobacteriota;c__Acidimicrobiia;o__UBA5794;f__UBA11373;g__JAHJML01;s__	58.07	8.13	64.29
SF_GA-1_9	d__Bacteria;p__Actinobacteriota;c__Acidimicrobiia;o__UBA5794;f__UBA5794;g__;s__	50.27	2.14	66.67
SF_GA-2_1	d__Bacteria;p__Actinobacteriota;c__Acidimicrobiia;o__UBA5794;f__UBA11373;g__JAHJML01;s__	50.9	5.41	57.14
SF_GA-2_13	d__Bacteria;p__Chloroflexota;c__Anaerolineae;o__B4-G1;f__B4-G1;g__BS750m-G37;s__	63.28	3.64	0
SF_GA-2_15	d__Bacteria;p__Campylobacterota;c__Campylobacteria;o__Campylobacterales;f__Sulfurimonadaceae;g__S145-25;s__	60.16	3.66	29.63
SF_GA-2_2	d__Bacteria;p__Desulfobacterota;c__DSM-4660;o__Desulfatiglandales;f__Desulfatiglandaceae;g__4484-190-2;s__	51.67	8.03	64.71
SF_GA-2_9	d__Bacteria;p__Desulfobacterota;c__Desulfobacteria;o__Desulfobacterales;f__;g__;s__	54.8	3.59	0
SF_GA-3_1	d__Bacteria;p__Chloroflexota;c__Anaerolineae;o__Anaerolineales;f__E44-bin32;g__E44-bin32;s__	54.68	0.1	100
SF_GA-3_6	d__Bacteria;p__Desulfobacterota;c__DSM-4660;o__Desulfatiglandales;f__Desulfatiglandaceae;g__4484-190-2;s__	58.78	8.26	21.21
SF_GA-4_10	d__Bacteria;p__Desulfobacterota;c__Desulfobacteria;o__Desulfobacterales;f__ETH-SRB1;g__B13-G4;s__	52.22	3.66	81.82
SF_GA-4_11	d__Bacteria;p__Proteobacteria;c__Gammaproteobacteria;o__Pseudomonadales;f__Halomonadaceae;g__Halomonas;s__Halomonas	80.29	1.81	12.5
SF_GA-4_12	d__Bacteria;p__Desulfobacterota;c__Desulfobulbia;o__Desulfobulbales;f__Desulfurivibrionaceae;g__;s__	50.33	2.61	44.44
SF_GA-4_15	d__Bacteria;p__Chloroflexota;c__Anaerolineae;o__Promineofilales;f__Promineofilaceae;g__UBA11865;s__	67.92	4.91	0
SF_GA-4_4	d__Bacteria;p__Acidobacteriota;c__Aminicenantia;o__Aminicenantales;f__Aminicenantaceae;g__;s__	62.36	2.04	50
SF_GA-4_5	d__Bacteria;p__Desulfobacterota;c__Desulfobacteria;o__C00003060;f__C00003060;g__C00003060;s__	51.99	2.91	53.33
SF_GA-4_9	d__Bacteria;p__VGIX01;c__VGIX01;o__VGIX01;f__VGIX01;g__;s__	79.39	2.94	83.33
SF_GA-5_11	d__Bacteria;p__Chloroflexota;c__Anaerolineae;o__Anaerolineales;f__UBA11858;g__B10-G9;s__	50.66	2.59	100
SF_GA-5_12	d__Bacteria;p__Bacteroidota;c__Bacteroidia;o__Bacteroidales;f__SM23-62;g__SM23-62;s__	50.14	4.05	0
SF_GA-5_13	d__Bacteria;p__Proteobacteria;c__Gammaproteobacteria;o__SZUA-152;f__SZUA-152;g__;s__	59.81	3.12	68.75
SF_GA-5_15	d__Bacteria;p__Proteobacteria;c__Gammaproteobacteria;o__SZUA-229;f__SZUA-229;g__GCA-2746365;s__	65.2	2.76	53.85
SF_GA-5_16	d__Bacteria;p__Proteobacteria;c__Gammaproteobacteria;o__UBA6429;f__UBA6429;g__;s__	96.08	3.18	20
SF_GA-5_2	d__Bacteria;p__Desulfobacterota;c__DSM-4660;o__Desulfatiglandales;f__Desulfatiglandaceae;g__4484-190-2;s__	50.1	4.03	23.08
SF_GA-5_3	d__Bacteria;p__Desulfobacterota;c__Desulfobacteria;o__Desulfobacterales;f__ETH-SRB1;g__Desulfaltia;s__	62.46	6.81	26.67
SF_GA-5_4	d__Bacteria;p__Proteobacteria;c__Alphaproteobacteria;o__UBA8366;f__JADFVY01;g__JADFVY01;s__JADFVY01	70.07	7.29	64.29
SF_HDNA3_10	d__Bacteria;p__Desulfobacterota;c__DSM-4660;o__Desulfatiglandales;f__Desulfatiglandaceae;g__4484-190-2;s__	51.12	8.13	3.23
SF_HDNA3_11	d__Bacteria;p__Campylobacterota;c__Campylobacteria;o__Campylobacterales;f__Sulfurimonadaceae;g__BB26;s__	80.41	3.86	63.64
SF_HDNA3_12	d__Bacteria;p__Proteobacteria;c__Gammaproteobacteria;o__Methylococcales;f__Methylomonadaceae;g__Methyloprofundus;s__	52.23	7.42	69.77
SF_HDNA3_13	d__Bacteria;p__Proteobacteria;c__Gammaproteobacteria;o__SZUA-229;f__SZUA-229;g__GCA-2746365;s__	57.41	7.07	38.89
SF_HDNA3_14	d__Bacteria;p__Chloroflexota;c__Anaerolineae;o__Anaerolineales;f__UBA11858;g__UBA11858;s__	56.06	8.04	0
SF_HDNA3_16	d__Bacteria;p__Proteobacteria;c__Gammaproteobacteria;o__SZUA-229;f__SZUA-229;g__GCA-2746365;s__	58.6	2.02	25
SF_HDNA3_19	d__Bacteria;p__Desulfobacterota;c__Desulfobacteria;o__Desulfobacterales;f__Desulfobacteraceae;g__Desulfobacula;s__	57.08	0.84	0
SF_HDNA3_3	d__Bacteria;p__Campylobacterota;c__Campylobacteria;o__Campylobacterales;f__Sulfurovaceae;g__SZUA-451;s__	60.5	2.39	71.43
SF_HDNA3_5	d__Bacteria;p__Proteobacteria;c__Gammaproteobacteria;o__Chromatiales;f__Sedimenticolaceae;g__Sva-25;s__	72.49	2.45	76.92
SF_HDNA3_9	d__Bacteria;p__Proteobacteria;c__Gammaproteobacteria;o__GCF-002020875;f__GRL18;g__GRL18;s__	52.06	5.64	43.24
SF_HDNA4_10	d__Bacteria;p__Chloroflexota;c__Dehalococcoidia;o__GIF9;f__AB-539-J10;g__JAFGBN01;s__	69.64	2.15	33.33
SF_HDNA4_11	d__Bacteria;p__Nitrospirota;c__Thermodesulfovibrionia;o__UBA6902;f__UBA6902;g__BMS3Abin09;s__	62.37	1.93	50
SF_HDNA4_14	d__Bacteria;p__Desulfobacterota;c__Desulfobacteria;o__Desulfobacterales;f__ETH-SRB1;g__B13-G4;s__	55.23	9.78	90
SF_HDNA4_21	d__Bacteria;p__Desulfobacterota;c__Desulfobacteria;o__Desulfobacterales;f__ETH-SRB1;g__B13-G4;s__	53.71	3.73	100
SF_HDNA4_23	d__Bacteria;p__Gemmatimonadota;c__Gemmatimonadetes;o__KS3-K002;f__JABDQB01;g__JAENXO01;s__	82.97	3.5	20
SF_HDNA4_24	d__Bacteria;p__Patescibacteria;c__Paceibacteria;o__Portnoybacterales;f__JAHIHE01;g__;s__	50.33	3.13	66.67
SF_HDNA4_25	d__Bacteria;p__Patescibacteria;c__ABY1;o__UM-FILTER-42-10;f__;g__;s__	52.28	0	0
SF_HDNA4_26	d__Bacteria;p__Gemmatimonadota;c__Gemmatimonadetes;o__Longimicrobiales;f__UBA6960;g__JABDNZ01;s__	73.6	1.75	33.33
SF_HDNA4_27	d__Bacteria;p__Acidobacteriota;c__Aminicenantia;o__UBA2199;f__UBA2199;g__;s__	81.03	1.76	66.67
SF_HDNA4_5	d__Bacteria;p__Acidobacteriota;c__Thermoanaerobaculia;o__Thermoanaerobaculales;f__FEB-10;g__JACXWA01;s__	51	9.89	0
SF_HDNA4_7	d__Bacteria;p__Bacteroidota;c__Ignavibacteria;o__Ignavibacteriales;f__Ignavibacteriaceae;g__BMS3ABIN03;s__	65.36	8.5	28.57
SH-W20A-1310_sbin_1	d__Bacteria;p__Chloroflexota;c__Dehalococcoidia;o__Dehalococcoidales;f__W498;g__;s__	91.41	0.61	100
SH-W20A-1310_sbin_11	d__Bacteria;p__Bipolaricaulota;c__Bipolaricaulia;o__UBA7950;f__UBA9294;g__UBA9294;s__	90.68	0	0
SH-W20A-1310_sbin_12	d__Bacteria;p__Patescibacteria;c__Paceibacteria;o__Paceibacterales;f__GWA2-38-27;g__;s__	61.15	6.35	16.67
SH-W20A-1310_sbin_20	d__Bacteria;p__Bipolaricaulota;c__Bipolaricaulia;o__UBA7950;f__UBA9294;g__UBA9294;s__	89.83	0.15	100
SH-W20A-1310_sbin_24	d__Bacteria;p__Acidobacteriota;c__Aminicenantia;o__Aminicenantales;f__Aminicenantaceae;g__SOIA01;s__SOIA01	89.57	0.85	0
SH-W20A-1310_sbin_26	d__Bacteria;p__Chloroflexota;c__Dehalococcoidia;o__DSTF01;f__JACRBR01;g__;s__	60.65	5.26	33.33
SH-W20A-1310_sbin_27	d__Bacteria;p__Desulfobacterota;c__Desulfobacteria;o__C00003060;f__C00003060;g__C00003060;s__	86.64	0.32	0
SH-W20A-1310_sbin_33	d__Bacteria;p__Omnitrophota;c__JACPQZ01;o__;f__;g__;s__	66.37	1.93	66.67
SH-W20A-1310_sbin_40	d__Bacteria;p__Planctomycetota;c__Phycisphaerae;o__Sedimentisphaerales;f__Anaerohalosphaeraceae;g__B28-G16;s__	50.12	0	0
SH-W20A-1310_sbin_41	d__Bacteria;p__Chloroflexota;c__Anaerolineae;o__Anaerolineales;f__E44-bin32;g__;s__	73.39	1.82	0
SH-W20A-1310_sbin_42	d__Bacteria;p__Margulisbacteria;c__;o__;f__;g__;s__	73.02	0.85	0
SH-W20A-1310_sbin_43	d__Bacteria;p__SM23-31;c__SM23-31;o__B21-G16;f__;g__;s__	89.98	0.55	0
SH-W20A-1310_sbin_45	d__Bacteria;p__Chloroflexota;c__Dehalococcoidia;o__GIF9;f__AB-539-J10;g__E29-bin73;s__E29-bin73	91.42	2.97	0
SH-W20A-1310_sbin_46	d__Bacteria;p__Omnitrophota;c__Koll11;o__;f__;g__;s__	72.87	1.47	0
SH-W20A-1310_sbin_47	d__Bacteria;p__Chloroflexota;c__Anaerolineae;o__UBA7937;f__B3-Chlor;g__B3-Chlor;s__	86.7	2.85	25
SH-W20A-1310_sbin_48	d__Bacteria;p__UBP18;c__UBA7526;o__UBA7526;f__UBA7526;g__;s__	55.39	1.12	100
SH-W20A-1310_sbin_49	d__Bacteria;p__Actinobacteriota;c__Actinomycetia;o__Mycobacteriales;f__Mycobacteriaceae;g__Mycobacterium;s__	90.47	0.5	33.33
SH-W20A-1310_sbin_51	d__Bacteria;p__CAIJMQ01;c__CAIJMQ01;o__CAIJMQ01;f__CAIJMQ01;g__;s__	50.56	0	0
SH-W20A-1310_sbin_52	d__Bacteria;p__Aerophobota;c__Aerophobia;o__Aerophobales;f__AE-B3A;g__AE-B3A;s__AE-B3A	63	0.56	0
SH-W20A-1310_sbin_53	d__Bacteria;p__Desulfobacterota;c__JACPFL01;o__;f__;g__;s__	80.88	1.83	0
SH-W20A-1310_sbin_54	d__Bacteria;p__Chloroflexota;c__Dehalococcoidia;o__E44-bin15;f__E44-bin15;g__JADFVG01;s__	77.28	2.97	25
SH-W20A-1310_sbin_56	d__Bacteria;p__Patescibacteria;c__Paceibacteria;o__Paceibacterales;f__Paceibacteraceae;g__;s__	50.52	3.64	80
SH-W20A-1310_sbin_58	d__Bacteria;p__Chloroflexota;c__Dehalococcoidia;o__Dehalococcoidales;f__UBA2162;g__JACQGQ01;s__	62.77	3.96	0
SH-W20A-1310_sbin_6	d__Bacteria;p__Omnitrophota;c__Koll11;o__JAFGHF01;f__JAFGHF01;g__JAHIIS01;s__	56.34	1.08	0
SH-W20A-1310_sbin_61	d__Bacteria;p__Chloroflexota;c__Dehalococcoidia;o__RBG-13-53-26;f__RBG-13-53-26;g__;s__	61.2	3.51	0
SH-W20A-1310_sbin_63	d__Bacteria;p__Chloroflexota;c__Dehalococcoidia;o__Dehalococcoidales;f__E44-bin88;g__E44-bin88;s__	84.07	3.08	50
SH-W20A-1310_sbin_66	d__Bacteria;p__Planctomycetota;c__Phycisphaerae;o__UBA1845;f__Fen-1342;g__JAHJAR01;s__	90.2	1.4	0
SH-W20A-1310_sbin_67	d__Bacteria;p__Patescibacteria;c__Paceibacteria;o__Paceibacterales;f__GWA2-38-27;g__;s__	61.93	5.17	66.67
SH-W20A-1310_sbin_68	d__Bacteria;p__Omnitrophota;c__4484-213;o__;f__;g__;s__	79.51	1.08	0
SH-W20A-1310_sbin_69	d__Bacteria;p__Chloroflexota;c__Anaerolineae;o__B4-G1;f__B4-G1;g__BS750m-G37;s__	84.31	4.63	0
SH-W20A-1310_sbin_7	d__Bacteria;p__Omnitrophota;c__Koll11;o__JABMRN01;f__RBG-13-46-9;g__RBG-13-46-9;s__	64.95	4.57	20
SH-W20A-1310_sbin_73	d__Bacteria;p__Patescibacteria;c__Paceibacteria;o__Paceibacterales;f__;g__;s__	59.54	0.5	0
SH-W20A-2180_sbin_13	d__Bacteria;p__Atribacterota;c__JS1;o__SB-45;f__34-128;g__;s__	71.88	0	0
SH-W20A-2180_sbin_16	d__Bacteria;p__Chloroflexota;c__Dehalococcoidia;o__Dehalococcoidales;f__E44-bin88;g__;s__	72.83	5.94	0
SH-W20A-2180_sbin_17	d__Bacteria;p__UBA6262;c__UBA6262;o__WVXT01;f__WVXT01;g__WVXT01;s__	87.34	4.94	14.29
SH-W20A-2180_sbin_20	d__Bacteria;p__Zixibacteria;c__MSB-5A5;o__MSB-5A5;f__SM23-73-2;g__SM23-73-2;s__	97.74	1.1	0
SH-W20A-2180_sbin_21	d__Bacteria;p__Chloroflexota;c__Dehalococcoidia;o__Dehalococcoidales;f__RBG-16-60-22;g__;s__	75.15	0	0
SH-W20A-2180_sbin_23	d__Bacteria;p__Actinobacteriota;c__Humimicrobiia;o__JAHJRV01;f__JAHJRV01;g__JAHJRV01;s__JAHJRV01	78.64	0	0
SH-W20A-2180_sbin_25	d__Bacteria;p__Desulfobacterota;c__DSM-4660;o__Desulfatiglandales;f__B25-G16;g__B33-G16;s__	52.46	8.58	26.32
SH-W20A-2180_sbin_28	d__Bacteria;p__Desulfobacterota;c__;o__;f__;g__;s__	85.14	0	0
SH-W20A-2180_sbin_30	d__Bacteria;p__Omnitrophota;c__Koll11;o__JABMRG01;f__JAFGKX01;g__;s__	54.77	0.06	0
SH-W20A-2180_sbin_31	d__Bacteria;p__Chloroflexota;c__Dehalococcoidia;o__E44-bin15;f__E44-bin15;g__E44-bin26;s__E44-bin26	85.72	0.99	100
SH-W20A-2180_sbin_32	d__Bacteria;p__Chloroflexota;c__Dehalococcoidia;o__SM23-28-2;f__SM23-28-2;g__SM23-28-2;s__	93.73	1.98	0
SH-W20A-2180_sbin_37	d__Bacteria;p__Chloroflexota;c__Dehalococcoidia;o__GIF9;f__UBA5620;g__;s__	72.44	1.1	0
SH-W20A-2180_sbin_42	d__Bacteria;p__Acidobacteriota;c__Aminicenantia;o__Aminicenantales;f__Aminicenantaceae;g__SOIV01;s__	78.11	4.7	16.67
SH-W20A-2180_sbin_45	d__Bacteria;p__TA06;c__DG-26;o__E44-bin18;f__;g__;s__	55.57	2.88	0
SH-W20A-2180_sbin_5	d__Bacteria;p__UBP18;c__UBA7526;o__UBA7526;f__UBA7526;g__;s__	86.72	2.25	0
SH-W20A-2180_sbin_6	d__Bacteria;p__Chloroflexota;c__Dehalococcoidia;o__Dehalococcoidales;f__W498;g__;s__	85.81	5.94	37.5
SH-W20A-2180_sbin_7	d__Bacteria;p__Chloroflexota;c__Dehalococcoidia;o__GIF9;f__AB-539-J10;g__E44-bin10;s__	70.13	2.97	25
SH-W20A-3080_sbin_13	d__Bacteria;p__Chloroflexota;c__Dehalococcoidia;o__E44-bin15;f__E44-bin15;g__E44-bin26;s__	53.53	4.62	8.33
SH-W20A-3080_sbin_16	d__Bacteria;p__Marinisomatota;c__Marinisomatia;o__SCGC-AAA003-L08;f__TS1B11;g__;s__	73.5	0	0
SH-W20A-3080_sbin_17	d__Bacteria;p__Chloroflexota;c__Anaerolineae;o__UBA7937;f__;g__;s__	73.39	0.29	0
SH-W20A-3080_sbin_20	d__Bacteria;p__Chloroflexota;c__Dehalococcoidia;o__Dehalococcoidales;f__RBG-16-60-22;g__JAFGPF01;s__	76.67	0.99	100
SH-W20A-3080_sbin_23	d__Bacteria;p__Aerophobota;c__Aerophobia;o__Aerophobales;f__;g__;s__	88.14	0	0
SH-W20A-3080_sbin_24	d__Bacteria;p__Chloroflexota;c__Dehalococcoidia;o__Dehalococcoidales;f__ARS1013;g__ARS1013;s__	76.9	2.61	0
SH-W20A-3080_sbin_25	d__Bacteria;p__Chloroflexota;c__Dehalococcoidia;o__Dehalococcoidales;f__W498;g__;s__	59.35	5.94	12.5
SH-W20A-3080_sbin_26	d__Bacteria;p__Spirochaetota;c__Spirochaetia;o__SZUA-6;f__DRHE01;g__;s__	90.93	1.2	0
SH-W20A-3080_sbin_28	d__Bacteria;p__Planctomycetota;c__Brocadiae;o__SM23-32;f__SM23-32;g__;s__	96.59	2.38	0
SH-W20A-3080_sbin_30	d__Bacteria;p__Planctomycetota;c__DG-23;o__;f__;g__;s__	53.19	2.84	0
SH-W20A-3080_sbin_33	d__Bacteria;p__Armatimonadota;c__UBA5377;o__UBA5377;f__JAAYIR01;g__;s__	87.96	4.17	12.5
SH-W20A-3080_sbin_37	d__Bacteria;p__Desulfobacterota;c__Desulfobacteria;o__C00003060;f__C00003060;g__C00003060;s__	94.84	3.23	53.85
SH-W20A-3080_sbin_38	d__Bacteria;p__Desulfobacterota;c__DSM-4660;o__Desulfatiglandales;f__B25-G16;g__B33-G16;s__	75.59	0.32	0
SH-W20A-3080_sbin_4	d__Bacteria;p__Chloroflexota;c__Dehalococcoidia;o__E44-bin15;f__E44-bin15;g__;s__	83.33	0	0
SH-W20A-3080_sbin_44	d__Bacteria;p__Chloroflexota;c__Dehalococcoidia;o__Dehalococcoidales;f__UBA2162;g__GCA-2685815;s__	52.72	3.47	0
SH-W20A-3080_sbin_47	d__Bacteria;p__Aerophobota;c__Aerophobia;o__Aerophobales;f__AE-B3A;g__;s__	79.15	2.25	0
SH-W20A-3080_sbin_48	d__Bacteria;p__Planctomycetota;c__Planctomycetia;o__Pirellulales;f__Thermoguttaceae;g__;s__	93.97	0.17	50
SH-W20A-3080_sbin_5	d__Bacteria;p__Chloroflexota;c__Dehalococcoidia;o__GIF9;f__AB-539-J10;g__E44-bin10;s__	81.35	0.99	0
SH-W20A-3080_sbin_50	d__Bacteria;p__Desulfobacterota;c__DSM-4660;o__Desulfatiglandales;f__B25-G16;g__B33-G16;s__	90.3	3.23	12.5
SH-W20A-3080_sbin_53	d__Bacteria;p__Chloroflexota;c__Dehalococcoidia;o__Dehalococcoidales;f__E44-bin88;g__E44-bin88;s__	74.29	7.43	37.5
SH-W20A-3080_sbin_56	d__Bacteria;p__Acidobacteriota;c__Aminicenantia;o__Aminicenantales;f__Aminicenantaceae;g__SOIV01;s__	85.1	5.13	0
SH-W20A-3080_sbin_60	d__Bacteria;p__Chloroflexota;c__Anaerolineae;o__UBA1429;f__UBA1429;g__;s__	69.23	2.75	0
SH-W20A-3080_sbin_63	d__Bacteria;p__Planctomycetota;c__Phycisphaerae;o__FEN-1346;f__FEN-1346;g__;s__	51.28	2.34	0
SH-W20A-3080_sbin_64	d__Bacteria;p__Bacteroidota;c__Bacteroidia;o__Bacteroidales;f__GCA-2711565;g__JADFUO01;s__	51.01	1.61	0
SH-W20A-3080_sbin_7	d__Bacteria;p__Acidobacteriota;c__Aminicenantia;o__Aminicenantales;f__Aminicenantaceae;g__SOIV01;s__	64.41	6.84	12.5
SH-W20A-3080_sbin_8	d__Bacteria;p__TA06;c__DG-26;o__E44-bin18;f__;g__;s__	93.34	0	0
SH-W20A-3880_sbin_1	d__Bacteria;p__Planctomycetota;c__Phycisphaerae;o__Sedimentisphaerales;f__SG8-4;g__;s__	76.01	2.15	0
SH-W20A-3880_sbin_10	d__Bacteria;p__Chloroflexota;c__Dehalococcoidia;o__Dehalococcoidales;f__RBG-16-60-22;g__;s__	78.68	0.99	0
SH-W20A-3880_sbin_13	d__Bacteria;p__Planctomycetota;c__Phycisphaerae;o__Sedimentisphaerales;f__SG8-4;g__;s__	82.47	2.94	0
SH-W20A-3880_sbin_19	d__Bacteria;p__Planctomycetota;c__Phycisphaerae;o__JAACET01;f__JAACET01;g__JAACET01;s__	88.64	0.67	50
SH-W20A-3880_sbin_21	d__Bacteria;p__Chloroflexota;c__Dehalococcoidia;o__Dehalococcoidales;f__ARS1013;g__ARS1013;s__	84.86	1.49	100
SH-W20A-3880_sbin_26	d__Bacteria;p__Patescibacteria;c__Paceibacteria;o__Paceibacterales;f__CG1-02-41-26;g__;s__	62.34	0	0
SH-W20A-3880_sbin_27	d__Bacteria;p__Chloroflexota;c__Dehalococcoidia;o__SZUA-161;f__SpSt-899;g__;s__	86.68	1.98	0
SH-W20A-3880_sbin_28	d__Bacteria;p__Acidobacteriota;c__Aminicenantia;o__Aminicenantales;f__Aminicenantaceae;g__SOIV01;s__SOIV01	92.08	2.56	0
SH-W20A-3880_sbin_30	d__Bacteria;p__Patescibacteria;c__Paceibacteria;o__Paceibacterales;f__CG1-02-41-26;g__;s__	73.41	0	0
SH-W20A-3880_sbin_34	d__Bacteria;p__Chloroflexota;c__Dehalococcoidia;o__Dehalococcoidales;f__W498;g__;s__	80.86	0.99	0
SH-W20A-3880_sbin_35	d__Bacteria;p__Chloroflexota;c__Dehalococcoidia;o__Dehalococcoidales;f__E44-bin46;g__E44-bin46;s__	52.51	2.31	66.67
SH-W20A-3880_sbin_37	d__Bacteria;p__Planctomycetota;c__Phycisphaerae;o__Sedimentisphaerales;f__SG8-4;g__NIOZ-UU13;s__	92.05	1.14	0
SH-W20A-3880_sbin_39	d__Bacteria;p__SM23-31;c__SM23-31;o__B21-G16;f__;g__;s__	61.63	8.24	12.5
SH-W20A-3880_sbin_4	d__Bacteria;p__Planctomycetota;c__DG-23;o__;f__;g__;s__	94.65	0	0
SH-W20A-3880_sbin_5	d__Bacteria;p__Chloroflexota;c__Dehalococcoidia;o__Dehalococcoidales;f__W498;g__;s__	74.4	1.78	20
SH-W20A-3880_sbin_7	d__Bacteria;p__Chloroflexota;c__Dehalococcoidia;o__Dehalococcoidales;f__RBG-16-60-22;g__;s__	66.19	2.15	25
SH-W20A-766_sbin_17	d__Bacteria;p__Planctomycetota;c__Phycisphaerae;o__UBA1845;f__UBA1845;g__JACQXM01;s__	98.86	2.27	0
SH-W20A-766_sbin_18	d__Bacteria;p__Chloroflexota;c__Dehalococcoidia;o__SZUA-161;f__SZUA-161;g__SZUA-161;s__	84.49	2.97	0
SH-W20A-766_sbin_2	d__Bacteria;p__Chloroflexota;c__Dehalococcoidia;o__E44-bin15;f__E44-bin15;g__E44-bin26;s__	53.74	1.98	0
SH-W20A-766_sbin_22	d__Bacteria;p__Bipolaricaulota;c__Bipolaricaulia;o__UBA7950;f__UBA9294;g__;s__	77.81	0	0
SH-W20A-766_sbin_23	d__Bacteria;p__Planctomycetota;c__Phycisphaerae;o__Sedimentisphaerales;f__SG8-4;g__CAIYOL01;s__	54.34	2.34	0
SH-W20A-766_sbin_34	d__Bacteria;p__Chloroflexota;c__Dehalococcoidia;o__Dehalococcoidales;f__E44-bin88;g__E44-bin88;s__	52.97	5.15	8.33
SH-W20A-766_sbin_36	d__Bacteria;p__Patescibacteria;c__WWE3;o__;f__;g__;s__	56.3	2.31	66.67
SH-W20A-766_sbin_38	d__Bacteria;p__Chloroflexota;c__Dehalococcoidia;o__E44-bin15;f__E44-bin15;g__JADFVG01;s__	52.79	3.74	50
SH-W20A-766_sbin_39	d__Bacteria;p__Chloroflexota;c__Dehalococcoidia;o__GIF9;f__UBA5620;g__;s__	51.57	9.29	0
SH-W20A-766_sbin_6	d__Bacteria;p__Zixibacteria;c__MSB-5A5;o__DG-27;f__DG-27;g__DG-27;s__	86.55	2.55	60
SH-W20A-766_sbin_8	d__Bacteria;p__Planctomycetota;c__Planctomycetia;o__Pirellulales;f__UBA1268;g__UBA1268;s__	85.61	2.3	0
SMM_sbin_1	d__Bacteria;p__Desulfobacterota;c__DSM-4660;o__Desulfatiglandales;f__HGW-15;g__;s__	56.92	0.81	50
SMM_sbin_13	d__Bacteria;p__RBG-13-66-14;c__B26-G2;o__WVWN01;f__WVWN01;g__WVWN01;s__	69.96	1.1	0
SMM_sbin_18	d__Bacteria;p__Proteobacteria;c__Gammaproteobacteria;o__SZUA-229;f__SZUA-229;g__JABDQW01;s__	82.97	3.01	16.67
SMM_sbin_2	d__Bacteria;p__Planctomycetota;c__Phycisphaerae;o__SM23-33;f__SM23-33;g__B1-G9;s__	56.68	1.37	25
SMM_sbin_22	d__Bacteria;p__Chloroflexota;c__Dehalococcoidia;o__E44-bin15;f__E44-bin15;g__JAAXQM01;s__JAAXQM01	56.49	2.97	33.33
SMM_sbin_4	d__Bacteria;p__Krumholzibacteriota;c__Krumholzibacteria;o__Krumholzibacteriales;f__Krumholzibacteriaceae;g__;s__	52.63	7.99	30.77
SMM_sbin_5	d__Bacteria;p__Zixibacteria;c__MSB-5A5;o__GN15;f__FEB-12;g__QNAD01;s__	63.48	2.7	12.5
SMM_sbin_6	d__Bacteria;p__Chloroflexota;c__Anaerolineae;o__S140-20;f__S140-20;g__;s__	52.24	6.73	55.56
WGoM_cbin_10	d__Bacteria;p__Campylobacterota;c__Campylobacteria;o__Campylobacterales;f__Sulfurovaceae;g__SZUA-451;s__	53.25	2.06	30
WGoM_cbin_11	d__Bacteria;p__UBP14;c__UBA6098;o__UBA6098;f__UBA6098;g__;s__	82.95	5.24	20
WGoM_cbin_12	d__Bacteria;p__Bacteroidota;c__Bacteroidia;o__Bacteroidales;f__SM23-62;g__SM23-62;s__	55.24	9.41	4.55
WGoM_cbin_13	d__Bacteria;p__Chloroflexota;c__Dehalococcoidia;o__E44-bin15;f__E44-bin15;g__;s__	59.63	3.98	9.09
WGoM_cbin_18	d__Bacteria;p__Chloroflexota;c__Anaerolineae;o__B4-G1;f__B4-G1;g__;s__	59.17	4.76	16.67
WGoM_cbin_19	d__Bacteria;p__Desulfobacterota;c__Desulfobacteria;o__Desulfobacterales;f__Desulfosarcinaceae;g__Desulfosarcina;s__	78.48	3.92	77.78
WGoM_cbin_23	d__Bacteria;p__Chloroflexota;c__Anaerolineae;o__Anaerolineales;f__E44-bin32;g__E44-bin32;s__	85	5.15	14.29
WGoM_cbin_24	d__Bacteria;p__Chloroflexota;c__Dehalococcoidia;o__E44-bin15;f__;g__;s__	87.95	1.1	0
WGoM_cbin_25	d__Bacteria;p__Desulfobacterota;c__Desulfuromonadia;o__Desulfuromonadales;f__Geopsychrobacteraceae;g__;s__	71.58	2.15	100
WGoM_cbin_3	d__Bacteria;p__Desulfobacterota;c__Dissulfuribacteria;o__Dissulfuribacterales;f__UBA3076;g__UBA3076;s__	54.86	3.57	75
WGoM_cbin_31	d__Bacteria;p__Desulfobacterota;c__Desulfobulbia;o__Desulfobulbales;f__Desulfurivibrionaceae;g__;s__	68.92	4.07	87.5
WGoM_cbin_33	d__Bacteria;p__Desulfobacterota;c__Desulfobacteria;o__Desulfobacterales;f__BuS5;g__;s__	60.53	0	0
WGoM_cbin_36	d__Bacteria;p__Chloroflexota;c__Dehalococcoidia;o__GIF9;f__AB-539-J10;g__CG2-30-46-9;s__	61.74	5.17	12.5
WGoM_cbin_37	d__Bacteria;p__Patescibacteria;c__Paceibacteria;o__Portnoybacterales;f__JAHIHE01;g__;s__	53.53	4	19.23
WGoM_cbin_38	d__Bacteria;p__Desulfobacterota;c__DSM-4660;o__Desulfatiglandales;f__Desulfatiglandaceae;g__;s__	64.25	1.4	40
WGoM_cbin_4	d__Bacteria;p__Bacteroidota;c__Bacteroidia;o__Bacteroidales;f__GCA-2748055;g__GCA-2748055;s__	90.82	4.3	50
WGoM_cbin_44	d__Bacteria;p__Krumholzibacteriota;c__Krumholzibacteria;o__JACNKJ01;f__;g__;s__	51.68	9.12	8.33
WGoM_cbin_46	d__Bacteria;p__Chloroflexota;c__Dehalococcoidia;o__SZUA-161;f__SZUA-161;g__W281;s__	53.45	2.07	33.33
WGoM_cbin_47	d__Bacteria;p__Planctomycetota;c__Phycisphaerae;o__SM23-33;f__SM23-33;g__;s__	95.45	0.13	50
WGoM_cbin_48	d__Bacteria;p__Desulfobacterota;c__;o__;f__;g__;s__	79.77	1.36	20
WGoM_cbin_49	d__Bacteria;p__Bacteroidota;c__Bacteroidia;o__Bacteroidales;f__VadinHA17;g__JADFUQ01;s__	55.69	2.41	100
WGoM_cbin_5	d__Bacteria;p__Desulfobacterota;c__Desulfobacteria;o__Desulfobacterales;f__ETH-SRB1;g__;s__	56.14	6.14	0
WGoM_cbin_51	d__Bacteria;p__Desulfobacterota;c__Desulfobacteria;o__Desulfobacterales;f__BuS5;g__BuS5;s__	57.88	6.99	35.29
WGoM_cbin_52	d__Bacteria;p__Bacteroidota;c__Bacteroidia;o__Bacteroidales;f__VadinHA17;g__;s__	52.1	5.84	12
WGoM_cbin_53	d__Bacteria;p__Campylobacterota;c__Campylobacteria;o__Campylobacterales;f__Sulfurovaceae;g__Sulfurovum;s__	51.31	5.11	47.06
WGoM_cbin_54	d__Bacteria;p__Planctomycetota;c__Planctomycetia;o__Pirellulales;f__Thermoguttaceae;g__;s__	95.4	1.22	100
WGoM_cbin_56	d__Bacteria;p__Desulfobacterota;c__UBA8473;o__UBA8473;f__UBA8473;g__;s__	94.19	3.03	0
WGoM_cbin_57	d__Bacteria;p__Patescibacteria;c__Paceibacteria;o__Paceibacterales;f__;g__;s__	67.45	2.68	55.56
WGoM_cbin_59	d__Bacteria;p__Desulfobacterota;c__Desulfobacteria;o__Desulfobacterales;f__UBA11574;g__S5133MH16;s__	56.59	2.32	50
WGoM_cbin_63	d__Bacteria;p__Spirochaetota;c__Spirochaetia;o__B11-G9;f__B11-G9;g__;s__	60.98	1.7	50
WGoM_cbin_64	d__Bacteria;p__Bipolaricaulota;c__Bipolaricaulia;o__UBA7950;f__UBA9294;g__;s__	50.43	0.15	100
WGoM_cbin_67	d__Bacteria;p__Desulfobacterota;c__Desulfobacteria;o__Desulfobacterales;f__BuS5;g__BuS5;s__	55.53	2.8	37.5
WGoM_cbin_7	d__Bacteria;p__Fermentibacterota;c__Fermentibacteria;o__Fermentibacterales;f__Fermentibacteraceae;g__Aegiribacteria;s__	58.23	9.46	15.79
WGoM_cbin_8	d__Bacteria;p__Desulfobacterota;c__DSM-4660;o__Desulfatiglandales;f__Desulfatiglandaceae;g__;s__	86.29	2.87	25
WGoM_cbin_9	d__Bacteria;p__Campylobacterota;c__Campylobacteria;o__Campylobacterales;f__Sulfurimonadaceae;g__4484-230;s__	78.09	2.85	25
WGoM_sbin_oily_1	d__Bacteria;p__Desulfobacterota;c__Desulfobulbia;o__;f__;g__;s__	52.64	5.49	10.71
WGoM_sbin_oily_10	d__Bacteria;p__Chloroflexota;c__Anaerolineae;o__Anaerolineales;f__UBA11858;g__B10-G9;s__	55.41	0	0
WGoM_sbin_oily_11	d__Bacteria;p__Campylobacterota;c__Desulfurellia;o__;f__;g__;s__	71.24	2.64	42.86
WGoM_sbin_oily_18	d__Bacteria;p__Krumholzibacteriota;c__Krumholzibacteria;o__Krumholzibacteriales;f__WJIX01;g__;s__	51.71	8.24	0
WGoM_sbin_oily_19	d__Bacteria;p__Bipolaricaulota;c__Bipolaricaulia;o__UBA7950;f__UBA9294;g__;s__	53.2	7.42	38.46
WGoM_sbin_oily_2	d__Bacteria;p__Desulfobacterota;c__DSM-4660;o__Desulfatiglandales;f__Desulfatiglandaceae;g__;s__	66.19	1.22	60
WGoM_sbin_oily_20	d__Bacteria;p__Spirochaetota;c__Spirochaetia;o__SZUA-6;f__;g__;s__	65.56	3.38	0
WGoM_sbin_oily_21	d__Bacteria;p__Desulfobacterota;c__Desulfobacteria;o__Desulfobacterales;f__Desulfosarcinaceae;g__Desulfosarcina;s__Desulfosarcina	95.16	0.65	0
WGoM_sbin_oily_22	d__Bacteria;p__Chloroflexota;c__Dehalococcoidia;o__;f__;g__;s__	67.71	1.98	0
WGoM_sbin_oily_23	d__Bacteria;p__Desulfobacterota;c__Desulfobacteria;o__Desulfobacterales;f__BuS5;g__;s__	56.58	3.57	50
WGoM_sbin_oily_24	d__Bacteria;p__Chloroflexota;c__Dehalococcoidia;o__UBA3088;f__UBA3088;g__UBA3088;s__	63.91	0.98	50
WGoM_sbin_oily_25	d__Bacteria;p__Zixibacteria;c__MSB-5A5;o__GN15;f__PGXB01;g__JAFGAL01;s__	70.63	3.53	0
WGoM_sbin_oily_30	d__Bacteria;p__Desulfobacterota;c__JADFXK01;o__JADFXK01;f__;g__;s__	55.25	0	0
WGoM_sbin_oily_31	d__Bacteria;p__Spirochaetota;c__Spirochaetia;o__SZUA-6;f__;g__;s__	56.54	2.4	0
WGoM_sbin_oily_32	d__Bacteria;p__Zixibacteria;c__MSB-5A5;o__GN15;f__FEB-12;g__;s__	67.55	1.46	40
WGoM_sbin_oily_36	d__Bacteria;p__Atribacterota;c__JS1;o__SB-45;f__34-128;g__34-128;s__	65.88	3.01	80
WGoM_sbin_oily_37	d__Bacteria;p__Chloroflexota;c__Dehalococcoidia;o__UBA3088;f__UBA3088;g__;s__	52.03	3.47	25
WGoM_sbin_oily_38	d__Bacteria;p__Poribacteria;c__DTPJ01;o__DTPJ01;f__WJIO01;g__;s__	56.51	1.08	0
WGoM_sbin_oily_39	d__Bacteria;p__Desulfobacterota;c__Desulfobacteria;o__Desulfobacterales;f__4572-123;g__;s__	65.82	5.48	44.44
WGoM_sbin_oily_43	d__Bacteria;p__Desulfobacterota;c__Syntrophia;o__Syntrophales;f__JADFWA01;g__;s__	54.02	9.95	8.7
WGoM_sbin_oily_44	d__Bacteria;p__Gemmatimonadota;c__Gemmatimonadetes;o__KS3-K002;f__JABDQB01;g__JAENXO01;s__	60.85	1.1	100
WGoM_sbin_oily_48	d__Bacteria;p__Spirochaetota;c__Spirochaetia;o__DSM-27196;f__SLST01;g__JAHOYX01;s__	93.7	1.6	33.33
WGoM_sbin_oily_49	d__Bacteria;p__Desulfobacterota;c__Desulfobacteria;o__Desulfobacterales;f__SURF-7;g__;s__	90	2.1	25
WGoM_sbin_oily_5	d__Bacteria;p__Caldisericota;c__Caldisericia;o__Caldisericales;f__Caldisericaceae;g__UBA646;s__	57.14	1.79	0
WGoM_sbin_oily_50	d__Bacteria;p__Acidobacteriota;c__Thermoanaerobaculia;o__Thermoanaerobaculales;f__FEB-10;g__;s__	66.71	2.64	20
WGoM_sbin_oily_51	d__Bacteria;p__Zixibacteria;c__MSB-5A5;o__GN15;f__FEB-12;g__QNAD01;s__	84	0.18	0
WGoM_sbin_oily_53	d__Bacteria;p__Chloroflexota;c__Dehalococcoidia;o__Dehalococcoidales;f__;g__;s__	55.43	1.82	66.67
WGoM_sbin_oily_55	d__Bacteria;p__Zixibacteria;c__MSB-5A5;o__JAABVY01;f__JAABVY01;g__;s__	51.84	1.23	0
WGoM_sbin_oily_61	d__Bacteria;p__Actinobacteriota;c__Acidimicrobiia;o__Acidimicrobiales;f__SZUA-35;g__;s__	58.83	0.43	0
WGoM_sbin_oily_66	d__Bacteria;p__Chloroflexota;c__Dehalococcoidia;o__GIF9;f__AB-539-J10;g__CG2-30-46-9;s__	59.78	3.4	9.09
WGoM_sbin_oily_67	d__Bacteria;p__Bacteroidota;c__Bacteroidia;o__Bacteroidales;f__4484-276;g__4484-276;s__	55.72	2.17	33.33
WGoM_sbin_oily_68	d__Bacteria;p__Chloroflexota;c__Dehalococcoidia;o__UBA3088;f__UBA3088;g__UBA3088;s__	58.66	1.41	33.33
WGoM_sbin_oily_70	d__Bacteria;p__CG03;c__CG03;o__CG03;f__;g__;s__	50.64	6.74	0
WGoM_sbin_oily_71	d__Bacteria;p__Planctomycetota;c__Phycisphaerae;o__Sedimentisphaerales;f__SG8-4;g__NIOZ-UU13;s__	50.02	9.18	20
ENP_cbin_16	d__Archaea;p__Asgardarchaeota;c__Lokiarchaeia;o__CR-4;f__SOKP01;g__SOKP01;s__SOKP01	78.5	1.87	50
ENP_cbin_18	d__Archaea;p__Asgardarchaeota;c__Heimdallarchaeia;o__UBA460;f__UBA460;g__18H4-34;s__	90.12	6.15	16.67
ENP_cbin_26	d__Archaea;p__Halobacteriota;c__Syntropharchaeia;o__ANME-1;f__ANME-1;g__WJOV01;s__WJOV01	50.63	0	0
ENP_cbin_28	d__Archaea;p__Thermoproteota;c__Bathyarchaeia;o__B26-1;f__UBA233;g__SOJA01;s__	52.08	8.88	0
GoM_D24_sbin6	d__Archaea;p__Thermoplasmatota;c__Thermoplasmata;o__RBG-16-68-12;f__;g__;s__	54.13	4.84	80
GoM_D33_sbin2	d__Archaea;p__Thermoplasmatota;c__Thermoplasmata;o__;f__;g__;s__	52.07	0.86	100
GoM_D72_sbin2	d__Archaea;p__Halobacteriota;c__Syntropharchaeia;o__ANME-1;f__ANME-1;g__QEXZ01;s__	56.31	5.8	40
GoM_D72_sbin3	d__Archaea;p__Thermoplasmatota;c__Thermoplasmata;o__;f__;g__;s__	69.26	9.17	33.33
GoM_cbin17	d__Archaea;p__Thermoplasmatota;c__Thermoplasmata;o__;f__;g__;s__	71.49	2.53	60
GoM_cbin31	d__Archaea;p__Thermoplasmatota;c__E2;o__DHVEG-1;f__DHVEG-1;g__;s__	76.95	6	33.33
GoM_cbin6	d__Archaea;p__Halobacteriota;c__Syntropharchaeia;o__ANME-1;f__ANME-1;g__QEXZ01;s__	63.05	3.67	62.5
GoM_cbin7	d__Archaea;p__Halobacteriota;c__Methanosarcinia;o__Methanosarcinales;f__Methanogasteraceae;g__Methanogaster;s__	75.1	1.63	33.33
HMR17_18	d__Archaea;p__Thermoplasmatota;c__Thermoplasmata;o__SG8-5;f__;g__;s__	88	4	57.14
HMR17_22	d__Archaea;p__Thermoplasmatota;c__EX4484-6;o__EX4484-6;f__EX4484-6;g__;s__	85.2	4.44	33.33
HMR18_13	d__Archaea;p__Halobacteriota;c__Methanomicrobia;o__Methanomicrobiales;f__Methanomicrobiaceae;g__Methanogenium;s__	92.48	1.31	0
HMR18_3	d__Archaea;p__Halobacteriota;c__Methanosarcinia;o__Methanosarcinales;f__Methanogasteraceae;g__Methanogaster;s__Methanogaster	59.37	3.27	66.67
HMR18_4	d__Archaea;p__Thermoproteota;c__Bathyarchaeia;o__TCS64;f__TCS64;g__RBG-16-57-9;s__	53.06	5.4	5
HMR19_22	d__Archaea;p__EX4484-52;c__EX4484-52;o__EX4484-52;f__B79-G9;g__;s__	69.4	4.74	66.67
HMR19_30	d__Archaea;p__Thermoplasmatota;c__EX4484-6;o__EX4484-6;f__EX4484-6;g__;s__	64.56	8.4	50
HMR19_35	d__Archaea;p__Nanoarchaeota;c__Nanoarchaeia;o__Woesearchaeales;f__JAGWAF01;g__;s__	56.96	0.22	0
HMR1_21	d__Archaea;p__Thermoplasmatota;c__EX4484-6;o__;f__;g__;s__	51.5	0.8	0
HMR1_25	d__Archaea;p__Halobacteriota;c__Methanosarcinia;o__Methanosarcinales;f__Methanocomedenaceae;g__Methanocomedens;s__	68.75	6.35	76.19
HMR1_45	d__Archaea;p__Halobacteriota;c__Methanosarcinia;o__Methanotrichales;f__Methanotrichaceae;g__UBA204;s__	51.69	0.33	0
HMR20_15	d__Archaea;p__EX4484-52;c__EX4484-52;o__EX4484-52;f__GLR71;g__GLR71;s__	66.98	0.93	0
HMR20_16	d__Archaea;p__EX4484-52;c__EX4484-52;o__EX4484-52;f__JAFCBV01;g__JAFCBV01;s__	74.77	1.87	100
HMR20_21	d__Archaea;p__Halobacteriota;c__Syntropharchaeia;o__ANME-1;f__ANME-1;g__QENH01;s__QENH01	84.69	1.96	0
HMR20_23	d__Archaea;p__EX4484-52;c__EX4484-52;o__EX4484-52;f__B79-G9;g__GLR112;s__	81	1.25	100
HMR20_26	d__Archaea;p__Halobacteriota;c__Methanosarcinia;o__Methanosarcinales;f__Methanocomedenaceae;g__Methanocomedens;s__	51.21	5.96	85.71
HMR21_11	d__Archaea;p__Thermoplasmatota;c__Thermoplasmata;o__;f__;g__;s__	93.21	1.6	50
HMR21_18	d__Archaea;p__EX4484-52;c__EX4484-52;o__EX4484-52;f__B79-G9;g__B79-G9;s__	77.27	5.92	50
HMR21_3	d__Archaea;p__EX4484-52;c__EX4484-52;o__EX4484-52;f__GLR71;g__;s__	67.29	6.69	33.33
HMR21_33	d__Archaea;p__Halobacteriota;c__Methanosarcinia;o__Methanosarcinales;f__Methanocomedenaceae;g__QBUR01;s__	77.46	1.31	0
HMR21_6	d__Archaea;p__Halobacteriota;c__Methanosarcinia;o__Methanosarcinales;f__Methanosarcinaceae;g__;s__	71.68	2.66	80
HMR22_2	d__Archaea;p__Thermoplasmatota;c__Thermoplasmata;o__;f__;g__;s__	85.82	3.52	50
HMR22_4	d__Archaea;p__Halobacteriota;c__Methanosarcinia;o__Methanosarcinales;f__Methanocomedenaceae;g__Methanomarinus;s__Methanomarinus	99.35	1.96	0
HMR22_8	d__Archaea;p__Thermoplasmatota;c__Thermoplasmata;o__RBG-16-68-12;f__SOIM01;g__;s__	97.6	4.8	0
HMR23_12	d__Archaea;p__Thermoplasmatota;c__Thermoplasmata;o__RBG-16-68-12;f__;g__;s__	52.68	3.83	66.67
HMR23_15	d__Archaea;p__Thermoproteota;c__Bathyarchaeia;o__TCS64;f__TCS64;g__GCA-2726865;s__	53.67	7.77	7.69
HMR23_6	d__Archaea;p__Asgardarchaeota;c__Thorarchaeia;o__Thorarchaeales;f__Thorarchaeaceae;g__MP8T-1;s__	56.35	9.81	8.33
HMR25_13	d__Archaea;p__Halobacteriota;c__Methanosarcinia;o__Methanosarcinales;f__Methanosarcinaceae;g__;s__	54.58	1.46	75
HMR25_14	d__Archaea;p__Aenigmatarchaeota;c__Aenigmatarchaeia;o__QMZP01;f__QMZP01;g__;s__	66.59	1.01	100
HMR25_4	d__Archaea;p__Thermoplasmatota;c__Thermoplasmata;o__RBG-16-68-12;f__;g__;s__	77.26	0.4	0
HMR26_32	d__Archaea;p__Nanoarchaeota;c__Nanoarchaeia;o__Pacearchaeales;f__GW2011-AR1;g__;s__	61.92	1.4	100
HMR26_33	d__Archaea;p__Asgardarchaeota;c__Sifarchaeia;o__Borrarchaeales;f__Borrarchaeaceae;g__Borrarchaeum;s__	53.51	7.53	0
HMR26_4	d__Archaea;p__Thermoplasmatota;c__Thermoplasmata;o__RBG-16-68-12;f__SOIM01;g__SOIM01;s__SOIM01	55.57	0.8	0
HMR3_21	d__Archaea;p__Halobacteriota;c__Methanosarcinia;o__Methanosarcinales;f__Methanocomedenaceae;g__Methanocomedens;s__	88.89	2.61	50
HMR6_25	d__Archaea;p__Asgardarchaeota;c__Thorarchaeia;o__Thorarchaeales;f__Thorarchaeaceae;g__MP8T-1;s__MP8T-1	56.33	1.87	100
HMR_10C2930	d__Archaea;p__Thermoplasmatota;c__Thermoplasmata;o__RBG-16-68-12;f__SOIM01;g__;s__	91.2	3.93	37.5
HMR_11C1623	d__Archaea;p__Halobacteriota;c__Syntropharchaeia;o__ANME-1;f__ANME-1;g__QENJ01;s__	83.01	0.65	100
HMR_11C5931	d__Archaea;p__Aenigmatarchaeota;c__Aenigmatarchaeia;o__QMZS01;f__QMZS01;g__QMZS01;s__	80.77	1.01	0
HMR_12C8653	d__Archaea;p__B1Sed10-29;c__B1Sed10-29;o__WALL01;f__WALL01;g__;s__	89.72	0.93	100
HMR_14C1727	d__Archaea;p__Thermoplasmatota;c__EX4484-6;o__EX4484-6;f__EX4484-6;g__;s__	83.25	3.2	0
HMR_14C8153	d__Archaea;p__Halobacteriota;c__Methanosarcinia;o__Methanosarcinales;f__Methanosarcinaceae;g__;s__	52.56	0	0
HMR_15C2320	d__Archaea;p__Halobacteriota;c__Methanosarcinia;o__Methanosarcinales;f__Methanocomedenaceae;g__Methanocomedens;s__	53.7	0.65	100
HMR_1C1252	d__Archaea;p__Asgardarchaeota;c__Lokiarchaeia;o__CR-4;f__MK-D1;g__Prometheoarchaeum;s__Prometheoarchaeum	70.09	2.8	0
HMR_1C1832	d__Archaea;p__Thermoplasmatota;c__EX4484-6;o__EX4484-6;f__EX4484-6;g__;s__	90.22	4.8	0
HMR_1C942	d__Archaea;p__Asgardarchaeota;c__Thorarchaeia;o__Thorarchaeales;f__Thorarchaeaceae;g__MP8T-1;s__MP8T-1	86.92	4.35	57.14
HMR_3C4824	d__Archaea;p__SpSt-1190;c__SpSt-1190;o__SpSt-1190;f__SpSt-1190;g__;s__	75.64	0	0
HMR_5C1085	d__Archaea;p__Halobacteriota;c__Methanosarcinia;o__Methanosarcinales;f__Methanosarcinaceae;g__Methanococcoides;s__	95.42	0.98	50
HMR_5C2307	d__Archaea;p__Thermoplasmatota;c__E2;o__DHVEG-1;f__DHVEG-1;g__JAFGPP01;s__	80.93	3.84	55.56
HMR_5C6691	d__Archaea;p__Thermoplasmatota;c__E2;o__DHVEG-1;f__DHVEG-1;g__;s__	54.02	1.6	100
HMR_7C1149	d__Archaea;p__Thermoproteota;c__Nitrososphaeria;o__Nitrososphaerales;f__Nitrosopumilaceae;g__CSP1-1;s__	74.43	7.65	17.65
HMR_Co_S11_166	d__Archaea;p__Asgardarchaeota;c__Lokiarchaeia;o__CR-4;f__SOKP01;g__SOKP01;s__	64.31	4.21	60
HMR_Co_S11_186	d__Archaea;p__Thermoplasmatota;c__Thermoplasmata;o__RBG-16-68-12;f__;g__;s__	69.5	9.15	65
HMR_Co_S11_235	d__Archaea;p__Thermoproteota;c__Bathyarchaeia;o__40CM-2-53-6;f__RBG-13-38-9;g__RBG-13-38-9;s__	93.61	3.58	40
HMR_Co_S11_242	d__Archaea;p__Nanoarchaeota;c__Nanoarchaeia;o__Woesearchaeales;f__B54-G15;g__;s__	68.15	6.85	0
HMR_Co_S11_246	d__Archaea;p__Asgardarchaeota;c__Hermodarchaeia;o__Hermodarchaeles;f__Hermodarchaeaceae;g__YT-063;s__	55.3	2.49	75
HMR_Co_S11_353	d__Archaea;p__Thermoplasmatota;c__E2;o__DHVEG-1;f__DHVEG-1;g__;s__	58.34	7.02	33.33
HMR_Co_S11_416	d__Archaea;p__Aenigmatarchaeota;c__Aenigmatarchaeia;o__PWEA01;f__;g__;s__	69.78	2.71	100
HMR_Co_S11_426	d__Archaea;p__Iainarchaeota;c__Iainarchaeia;o__Iainarchaeales;f__1-14-0-10-31-34;g__;s__	66.36	2.88	25
HMR_Co_S11_467	d__Archaea;p__Thermoplasmatota;c__E2;o__DHVEG-1;f__DHVEG-1;g__;s__	58.53	5.2	12.5
HMR_Co_S11_52	d__Archaea;p__Asgardarchaeota;c__Lokiarchaeia;o__CR-4;f__SOKP01;g__Loki-b32;s__	66.82	5.61	40
HMR_Co_S11_536	d__Archaea;p__Thermoproteota;c__Bathyarchaeia;o__B26-1;f__BA1;g__BIN-L-1;s__	52.43	2.8	100
HMR_Co_S11_540	d__Archaea;p__Thermoproteota;c__Bathyarchaeia;o__B26-1;f__SOJC01;g__;s__	80.1	2.8	20
HMR_Co_S11_550	d__Archaea;p__Nanoarchaeota;c__Nanoarchaeia;o__Pacearchaeales;f__GW2011-AR1;g__ASMP01;s__	66.06	3.12	80
HMR_Co_S11_616	d__Archaea;p__Halobacteriota;c__Syntropharchaeia;o__ANME-1;f__ANME-1;g__QENJ01;s__	64.98	8.86	60
HMR_Co_S11_715	d__Archaea;p__Thermoplasmatota;c__E2;o__DHVEG-1;f__DHVEG-1;g__SG8-52-3;s__	68.26	8.88	18.18
HMR_Co_S11_805	d__Archaea;p__Thermoplasmatota;c__Poseidoniia;o__;f__;g__;s__	72.03	4	40
HMR_Co_S11_847	d__Archaea;p__Thermoplasmatota;c__E2;o__DHVEG-1;f__DHVEG-1;g__;s__	94	2.4	0
HMR_Co_S11_862	d__Archaea;p__Halobacteriota;c__Syntropharchaeia;o__ANME-1;f__ANME-1;g__QENJ01;s__	72.8	7.54	50
HMR_Co_S11_906	d__Archaea;p__Thermoplasmatota;c__E2;o__DHVEG-1;f__DHVEG-1;g__;s__	72.55	7.15	27.27
HMR_S11_10_20	d__Archaea;p__Halobacteriota;c__Methanosarcinia;o__Methanosarcinales;f__Methanogasteraceae;g__Methanogaster;s__	88.79	7.24	0
HMR_S11_12_1	d__Archaea;p__Halobacteriota;c__Methanosarcinia;o__Methanosarcinales;f__Methanosarcinaceae;g__;s__	80.66	0.03	100
HMR_S11_12_8	d__Archaea;p__Halobacteriota;c__Methanosarcinia;o__Methanosarcinales;f__Methanogasteraceae;g__Methanogaster;s__	68.77	4.17	15.38
HMR_S11_13_14	d__Archaea;p__Methanobacteriota_B;c__Thermococci;o__Methanofastidiosales;f__B48-G16;g__B48-G16;s__	77.5	5.4	0
HMR_S11_13_24	d__Archaea;p__Asgardarchaeota;c__Thorarchaeia;o__Thorarchaeales;f__Thorarchaeaceae;g__WTCK01;s__	88.79	4.52	50
HMR_S11_13_28	d__Archaea;p__Asgardarchaeota;c__Lokiarchaeia;o__CR-4;f__SOKP01;g__SOKP01;s__	82.24	1.87	0
HMR_S11_1_14	d__Archaea;p__Thermoplasmatota;c__Thermoplasmata;o__RBG-16-68-12;f__;g__;s__	64.18	1.6	100
HMR_S11_1_29	d__Archaea;p__Thermoproteota;c__Bathyarchaeia;o__B26-1;f__SOJC01;g__;s__	99.07	2.8	0
HMR_S11_1_35	d__Archaea;p__Thermoproteota;c__Bathyarchaeia;o__TCS64;f__TCS64;g__RBG-16-57-9;s__	58.18	9.24	17.65
HMR_S11_2_13	d__Archaea;p__Asgardarchaeota;c__Thorarchaeia;o__Thorarchaeales;f__Thorarchaeaceae;g__WTCK01;s__	67.29	0.47	100
HMR_S11_2_23	d__Archaea;p__Thermoproteota;c__Bathyarchaeia;o__TCS64;f__TCS64;g__BS750m-G28;s__	79.65	3.34	14.29
HMR_S11_2_24	d__Archaea;p__Halobacteriota;c__Methanosarcinia;o__Methanosarcinales;f__Methanogasteraceae;g__Methanogaster;s__	61.29	2.61	0
HMR_S11_2_7	d__Archaea;p__Thermoproteota;c__Bathyarchaeia;o__TCS64;f__TCS64;g__;s__	83.64	0.65	11.11
HMR_S11_3_12	d__Archaea;p__Asgardarchaeota;c__Heimdallarchaeia;o__UBA460;f__UBA460;g__UBA460;s__	87.85	2.8	0
HMR_S11_3_15	d__Archaea;p__Halobacteriota;c__Methanosarcinia;o__Methanosarcinales;f__Methanogasteraceae;g__Methanogaster;s__	56.42	4.68	7.14
HMR_S11_3_17	d__Archaea;p__Thermoplasmatota;c__Thermoplasmata;o__;f__;g__;s__	58.5	3.78	50
HMR_S11_3_19	d__Archaea;p__Asgardarchaeota;c__Thorarchaeia;o__Thorarchaeales;f__Thorarchaeaceae;g__MP8T-1;s__	52.81	2.95	20
HMR_S11_3_20	d__Archaea;p__Thermoplasmatota;c__E2;o__DHVEG-1;f__DHVEG-1;g__;s__	85.45	2	0
HMR_S11_3_31	d__Archaea;p__Thermoproteota;c__Bathyarchaeia;o__TCS64;f__TCS64;g__RBG-16-57-9;s__	93.93	2.88	20
HMR_S11_3_32	d__Archaea;p__Aenigmatarchaeota;c__Aenigmatarchaeia;o__QMZP01;f__QMZT01;g__CS3-C152;s__	90.65	0	0
HMR_S11_3_33	d__Archaea;p__Thermoproteota;c__Bathyarchaeia;o__B26-1;f__BA1;g__SOJZ01;s__	96.88	3.74	20
HMR_S11_3_43	d__Archaea;p__Thermoplasmatota;c__Thermoplasmata;o__RBG-16-68-12;f__;g__;s__	56.94	6.95	83.33
HMR_S11_3_47	d__Archaea;p__Asgardarchaeota;c__Lokiarchaeia;o__CR-4;f__SOKP01;g__SOKP01;s__SOKP01	55.3	0.93	0
HMR_S11_3_5	d__Archaea;p__Thermoproteota;c__Bathyarchaeia;o__TCS64;f__TCS64;g__;s__	61.14	7.98	0
HMR_S11_4_21	d__Archaea;p__Thermoplasmatota;c__E2;o__DHVEG-1;f__DHVEG-1;g__;s__	56.24	8.22	38.89
HMR_S11_5_21	d__Archaea;p__Halobacteriota;c__Methanosarcinia;o__Methanosarcinales;f__Methanogasteraceae;g__Methanogaster;s__	58.37	7.05	43.75
HMR_S11_5_37	d__Archaea;p__Halobacteriota;c__Methanosarcinia;o__Methanosarcinales;f__Methanogasteraceae;g__Methanogaster;s__	91.15	6.57	40
HMR_S11_5_41	d__Archaea;p__Thermoplasmatota;c__Thermoplasmata;o__RBG-16-68-12;f__;g__;s__	59.47	3.26	60
HMR_S11_5_51	d__Archaea;p__Thermoplasmatota;c__E2;o__DHVEG-1;f__DHVEG-1;g__;s__	54.06	8.4	25
HMR_S11_5_55	d__Archaea;p__Nanoarchaeota;c__Nanoarchaeia;o__SCGC-AAA011-G17;f__JACPIM01;g__;s__	65.42	5.52	62.5
HMR_S11_5_7	d__Archaea;p__Asgardarchaeota;c__Lokiarchaeia;o__CR-4;f__SOKP01;g__Loki-b32;s__Loki-b32	68.69	0	0
HMR_S11_6_10	d__Archaea;p__Asgardarchaeota;c__Lokiarchaeia;o__CR-4;f__SOKP01;g__6H3-1;s__	92.68	3.27	0
HMR_S11_6_17	d__Archaea;p__Halobacteriota;c__Methanosarcinia;o__Methanosarcinales;f__Methanosarcinaceae;g__;s__	55.26	0.65	100
HMR_S11_6_2	d__Archaea;p__Halobacteriota;c__Syntropharchaeia;o__ANME-1;f__ANME-1;g__QEXZ01;s__	54.74	3.27	40
HMR_S11_6_25	d__Archaea;p__Halobacteriota;c__Methanosarcinia;o__Methanosarcinales;f__Methanogasteraceae;g__Methanogaster;s__	86.71	4.08	71.43
HMR_S11_6_31	d__Archaea;p__Asgardarchaeota;c__Thorarchaeia;o__Thorarchaeales;f__Thorarchaeaceae;g__MP8T-1;s__MP8T-1	85.05	4.67	40
HMR_S11_6_33	d__Archaea;p__Thermoplasmatota;c__Thermoplasmata;o__;f__;g__;s__	83.6	1.73	33.33
HMR_S11_6_43	d__Archaea;p__Thermoproteota;c__Bathyarchaeia;o__TCS64;f__TCS64;g__BS750m-G28;s__	66.84	1.94	33.33
HMR_S11_7_12	d__Archaea;p__Methanobacteriota_B;c__Thermococci;o__Methanofastidiosales;f__B48-G16;g__B48-G16;s__	80.91	8.2	43.48
HMR_S11_7_14	d__Archaea;p__Thermoplasmatota;c__E2;o__DHVEG-1;f__DHVEG-1;g__;s__	52.42	2	33.33
HMR_S11_7_24	d__Archaea;p__Thermoproteota;c__Bathyarchaeia;o__B26-1;f__BA1;g__BIN-L-1;s__	53.44	4.74	33.33
HMR_S11_8_35	d__Archaea;p__Halobacteriota;c__Methanosarcinia;o__Methanosarcinales;f__Methanogasteraceae;g__Methanogaster;s__	73.37	6.59	21.43
HMR_S11_9_2	d__Archaea;p__Halobacteriota;c__Syntropharchaeia;o__ANME-1;f__ANME-1;g__QENH01;s__	53.03	0	0
HMR_S11_9_5	d__Archaea;p__Thermoplasmatota;c__E2;o__DHVEG-1;f__DHVEG-1;g__JAFGPP01;s__	80.76	0	0
HM_cbin_22	d__Archaea;p__Halobacteriota;c__Methanomicrobia;o__Methanomicrobiales;f__Methanoculleaceae;g__UBA206;s__UBA206	99.35	0	0
HM_cbin_36	d__Archaea;p__Halobacteriota;c__Methanosarcinia;o__Methanosarcinales;f__Methanosarcinaceae;g__;s__	91.61	1.31	33.33
HM_cbin_41	d__Archaea;p__Thermoproteota;c__Bathyarchaeia;o__B26-1;f__UBA233;g__;s__	51.09	0	0
HM_cbin_52	d__Archaea;p__Halobacteriota;c__Methanosarcinia;o__Methanosarcinales;f__Methanosarcinaceae;g__MTP4;s__MTP4	99.84	0	0
HM_cbin_57	d__Archaea;p__Halobacteriota;c__Methanosarcinia;o__Methanosarcinales;f__Methanocomedenaceae;g__QBUR01;s__QBUR01	94.44	3.97	50
HM_sbin_20_19	d__Archaea;p__Hadarchaeota;c__Hadarchaeia;o__Hadarchaeales;f__Hadarchaeaceae;g__;s__	67.76	0	0
HM_sbin_20_9	d__Archaea;p__Halobacteriota;c__Methanomicrobia;o__Methanomicrobiales;f__Methanoculleaceae;g__Methanoculleus;s__Methanoculleus	98.89	0.65	0
HM_sbin_21_10	d__Archaea;p__Halobacteriota;c__Methanosarcinia;o__Methanosarcinales;f__Methanogasteraceae;g__Methanogaster;s__	76.48	4.27	58.33
HM_sbin_21_11	d__Archaea;p__Asgardarchaeota;c__Thorarchaeia;o__Thorarchaeales;f__Thorarchaeaceae;g__MP8T-1;s__	72.06	0.93	0
HM_sbin_21_2	d__Archaea;p__Halobacteriota;c__Methanosarcinia;o__Methanotrichales;f__Methanotrichaceae;g__Methanothrix_A;s__Methanothrix_A	96.22	1.32	40
HM_sbin_21_5	d__Archaea;p__Halobacteriota;c__Methanosarcinia;o__Methanosarcinales;f__Methanocomedenaceae;g__Methanocomedens;s__Methanocomedens	91.83	1.63	100
HM_sbin_22_1	d__Archaea;p__Halobacteriota;c__Methanomicrobia;o__Methanomicrobiales;f__Methanoculleaceae;g__UBA207;s__UBA207	99.67	0	0
HM_sbin_24_3	d__Archaea;p__Halobacteriota;c__Methanosarcinia;o__Methanosarcinales;f__Methanosarcinaceae;g__;s__	95.26	0	0
HM_sbin_25_7	d__Archaea;p__Thermoproteota;c__Bathyarchaeia;o__B26-1;f__UBA233;g__;s__	85.2	4.52	66.67
HY4_Co_13	d__Archaea;p__Thermoplasmatota;c__E2;o__DHVEG-1;f__DHVEG-1;g__;s__	64.02	9.51	15.79
HY4_Co_2	d__Archaea;p__Thermoproteota;c__Bathyarchaeia;o__B26-1;f__BA1;g__BIN-L-1;s__	67	1.62	0
HY4_Co_57	d__Archaea;p__Thermoplasmatota;c__Thermoplasmata;o__;f__;g__;s__	94.8	0	0
HY4_Co_59	d__Archaea;p__Halobacteriota;c__Methanosarcinia;o__Methanosarcinales;f__Methanocomedenaceae;g__Methanocomedens;s__	50.9	7.18	95.24
HY4_Co_9	d__Archaea;p__Thermoplasmatota;c__Thermoplasmata;o__RBG-16-68-12;f__;g__;s__	89.56	1.6	0
HY4_GJ-10_21	d__Archaea;p__Thermoproteota;c__Bathyarchaeia;o__TCS64;f__TCS64;g__RBG-16-57-9;s__	78.09	2.27	66.67
HY4_GJ-10_8	d__Archaea;p__Thermoproteota;c__Bathyarchaeia;o__TCS64;f__TCS64;g__BS750m-G28;s__	76.72	8.17	33.33
JL_Co_18	d__Archaea;p__Altiarchaeota;c__Altiarchaeia;o__IMC4;f__QMZM01;g__;s__	59.34	3.96	22.22
JL_Co_2	d__Archaea;p__Thermoplasmatota;c__E2;o__DHVEG-1;f__DHVEG-1;g__;s__	92.34	4.52	30
JL_Co_6	d__Archaea;p__Undinarchaeota;c__Undinarchaeia;o__;f__;g__;s__	77.44	5.99	75
JL_Co_7	d__Archaea;p__Nanoarchaeota;c__Nanoarchaeia;o__Woesearchaeales;f__GCA-2687795;g__;s__	50.02	0.93	0
MS_sbin_11	d__Archaea;p__Halobacteriota;c__Methanosarcinia;o__Methanosarcinales;f__Methanocomedenaceae;g__Methanocomedens;s__	81.05	0.65	0
MS_sbin_14	d__Archaea;p__Halobacteriota;c__Methanosarcinia;o__Methanosarcinales;f__Methanogasteraceae;g__Methanogaster;s__	50.06	9.18	17.65
MS_sbin_3	d__Archaea;p__Asgardarchaeota;c__Heimdallarchaeia;o__UBA460;f__;g__;s__	70.72	3.27	0
MS_sbin_8	d__Archaea;p__Thermoplasmatota;c__E2;o__DHVEG-1;f__DHVEG-1;g__JAFGPP01;s__	75.34	4.84	50
QDN-W01B-1949_sbin_13	d__Archaea;p__Methanobacteriota_B;c__Thermococci;o__Methanofastidiosales;f__NM3;g__NM3;s__	91	3.57	8.33
QDN-W01B-1949_sbin_17	d__Archaea;p__Asgardarchaeota;c__Heimdallarchaeia;o__UBA460;f__UBA460;g__UBA460;s__	92.52	2.34	0
QDN-W01B-1949_sbin_23	d__Archaea;p__Asgardarchaeota;c__Lokiarchaeia;o__CR-4;f__SOKP01;g__SOKP01;s__	51.53	5.76	25
QDN-W01B-1949_sbin_35	d__Archaea;p__Thermoproteota;c__Bathyarchaeia;o__B26-1;f__BA1;g__BIN-L-1;s__BIN-L-1	90.98	0.47	0
QDN-W01B-1949_sbin_39	d__Archaea;p__Asgardarchaeota;c__Lokiarchaeia;o__CR-4;f__SOKP01;g__Loki-b32;s__	75.59	3.27	0
QDN-W01B-1949_sbin_43	d__Archaea;p__Asgardarchaeota;c__Lokiarchaeia;o__CR-4;f__SOKP01;g__Loki-b32;s__	51.11	8.02	9.09
QDN-W01B-1949_sbin_46	d__Archaea;p__Thermoproteota;c__Bathyarchaeia;o__TCS64;f__TCS64;g__BS750m-G28;s__	86.33	1.94	0
QDN-W01B-1949_sbin_53	d__Archaea;p__Asgardarchaeota;c__Lokiarchaeia;o__CR-4;f__SOKP01;g__SDNM01;s__	54.61	9.35	6.67
QDN-W01B-1949_sbin_59	d__Archaea;p__Thermoproteota;c__Bathyarchaeia;o__RBG-16-48-13;f__;g__;s__	58.34	5.09	0
QDN-W01B-4577_sbin_11	d__Archaea;p__Hadarchaeota;c__Hadarchaeia;o__Hadarchaeales;f__Hadarchaeaceae;g__DG-33;s__	79.96	3.91	0
QDN-W01B-4577_sbin_34	d__Archaea;p__Thermoproteota;c__Bathyarchaeia;o__TCS64;f__TCS64;g__BS750m-G28;s__	87.23	4.21	16.67
QDN-W01B-4577_sbin_39	d__Archaea;p__Thermoproteota;c__Bathyarchaeia;o__RBG-16-48-13;f__;g__;s__	78.57	0	0
QDN-W01B-4577_sbin_43	d__Archaea;p__Thermoproteota;c__Bathyarchaeia;o__TCS64;f__TCS64;g__RBG-16-57-9;s__	69.65	3.12	20
QDN-W01B-4577_sbin_7	d__Archaea;p__Thermoplasmatota;c__Thermoplasmata;o__Methanomassiliicoccales;f__;g__;s__	97.27	0	0
QDN-W03B-2880_sbin_24	d__Archaea;p__Asgardarchaeota;c__Thorarchaeia;o__Thorarchaeales;f__Thorarchaeaceae;g__WTCK01;s__	75.56	4.04	50
QDN-W03B-2880_sbin_8	d__Archaea;p__Asgardarchaeota;c__Heimdallarchaeia;o__JABLTI01;f__JABLTI01;g__JABLTI01;s__	89.25	7.01	12.5
QDN-W03B-480_sbin_2	d__Archaea;p__Thermoproteota;c__Bathyarchaeia;o__TCS64;f__TCS64;g__;s__	79.73	0.93	0
QDN-W03B-480_sbin_22	d__Archaea;p__Thermoproteota;c__Bathyarchaeia;o__B26-1;f__UBA233;g__SOJA01;s__	58.9	7.77	8.33
QDN-W03B-480_sbin_28	d__Archaea;p__Hadarchaeota;c__Hadarchaeia;o__Hadarchaeales;f__Hadarchaeaceae;g__DG-33;s__	74.62	1.71	66.67
QDN-W03B-480_sbin_3	d__Archaea;p__Asgardarchaeota;c__Thorarchaeia;o__Thorarchaeales;f__Thorarchaeaceae;g__WTCK01;s__	69.09	2.65	75
QDN-W03B-480_sbin_7	d__Archaea;p__Thermoplasmatota;c__E2;o__DHVEG-1;f__DHVEG-1;g__;s__	87.67	0.4	0
QDN-W04B-4228_sbin_12	d__Archaea;p__Halobacteriota;c__Methanosarcinia;o__Methanosarcinales;f__Methanocomedenaceae;g__Methanocomedens;s__Methanocomedens	84.81	0.98	0
QDN-W04B-4228_sbin_48	d__Archaea;p__Asgardarchaeota;c__Thorarchaeia;o__Thorarchaeales;f__Thorarchaeaceae;g__SMTZ1-45;s__	70.8	3.34	20
QDN-W04B-4228_sbin_52	d__Archaea;p__Asgardarchaeota;c__Thorarchaeia;o__Thorarchaeales;f__Thorarchaeaceae;g__WTCK01;s__	81.49	2.34	0
QDN-W04B-4228_sbin_8	d__Archaea;p__Halobacteriota;c__Methanosarcinia;o__Methanosarcinales;f__Methanogasteraceae;g__Methanogaster;s__	95.75	2.94	20
QDN-W04B-480_sbin_19	d__Archaea;p__Thermoproteota;c__Bathyarchaeia;o__TCS64;f__TCS64;g__BS750m-G28;s__	55.94	1.87	0
QDN-W04B-4900_sbin_5	d__Archaea;p__Thermoproteota;c__Bathyarchaeia;o__TCS64;f__TCS64;g__;s__	69.75	9.7	35.29
QDN-W04B-580_sbin_11	d__Archaea;p__Asgardarchaeota;c__Thorarchaeia;o__Thorarchaeales;f__Thorarchaeaceae;g__WTCK01;s__	68.46	8.99	0
QDN-W04B-580_sbin_19	d__Archaea;p__Asgardarchaeota;c__Lokiarchaeia;o__CR-4;f__SOKP01;g__SOKP01;s__	55.91	7.24	54.55
QDN-W04B-580_sbin_22	d__Archaea;p__Hadarchaeota;c__Hadarchaeia;o__Hadarchaeales;f__Hadarchaeaceae;g__DG-33;s__	62.05	2.4	0
QDN-W04B-580_sbin_23	d__Archaea;p__Thermoproteota;c__Nitrososphaeria;o__Geothermarchaeales;f__;g__;s__	84.47	2.91	33.33
QDN-W04B-580_sbin_3	d__Archaea;p__Thermoproteota;c__Bathyarchaeia;o__B26-1;f__;g__;s__	77.65	7.55	0
SB_cbin_102	d__Archaea;p__Thermoplasmatota;c__E2;o__DHVEG-1;f__DHVEG-1;g__;s__	84.34	6.18	84.62
SB_cbin_130	d__Archaea;p__Halobacteriota;c__Methanomicrobia;o__Methanomicrobiales;f__Methanomicrobiaceae;g__;s__	72	2.01	50
SB_cbin_155	d__Archaea;p__Asgardarchaeota;c__Heimdallarchaeia;o__UBA460;f__UBA460;g__UBA460;s__	81.7	7.94	50
SB_cbin_157	d__Archaea;p__Thermoplasmatota;c__Thermoplasmata;o__SG8-5;f__SG8-5;g__;s__	68.8	1.2	50
SB_cbin_160	d__Archaea;p__Thermoproteota;c__Nitrososphaeria;o__Nitrososphaerales;f__Nitrosopumilaceae;g__Nitrosopumilus;s__	53.87	2.91	66.67
SB_cbin_161	d__Archaea;p__Thermoproteota;c__Nitrososphaeria;o__Nitrososphaerales;f__Nitrosopumilaceae;g__JACEMX01;s__	54.9	6.39	75
SB_cbin_164	d__Archaea;p__Nanoarchaeota;c__Nanoarchaeia;o__Pacearchaeales;f__GW2011-AR1;g__JAGVXH01;s__	71.18	0	0
SB_cbin_167	d__Archaea;p__Asgardarchaeota;c__Heimdallarchaeia;o__UBA460;f__UBA460;g__UBA460;s__	58.91	9.35	53.85
SB_cbin_173	d__Archaea;p__Thermoproteota;c__Nitrososphaeria;o__Nitrososphaerales;f__Nitrosopumilaceae;g__Nitrosopelagicus;s__Nitrosopelagicus	70.43	2.75	40
SB_cbin_179	d__Archaea;p__Thermoproteota;c__Bathyarchaeia;o__B26-1;f__BA1;g__BIN-L-1;s__	61.73	0.93	0
SB_cbin_19	d__Archaea;p__Asgardarchaeota;c__Heimdallarchaeia;o__JABLTI01;f__JABLTI01;g__JABLTI01;s__	70.56	1.87	0
SB_cbin_203	d__Archaea;p__Asgardarchaeota;c__Lokiarchaeia;o__CR-4;f__SOKP01;g__;s__	60.38	3.58	16.67
SB_cbin_206	d__Archaea;p__Asgardarchaeota;c__Lokiarchaeia;o__CR-4;f__SOKP01;g__LW40-45;s__	67.6	2.8	33.33
SB_cbin_208	d__Archaea;p__Nanoarchaeota;c__Nanoarchaeia;o__Pacearchaeales;f__GW2011-AR1;g__JAFCDM01;s__	51.41	3.12	50
SB_cbin_210	d__Archaea;p__Asgardarchaeota;c__Lokiarchaeia;o__CR-4;f__SOKP01;g__SOKP01;s__	53.04	1.4	0
SB_cbin_214	d__Archaea;p__Asgardarchaeota;c__Wukongarchaeia;o__Wukongarchaeales;f__;g__;s__	53.75	1.25	100
SB_cbin_216	d__Archaea;p__Asgardarchaeota;c__Heimdallarchaeia;o__UBA460;f__UBA460;g__18H4-34;s__	58.06	0.93	0
SB_cbin_217	d__Archaea;p__Thermoproteota;c__Bathyarchaeia;o__;f__;g__;s__	91.12	4.21	20
SB_cbin_22	d__Archaea;p__Micrarchaeota;c__Micrarchaeia;o__Anstonellales;f__Bilamarchaeaceae;g__CAIKOA01;s__	89.41	2.41	100
SB_cbin_221	d__Archaea;p__Nanoarchaeota;c__Nanoarchaeia;o__Pacearchaeales;f__GW2011-AR1;g__JAFCEV01;s__	54.99	8.48	11.11
SB_cbin_242	d__Archaea;p__Halobacteriota;c__Syntropharchaeia;o__ANME-1;f__ANME-1;g__JACGMN01;s__	82.68	1.99	40
SB_cbin_243	d__Archaea;p__Asgardarchaeota;c__Lokiarchaeia;o__CR-4;f__SOKP01;g__SOKP01;s__	59.11	2.18	50
SB_cbin_259	d__Archaea;p__Thermoplasmatota;c__E2;o__DHVEG-1;f__DHVEG-1;g__JAFGPP01;s__	61.67	2	0
SB_cbin_274	d__Archaea;p__Asgardarchaeota;c__LC30;o__;f__;g__;s__	79.26	2.41	100
SB_cbin_281	d__Archaea;p__Asgardarchaeota;c__Lokiarchaeia;o__CR-4;f__SOKP01;g__Loki-b32;s__	55.86	6.97	14.29
SB_cbin_34	d__Archaea;p__Asgardarchaeota;c__Lokiarchaeia;o__CR-4;f__SOKP01;g__;s__	90.65	2.88	33.33
SB_cbin_51	d__Archaea;p__Thermoproteota;c__Nitrososphaeria;o__Nitrososphaerales;f__Nitrosopumilaceae;g__CSP1-1;s__	50.95	6.88	22.22
SB_cbin_67	d__Archaea;p__Nanoarchaeota;c__Nanoarchaeia;o__Pacearchaeales;f__GW2011-AR1;g__;s__	59.66	0	0
SB_cbin_68	d__Archaea;p__Halobacteriota;c__Syntropharchaeia;o__ANME-1;f__ANME-1;g__QENJ01;s__	90.52	1.8	0
SB_cbin_73	d__Archaea;p__Thermoplasmatota;c__Thermoplasmata;o__;f__;g__;s__	83.21	3.46	28.57
SB_cbin_76	d__Archaea;p__Asgardarchaeota;c__Heimdallarchaeia;o__UBA460;f__UBA460;g__UBA460;s__	93.46	2.34	0
SB_cbin_77	d__Archaea;p__Nanoarchaeota;c__Nanoarchaeia;o__Pacearchaeales;f__GW2011-AR1;g__;s__	53.7	4.98	0
SB_cbin_79	d__Archaea;p__Halobacteriota;c__Methanosarcinia;o__Methanosarcinales;f__EX4572-44;g__Ethanoperedens;s__Ethanoperedens	95.92	1.96	100
SB_cbin_93	d__Archaea;p__Halobacteriota;c__Syntropharchaeia;o__JACQPP01;f__;g__;s__	91.83	1.31	100
SB_sbin_2_12	d__Archaea;p__Thermoproteota;c__Bathyarchaeia;o__TCS64;f__TCS64;g__RBG-16-57-9;s__	84.66	1.94	0
SB_sbin_2_39	d__Archaea;p__Asgardarchaeota;c__Lokiarchaeia;o__CR-4;f__MK-D1;g__Prometheoarchaeum;s__	68.45	2.8	0
SB_sbin_2_55	d__Archaea;p__Halobacteriota;c__Syntropharchaeia;o__ANME-1;f__ANME-1;g__QEXZ01;s__	52.25	1.99	80
SB_sbin_3_28	d__Archaea;p__Nanoarchaeota;c__Nanoarchaeia;o__Pacearchaeales;f__;g__;s__	71.03	1.47	66.67
SB_sbin_3_3	d__Archaea;p__Halobacteriota;c__Syntropharchaeia;o__ANME-1;f__ANME-1;g__QEXZ01;s__	63.76	4.05	33.33
SB_sbin_4_10	d__Archaea;p__Asgardarchaeota;c__Thorarchaeia;o__Thorarchaeales;f__Thorarchaeaceae;g__WTCK01;s__	87.78	0.93	0
SB_sbin_4_22	d__Archaea;p__Halobacteriota;c__Syntropharchaeia;o__ANME-1;f__ANME-1;g__QEXZ01;s__	87.07	4.98	70
SB_sbin_4_35	d__Archaea;p__Halobacteriota;c__Methanosarcinia;o__Methanosarcinales;f__Methanosarcinaceae;g__;s__	96.9	0	0
SB_sbin_4_39	d__Archaea;p__Halobacteriota;c__Methanosarcinia;o__Methanosarcinales;f__Methanocomedenaceae;g__Methanocomedens;s__Methanocomedens	88.89	0.7	0
SB_sbin_4_50	d__Archaea;p__Asgardarchaeota;c__Lokiarchaeia;o__CR-4;f__SOKP01;g__SOKP01;s__	54.76	0.93	0
SB_sbin_4_9	d__Archaea;p__Thermoplasmatota;c__Thermoplasmata;o__SG8-5;f__SG8-5;g__;s__	92.27	2.8	20
SB_sbin_5_22	d__Archaea;p__Asgardarchaeota;c__Thorarchaeia;o__Thorarchaeales;f__Thorarchaeaceae;g__MP8T-1;s__	74.93	3.27	0
SB_sbin_5_23	d__Archaea;p__Asgardarchaeota;c__Lokiarchaeia;o__CR-4;f__SOKP01;g__SOKP01;s__	50.62	8.75	87.5
SB_sbin_5_24	d__Archaea;p__Thermoproteota;c__Bathyarchaeia;o__TCS64;f__TCS64;g__RBG-16-57-9;s__	81.63	1.25	0
SB_sbin_5_36	d__Archaea;p__Halobacteriota;c__Syntropharchaeia;o__ANME-1;f__ANME-1;g__QENH01;s__	83.66	1.63	33.33
SB_sbin_6_10	d__Archaea;p__Asgardarchaeota;c__Lokiarchaeia;o__CR-4;f__MK-D1;g__Prometheoarchaeum;s__	62.83	2.8	66.67
SB_sbin_6_6	d__Archaea;p__Nanoarchaeota;c__Nanoarchaeia;o__Pacearchaeales;f__GW2011-AR1;g__JAHKAF01;s__	69.86	0	0
SB_sbin_7_15	d__Archaea;p__Thermoproteota;c__Nitrososphaeria;o__Nitrososphaerales;f__Nitrosopumilaceae;g__JACEMX01;s__	79.77	6.39	70
SB_sbin_7_37	d__Archaea;p__Halobacteriota;c__Methanosarcinia;o__Methanotrichales;f__Methanotrichaceae;g__UBA204;s__	97.53	0.33	0
SB_sbin_7_9	d__Archaea;p__Thermoplasmatota;c__E2;o__DHVEG-1;f__DHVEG-1;g__;s__	54.68	8.53	21.74
SB_sbin_8_23	d__Archaea;p__Thermoproteota;c__Bathyarchaeia;o__B26-1;f__BA1;g__BIN-L-1;s__	50.11	0	0
SB_sbin_8_29	d__Archaea;p__Halobacteriota;c__Syntropharchaeia;o__ANME-1;f__ANME-1;g__JACGMN01;s__	91.18	1.31	0
SB_sbin_8_31	d__Archaea;p__Thermoproteota;c__Bathyarchaeia;o__B26-1;f__UBA233;g__AD8-1;s__	95.79	5.52	20
SB_sbin_8_39	d__Archaea;p__Halobacteriota;c__UBA148;o__UBA148;f__;g__;s__	95.1	0.65	0
SB_sbin_8_44	d__Archaea;p__Halobacteriota;c__Methanosarcinia;o__Methanosarcinales;f__Methanocomedenaceae;g__Methanocomedens;s__	91.83	2.12	75
SB_sbin_8_45	d__Archaea;p__Asgardarchaeota;c__Lokiarchaeia;o__CR-4;f__MK-D1;g__Prometheoarchaeum;s__	84.27	5.14	0
SCS_cbin_109	d__Archaea;p__Thermoproteota;c__Bathyarchaeia;o__TCS64;f__TCS64;g__;s__	54.01	4.85	14.29
SCS_cbin_11	d__Archaea;p__Thermoproteota;c__Bathyarchaeia;o__B26-1;f__;g__;s__	68.93	9.18	61.54
SCS_cbin_135	d__Archaea;p__Thermoproteota;c__Bathyarchaeia;o__RBG-16-48-13;f__;g__;s__	80.91	3.27	25
SCS_cbin_136	d__Archaea;p__Nanoarchaeota;c__Nanoarchaeia;o__Pacearchaeales;f__JAHJTO01;g__;s__	64.02	1.71	66.67
SCS_cbin_16	d__Archaea;p__Aenigmatarchaeota;c__Aenigmatarchaeia;o__CG10238-14;f__SCSR01;g__;s__	73.36	2.18	33.33
SCS_cbin_173	d__Archaea;p__Asgardarchaeota;c__Wukongarchaeia;o__Wukongarchaeales;f__;g__;s__	55.87	5.68	0
SCS_cbin_175	d__Archaea;p__Thermoproteota;c__Bathyarchaeia;o__B26-1;f__BA1;g__Kmv02;s__	66.91	0.38	50
SCS_cbin_183	d__Archaea;p__Asgardarchaeota;c__Sifarchaeia;o__Borrarchaeales;f__Borrarchaeaceae;g__Borrarchaeum;s__Borrarchaeum	86.6	1.4	50
SCS_cbin_190	d__Archaea;p__Thermoplasmatota;c__E2;o__DHVEG-1;f__DHVEG-1;g__;s__	64.67	9.6	0
SCS_cbin_194	d__Archaea;p__Thermoproteota;c__Bathyarchaeia;o__TCS64;f__TCS64;g__BS750m-G28;s__	51.21	5.83	33.33
SCS_cbin_28	d__Archaea;p__Thermoproteota;c__Bathyarchaeia;o__TCS64;f__TCS64;g__GCA-2726865;s__	50.32	9.87	100
SCS_cbin_34	d__Archaea;p__Nanoarchaeota;c__Nanoarchaeia;o__WJKC01;f__WJKC01;g__JAFCFT01;s__	83.41	0.93	0
SCS_cbin_40	d__Archaea;p__Nanoarchaeota;c__Nanoarchaeia;o__Pacearchaeales;f__DRVD01;g__;s__	57.63	0.93	0
SCS_cbin_41	d__Archaea;p__Aenigmatarchaeota;c__Aenigmatarchaeia;o__QMZP01;f__QMZP01;g__;s__	67.91	0	0
SCS_cbin_48	d__Archaea;p__Hydrothermarchaeota;c__Hydrothermarchaeia;o__Hydrothermarchaeales;f__;g__;s__	73.63	1.66	0
SCS_cbin_95	d__Archaea;p__Thermoproteota;c__Bathyarchaeia;o__B25;f__B25;g__;s__	84.69	1.25	50
SCS_cbin_97	d__Archaea;p__Thermoproteota;c__Bathyarchaeia;o__TCS64;f__TCS64;g__BS750m-G28;s__	54.29	0.97	100
SF_Co_bin_108	d__Archaea;p__Halobacteriota;c__Syntropharchaeia;o__ANME-1;f__ANME-1;g__QEXZ01;s__	52.78	5.28	100
SF_Co_bin_120	d__Archaea;p__Halobacteriota;c__Methanosarcinia;o__Methanosarcinales;f__Methanocomedenaceae;g__Methanocomedens;s__Methanocomedens	65.25	6.43	78.26
SF_Co_bin_144	d__Archaea;p__Thermoplasmatota;c__Thermoplasmata;o__;f__;g__;s__	74.87	2.63	57.14
SF_Co_bin_149	d__Archaea;p__Thermoproteota;c__Bathyarchaeia;o__TCS64;f__TCS64;g__;s__	60.85	2.02	33.33
SF_Co_bin_167	d__Archaea;p__Thermoproteota;c__Bathyarchaeia;o__B26-1;f__UBA233;g__AD8-1;s__	50.43	3.62	6.67
SF_Co_bin_168	d__Archaea;p__EX4484-52;c__EX4484-52;o__EX4484-52;f__GLR71;g__GLR71;s__	73.76	3.12	50
SF_Co_bin_35	d__Archaea;p__Aenigmatarchaeota;c__Aenigmatarchaeia;o__QMZS01;f__QMZS01;g__QMZS01;s__	79.83	2.8	50
SF_Co_bin_55	d__Archaea;p__Altiarchaeota;c__Altiarchaeia;o__IMC4;f__QMZM01;g__JAFGDV01;s__	87.64	2.74	50
SF_Co_bin_70	d__Archaea;p__Thermoproteota;c__Bathyarchaeia;o__TCS64;f__TCS64;g__GCA-2726865;s__	76.96	3.12	75
SF_GA-1_1	d__Archaea;p__Halobacteriota;c__Methanosarcinia;o__Methanosarcinales;f__Methanogasteraceae;g__Methanogaster;s__	56.23	5.28	40
SF_GA-1_13	d__Archaea;p__Halobacteriota;c__Syntropharchaeia;o__ANME-1;f__ANME-1;g__QENH01;s__	59.71	4.79	72.73
SF_GA-1_14	d__Archaea;p__Halobacteriota;c__Methanosarcinia;o__Methanosarcinales;f__Methanosarcinaceae;g__Methanococcoides;s__	59.5	2.66	20
SF_GA-1_15	d__Archaea;p__EX4484-52;c__EX4484-52;o__EX4484-52;f__B79-G9;g__B79-G9;s__	54.6	7.21	6.25
SF_GA-2_5	d__Archaea;p__Halobacteriota;c__Methanosarcinia;o__Methanosarcinales;f__Methanogasteraceae;g__Methanogaster;s__	74.46	5.96	54.55
SF_GA-4_2	d__Archaea;p__Halobacteriota;c__Syntropharchaeia;o__ANME-1;f__ANME-1;g__QENH01;s__	76.55	3.92	42.86
SF_GA-4_3	d__Archaea;p__Halobacteriota;c__Methanosarcinia;o__Methanosarcinales;f__Methanogasteraceae;g__Methanogaster;s__	61.24	8.95	34.78
SF_HDNA3_18	d__Archaea;p__Halobacteriota;c__Methanosarcinia;o__Methanosarcinales;f__Methanocomedenaceae;g__QBUR01;s__	50.97	0.65	0
SF_HDNA4_18	d__Archaea;p__Asgardarchaeota;c__Thorarchaeia;o__Thorarchaeales;f__Thorarchaeaceae;g__WTCK01;s__	62.77	5.27	16.67
SF_HDNA4_33	d__Archaea;p__EX4484-52;c__EX4484-52;o__EX4484-52;f__B79-G9;g__B79-G9;s__	55.53	3.34	50
SF_HDNA4_4	d__Archaea;p__Halobacteriota;c__Methanosarcinia;o__Methanosarcinales;f__Methanogasteraceae;g__Methanogaster;s__	51.3	6.18	64.29
SF_HDNA4_6	d__Archaea;p__EX4484-52;c__EX4484-52;o__EX4484-52;f__GLR71;g__GLR71;s__	54.46	7.24	41.67
SH-W20A-1310_sbin_17	d__Archaea;p__Hadarchaeota;c__Hadarchaeia;o__Hadarchaeales;f__Hadarchaeaceae;g__;s__	82.27	4.8	0
SH-W20A-1310_sbin_2	d__Archaea;p__Hadarchaeota;c__Hadarchaeia;o__Hadarchaeales;f__Hadarchaeaceae;g__DG-33;s__	76.8	3.2	0
SH-W20A-1310_sbin_30	d__Archaea;p__Asgardarchaeota;c__Lokiarchaeia;o__CR-4;f__SOKP01;g__Loki-b32;s__Loki-b32	87.07	2.96	0
SH-W20A-1310_sbin_4	d__Archaea;p__Aenigmatarchaeota;c__Aenigmatarchaeia;o__QMZP01;f__JACQNV01;g__;s__	75.01	2.34	33.33
SH-W20A-1310_sbin_57	d__Archaea;p__Asgardarchaeota;c__Thorarchaeia;o__Thorarchaeales;f__Thorarchaeaceae;g__WTCK01;s__	55.61	1.62	40
SH-W20A-2180_sbin_4	d__Archaea;p__Hadarchaeota;c__Hadarchaeia;o__Hadarchaeales;f__Hadarchaeaceae;g__DG-33;s__	54.67	0	0
SH-W20A-3080_sbin_27	d__Archaea;p__Aenigmatarchaeota;c__Aenigmatarchaeia;o__CG10238-14;f__SCSR01;g__;s__	78.97	0	0
SH-W20A-3080_sbin_35	d__Archaea;p__Asgardarchaeota;c__Lokiarchaeia;o__CR-4;f__SOKP01;g__SOKP01;s__	77.03	0.47	0
SH-W20A-3080_sbin_43	d__Archaea;p__Asgardarchaeota;c__Lokiarchaeia;o__CR-4;f__SOKP01;g__SOKP01;s__	55.14	2.8	14.29
SH-W20A-3080_sbin_49	d__Archaea;p__Halobacteriota;c__UBA148;o__UBA148;f__;g__;s__	88.08	2.83	16.67
SH-W20A-3080_sbin_51	d__Archaea;p__Hadarchaeota;c__Hadarchaeia;o__Hadarchaeales;f__Hadarchaeaceae;g__DG-33;s__DG-33	84.8	1.6	0
SH-W20A-3080_sbin_57	d__Archaea;p__Thermoplasmatota;c__Thermoplasmata;o__RBG-16-68-12;f__;g__;s__	98.93	1.6	0
SH-W20A-3080_sbin_6	d__Archaea;p__Halobacteriota;c__Syntropharchaeia;o__ANME-1;f__ANME-1;g__JAFNKG01;s__	90.96	2.29	0
SH-W20A-3880_sbin_15	d__Archaea;p__Hadarchaeota;c__Hadarchaeia;o__Hadarchaeales;f__Hadarchaeaceae;g__DG-33;s__	74.93	1.6	0
SH-W20A-3880_sbin_16	d__Archaea;p__Asgardarchaeota;c__Lokiarchaeia;o__CR-4;f__SOKP01;g__;s__	66.82	3.74	0
SH-W20A-3880_sbin_17	d__Archaea;p__Nanoarchaeota;c__Nanoarchaeia;o__Pacearchaeales;f__GW2011-AR1;g__;s__	58.2	0	0
SH-W20A-3880_sbin_18	d__Archaea;p__Thermoplasmatota;c__E2;o__DHVEG-1;f__DHVEG-1;g__JAFGPP01;s__	93.73	0.8	0
SH-W20A-3880_sbin_2	d__Archaea;p__Thermoplasmatota;c__E2;o__DHVEG-1;f__DHVEG-1;g__;s__	93.6	4.8	0
SH-W20A-3880_sbin_3	d__Archaea;p__Iainarchaeota;c__Iainarchaeia;o__Iainarchaeales;f__GCA-2688035;g__JAFCCL01;s__	86.07	0.93	0
SH-W20A-3880_sbin_36	d__Archaea;p__Aenigmatarchaeota;c__Aenigmatarchaeia;o__QMZP01;f__JACQNV01;g__;s__	71.58	0	0
SH-W20A-3880_sbin_40	d__Archaea;p__Halobacteriota;c__Methanocellia;o__Methanocellales;f__;g__;s__	60.75	1.82	0
SH-W20A-3880_sbin_41	d__Archaea;p__Methanobacteriota_B;c__Thermococci;o__Methanofastidiosales;f__B48-G16;g__B48-G16;s__	51.45	0.87	0
SH-W20A-766_sbin_13	d__Archaea;p__Thermoproteota;c__Bathyarchaeia;o__B26-1;f__BA1;g__SOJZ01;s__SOJZ01	95.95	0.47	100
SH-W20A-766_sbin_37	d__Archaea;p__Asgardarchaeota;c__Thorarchaeia;o__Thorarchaeales;f__Thorarchaeaceae;g__WTCK01;s__	86.14	4.71	13.33
SMM_sbin_12	d__Archaea;p__Thermoproteota;c__Bathyarchaeia;o__TCS64;f__TCS64;g__BS750m-G28;s__	52.87	6.15	66.67
SMM_sbin_16	d__Archaea;p__Halobacteriota;c__Methanosarcinia;o__Methanosarcinales;f__Methanogasteraceae;g__Methanogaster;s__	66.61	6.05	80
SMM_sbin_17	d__Archaea;p__Halobacteriota;c__Methanosarcinia;o__Methanosarcinales;f__Methanogasteraceae;g__Methanogaster;s__	75.56	3.49	62.5
SMM_sbin_9	d__Archaea;p__Halobacteriota;c__Methanosarcinia;o__Methanosarcinales;f__Methanosarcinaceae;g__;s__	53.81	1.39	100
WGoM_cbin_26	d__Archaea;p__Asgardarchaeota;c__Heimdallarchaeia;o__UBA460;f__UBA460;g__UBA460;s__	54.78	5.27	8.33
WGoM_cbin_28	d__Archaea;p__Halobacteriota;c__Methanosarcinia;o__Methanosarcinales;f__Methanogasteraceae;g__Methanogaster;s__	54.77	5.96	41.67
WGoM_cbin_60	d__Archaea;p__Halobacteriota;c__Syntropharchaeia;o__JACQPP01;f__;g__;s__	78.2	3.32	71.43
WGoM_cbin_61	d__Archaea;p__Halobacteriota;c__Syntropharchaeia;o__JACQPP01;f__;g__;s__	78.12	4.82	46.15
WGoM_cbin_69	d__Archaea;p__Halobacteriota;c__Syntropharchaeia;o__ANME-1;f__ANME-1;g__JACGMN01;s__	55.47	3.81	71.43
WGoM_sbin_asphalt_2	d__Archaea;p__Halobacteriota;c__Syntropharchaeia;o__ANME-1;f__ANME-1;g__QENH01;s__QENH01	74.16	1.31	50
WGoM_sbin_oily_3	d__Archaea;p__Halobacteriota;c__Methanomicrobia;o__Methanomicrobiales;f__Methanomicrobiaceae;g__;s__	60.38	1.47	50
WGoM_sbin_oily_34	d__Archaea;p__Halobacteriota;c__Methanosarcinia;o__Methanosarcinales;f__Methanogasteraceae;g__Methanogaster;s__	59.3	6.27	54.17
WGoM_sbin_oily_42	d__Archaea;p__Halobacteriota;c__Methanosarcinia;o__Methanotrichales;f__Methanotrichaceae;g__UBA204;s__	61.99	1.97	66.67
WGoM_sbin_oily_47	d__Archaea;p__Thermoplasmatota;c__EX4484-6;o__EX4484-6;f__EX4484-6;g__;s__	64.53	4.13	0
WGoM_sbin_oily_59	d__Archaea;p__Aenigmatarchaeota;c__Aenigmatarchaeia;o__JACPZZ01;f__;g__;s__	62.05	5.21	0
WGoM_sbin_oily_62	d__Archaea;p__Halobacteriota;c__Methanosarcinia;o__Methanosarcinales;f__Methanogasteraceae;g__Methanogaster;s__	55.64	8.38	0
WGoM_sbin_oily_63	d__Archaea;p__Halobacteriota;c__Methanosarcinia;o__Methanosarcinales;f__Methanogasteraceae;g__Methanogaster;s__	64.14	5.23	77.78
WGoM_sbin_oily_69	d__Archaea;p__EX4484-52;c__EX4484-52;o__EX4484-52;f__B79-G9;g__B79-G9;s__	60.75	1.25	0
WGoM_sbin_oily_7	d__Archaea;p__Asgardarchaeota;c__Thorarchaeia;o__Thorarchaeales;f__Thorarchaeaceae;g__WTCK01;s__	90.04	3.74	60
WGoM_sbin_oily_8	d__Archaea;p__Halobacteriota;c__Methanosarcinia;o__Methanosarcinales;f__Methanogasteraceae;g__Methanogaster;s__	51.5	5.01	44.44
WGoM_sbin_oily_9	d__Archaea;p__Halobacteriota;c__Syntropharchaeia;o__ANME-1;f__ANME-1;g__QENJ01;s__	65.26	3.73	0
