# Supplementary material for: Unexpected genetic and microbial diversity for arsenic cycling in deep sea cold seep sediments
Source: NPJ Biofilms Microbiomes. 2023 Mar 29;9:13. doi: 10.1038/s41522-023-00382-8 (PMC10060404; doi:10.1038/s41522-023-00382-8)
Supplement: Supplementary file 5 — Supplementary Data 4 [file 41522_2023_382_MOESM5_ESM.xlsx]

## Sheet: Sheet 1
Supplementary Data 4 Relative abundance of arsenic-related MAGs used for drawing Figure 3.
Bins	Taxonomy	ENP_18.1	ENP_20.69	ENP_2	ENP_3.55	ENP_35.65	ENP_68.55	ENP_8.6	GoM_a_0.15	GoM_b_0.15	GoM_c_0.15	GoM_d_0.15	GoM_e_0.15	Haima1_0.04	Haima1_0.12	Haima1_0.2	Haima1_a_0.28	Haima1_b_0.28	Haima3_0.12	Haima3_0.28	Haima3_0.2	Haima3_0.36	Haima3_0.76	Haima5_0.02	Haima5_0.06	Haima5_0.14	Haima5_0.22	Haima5_0.3	Haima_S11_0.1	Haima_S11_0.3	Haima_S11_0.5	Haima_S11_0.9	Haima_S11_1.3	Haima_S11_1.7	Haima_S11_2.1	Haima_S11_2.5	Haima_S11_2.9	Haima_S11_3.3	Haima_S11_3.7	Haima_S11_4.1	Haima_S11_4.3	HM_2.8	HM_a_0.1	HM_a_3.8	HM_b_0.1	HM_b_3.8	HM_c_0.1	HY4_0.02	HY4_0.08
HMR_S11_7_11	d__Bacteria;p__4484-113;c__4484-113;o__4484-113;f__4484-113;g__;s__	0	0	0	0	0	0	0	0	0	0	0	0	0	0	0	0	0	0	0	0	0	0	0	0	0	0	0	0	0	0.00399175	0.0108499	0.022605	0.0539772	0.284971	0	0	0	0	0	0	0	0	0	0	0	0	0	0
HMR_Co_S11_363	d__Bacteria;p__4484-113;c__;o__;f__;g__;s__	0	0	0	0	0	0	0	0	0	0	0	0	0	0	0	0.00313672	0.00404983	0	0	0	0	0	0	0	0	0	0	0	0	0.00557823	0.00837014	0.0139559	0.0271776	0.00474064	0	0	0	0	0	0	0	0	0	0	0	0	0	0
SF_Co_bin_39	d__Bacteria;p__4484-113;c__;o__;f__;g__;s__	0	0	0	0	0	0	0	0	0	0	0	0	0	0	0	0	0	0	0	0	0	0	0	0	0	0	0	0	0	0	0	0	0	0	0	0	0	0	0	0	0	0	0	0	0	0	0	0
HMR_Co_S11_909	d__Bacteria;p__4484-113;c__;o__;f__;g__;s__	0	0	0	0	0	0	0	0	0	0	0	0	0	0	0.00229479	0	0	0	0	0	0	0	0	0.00432845	0	0.00551943	0.00320598	0	0	0	0	0	0	0.00982653	0.0207318	0.0161581	0.00716816	0.0307358	0.0167278	0.0276207	0	0	0	0	0	0	0	0
SB_sbin_2_48	d__Bacteria;p__AABM5-125-24;c__RPQS01;o__;f__;g__;s__	0	0	0	0	0	0	0	0	0.0127231	0	0	0	0	0	0	0	0	0	0	0	0	0	0	0	0	0	0	0.00418421	0.00643661	0.00613108	0.004202	0	0	0	0	0	0	0	0	0	0	0	0	0	0	0	0	0
SB_sbin_3_19	d__Bacteria;p__AABM5-125-24;c__AABM5-125-24;o__AABM5-125-24;f__AABM5-125-24;g__JABMRV01;s__	0	0	0	0	0	0	0	0	0	0	0	0	0	0	0	0	0	0	0	0	0	0	0	0	0	0	0	0	0	0	0.00212731	0.00171827	0	0.00727627	0.00138535	0	0	0	0	0	0	0	0	0	0	0	0	0
SF_Co_bin_7	d__Bacteria;p__Acidobacteriota;c__Aminicenantia;o__UBA2199;f__UBA2199;g__UBA647;s__	0	0	0	0	0	0	0	0	0	0	0	0	0.00309137	0.00384628	0.00313591	0.00760588	0.00724851	0	0.0015974	0.00424003	0	0	0.00241656	0	0	0	0	0	0	0	0	0	0	0	0	0	0	0	0	0	0	0	0	0	0	0	0	0
SF_Co_bin_97	d__Bacteria;p__Acidobacteriota;c__UBA6911;o__RPQK01;f__;g__;s__	0	0	0	0	0	0	0	0	0	0	0	0	0	0	0	0.00499476	0.00866217	0.00983048	0.00753787	0.0130106	0.00350424	0.00189077	0	0	0	0	0	0.0222657	0.026058	0.00690939	0.00179711	0	0	0	0	0	0	0	0	0	0	0	0	0	0	0	0	0
SH-W20A-3080_sbin_7	d__Bacteria;p__Acidobacteriota;c__Aminicenantia;o__Aminicenantales;f__Aminicenantaceae;g__SOIV01;s__	0	0	0	0	0	0	0	0.00694188	0	0	0	0	0	0	0	0	0	0	0.00268658	0	0.0143338	0.0118755	0	0	0	0	0	0.00311292	0.00703611	0.00504142	0.00402594	0.00438103	0	0	0	0	0	0	0	0	0	0	0	0	0	0	0	0
HMR_Co_S11_841	d__Bacteria;p__Acidobacteriota;c__Aminicenantia;o__Aminicenantales;f__Aminicenantaceae;g__;s__	0	0	0	0.0120309	0	0	0	0.00839346	0	0	0	0	0	0	0	0	0	0	0.0041563	0.0025896	0.00884822	0.00311619	0	0	0	0	0	0.00900135	0.0189393	0.0171163	0.0128958	0.0268171	0.0244199	0.00551478	0	0	0	0	0.00362397	0	0	0	0	0	0	0	0	0
SF_Co_bin_122	d__Bacteria;p__Acidobacteriota;c__Aminicenantia;o__Aminicenantales;f__Aminicenantaceae;g__;s__	0	0	0	0	0	0	0	0	0.00774052	0	0	0	0	0	0.0019114	0.00609964	0.00849976	0.00298095	0.00213728	0.00399827	0	0	0	0	0	0	0	0	0	0	0	0	0	0	0	0	0	0	0	0	0	0	0	0	0	0	0	0
HY4_GA-6_4	d__Bacteria;p__Acidobacteriota;c__Thermoanaerobaculia;o__Thermoanaerobaculales;f__FEB-10;g__JACXWA01;s__	0	0	0	0	0	0	0	0.0216246	0.00478562	0.00293851	0	0.00398915	0.00145878	0.00138519	0.00181166	0.0188947	0.0237898	0.0306568	0.0185225	0.0360455	0.00604415	0	0	0	0	0	0	0.0221287	0	0	0	0	0	0	0	0	0	0	0	0	0	0	0	0	0	0	0.0681516	0.270158
HY4_Co_81	d__Bacteria;p__Acidobacteriota;c__Aminicenantia;o__Aminicenantales;f__Aminicenantaceae;g__;s__	0	0	0	0	0	0	0	0	0	0	0	0	0	0	0	0	0	0.00499835	0.00602537	0.00425158	0.00793555	0.00448928	0	0	0	0	0	0.00894235	0	0.00458618	0	0	0	0	0	0	0	0	0	0	0	0	0	0	0	0	0	0.00758421
HMR26_12	d__Bacteria;p__Acidobacteriota;c__Aminicenantia;o__Aminicenantales;f__Aminicenantaceae;g__SOIV01;s__	0.0261698	0.0515288	0.00898699	0.155771	0.0530547	0	0.0395396	0.140281	0	0.0177302	0	0.0130036	0	0	0	0	0	0.0229922	0.0692709	0.0449452	0.214517	0.109379	0	0.0146596	0	0	0	0.0751955	0.386622	0.206966	0.107643	0.0957289	0.0743066	0.0236827	0.00680314	0.0150354	0.0130596	0.0244005	0.0352956	0.0104124	0	0	0	0	0	0	0	0
HY4_GJ-9_16	d__Bacteria;p__Acidobacteriota;c__Thermoanaerobaculia;o__Thermoanaerobaculales;f__FEB-10;g__JACXWA01;s__	0	0	0	0	0	0	0	0.0200561	0	0	0	0.00375607	0.00147908	0.00139435	0.00182379	0.0186176	0.0235528	0.0298359	0.0178746	0.0352822	0.00576923	0	0	0	0	0	0	0.0216523	0	0.00153194	0	0	0	0	0	0	0	0	0	0	0	0	0	0	0	0	0.0904297	0.228015
SF_Co_bin_2	d__Bacteria;p__Acidobacteriota;c__Thermoanaerobaculia;o__UBA5704;f__UBA5704;g__;s__	0	0	0	0	0	0	0	0	0	0	0	0	0	0	0	0.00262833	0.0063053	0.00360049	0.00186547	0.00461272	0	0	0	0	0	0	0	0.00332426	0	0	0	0	0	0	0	0	0	0	0	0	0	0	0	0	0	0	0	0
HMR_9C1478	d__Bacteria;p__Acidobacteriota;c__Aminicenantia;o__Aminicenantales;f__Aminicenantaceae;g__WTAW01;s__	0	0	0	0	0	0	0	0.0427804	0.0204764	0.00370975	0.00388153	0.0041961	0	0	0.00210758	0.00606495	0.00800955	0.0166453	0.0500085	0.0344066	0.105195	0.0585628	0	0	0	0	0	0.107577	0.0242717	0.0379451	0.0207357	0.0111336	0.00594569	0.00204977	0	0	0	0	0.0137794	0	0	0	0	0	0	0	0	0
HY4_GJ-10_29	d__Bacteria;p__Acidobacteriota;c__Thermoanaerobaculia;o__Thermoanaerobaculales;f__FEB-10;g__JACXWA01;s__	0	0	0	0	0	0	0	0.0248839	0.00635408	0.00322097	0	0.00467558	0.001339	0.0012944	0.00175214	0.0174832	0.0223308	0.0294681	0.0191412	0.035999	0.00673781	0	0	0	0	0	0	0.0240361	0	0.00169743	0	0	0	0	0	0	0	0	0	0	0	0	0	0	0	0	0.0566098	0.19926
HY4_Co_39	d__Bacteria;p__Acidobacteriota;c__Thermoanaerobaculia;o__Thermoanaerobaculales;f__FEB-10;g__;s__	0	0	0	0	0	0	0	0	0	0	0	0	0	0	0	0	0.00221191	0.0093578	0.00280271	0.00829036	0	0	0	0	0	0	0	0.00283848	0	0	0	0	0	0	0	0	0	0	0	0	0	0	0	0	0	0	0.0142531	0.0479584
SCS_cbin_157	d__Bacteria;p__Acidobacteriota;c__Aminicenantia;o__Aminicenantales;f__Aminicenantaceae;g__;s__	0	0	0	0	0	0	0	0	0	0	0	0	0	0	0	0	0	0	0	0	0.0040349	0.00371695	0	0	0	0	0	0	0	0	0	0	0	0	0	0	0	0	0	0	0	0	0	0	0	0	0	0
SCS_cbin_71	d__Bacteria;p__Acidobacteriota;c__B3-B38;o__B3-B38;f__B3-B38;g__;s__	0	0	0	0	0	0	0	0	0	0	0	0	0	0	0	0	0	0	0	0	0	0	0	0	0	0	0	0	0	0	0	0	0	0	0	0	0	0	0	0	0	0	0	0	0	0	0	0
SB_cbin_220	d__Bacteria;p__Acidobacteriota;c__Aminicenantia;o__Aminicenantales;f__Aminicenantaceae;g__;s__	0	0	0	0	0	0	0	0	0.0121721	0	0.00383683	0	0	0	0.00365348	0	0.00142895	0	0.00204224	0	0	0	0.00248981	0.00417534	0.00418355	0.00449914	0.00578182	0.00441679	0	0.00935052	0.00915799	0.00533405	0.00922569	0.00548246	0.00345269	0.0102442	0.00439585	0.02007	0.015429	0.0148463	0	0	0	0	0.0163057	0	0	0
HMR1_4	d__Bacteria;p__Acidobacteriota;c__Thermoanaerobaculia;o__Thermoanaerobaculales;f__FEB-10;g__;s__	0	0	0	0	0	0	0	0	0	0	0.0131555	0	0.0115535	0.0123744	0.0623366	0.018535	0.0152485	0.0171493	0.0202494	0.00576878	0	0	0.0900567	0.0922584	0.0509387	0.00324464	0.0292016	0	0	0	0	0	0	0	0	0	0	0	0	0	0	0	0	0	0	0	0	0
ENP_sbin_2_5	d__Bacteria;p__Acidobacteriota;c__Aminicenantia;o__Aminicenantales;f__Aminicenantaceae;g__SOIV01;s__SOIV01	0.0268653	0.101412	0.0336603	0.530891	0.0722077	0	0.0879894	0.0851925	0	0.0132212	0	0.00878103	0	0	0	0	0	0.012782	0.0365666	0.0263722	0.133086	0.0290942	0	0	0	0	0	0.0592634	0.545687	0.291231	0.157202	0.142323	0.119049	0.039712	0.0134291	0.0278084	0.0254594	0.0304904	0.0467025	0.0179154	0	0	0	0	0	0	0	0
HMR_Co_S11_765	d__Bacteria;p__Acidobacteriota;c__Aminicenantia;o__UBA2199;f__UBA2199;g__;s__	0	0	0	0	0	0	0	0	0.0113275	0	0	0	0	0	0	0	0	0	0.00806243	0.00349906	0.00505657	0.00824045	0	0	0	0	0	0.0183235	0.0278348	0.0234165	0.00863103	0.00496842	0.00728174	0.00307529	0	0	0	0	0	0	0	0	0	0	0	0	0	0
SH-W20A-3080_sbin_56	d__Bacteria;p__Acidobacteriota;c__Aminicenantia;o__Aminicenantales;f__Aminicenantaceae;g__SOIV01;s__	0	0	0	0	0	0	0	0	0	0	0	0	0	0	0	0	0	0	0	0	0.0117688	0	0	0	0	0	0	0	0	0.0148659	0.00794409	0	0	0	0	0	0	0	0	0	0	0	0	0	0	0	0	0
HMR_Co_S11_647	d__Bacteria;p__Acidobacteriota;c__Vicinamibacteria;o__Bin61;f__;g__;s__	0	0	0	0	0	0	0	0.0111171	0	0	0	0	0	0	0	0	0	0.00216178	0.00335852	0.00256624	0.00576776	0.006448	0	0	0	0	0	0.0327718	0.0278558	0.0112042	0.00717758	0.00261652	0	0	0	0	0	0	0.00360872	0	0	0	0	0	0	0	0	0
SF_Co_bin_101	d__Bacteria;p__Acidobacteriota;c__Thermoanaerobaculia;o__Thermoanaerobaculales;f__FEB-10;g__;s__	0	0	0	0	0	0	0	0	0.0169969	0.00656618	0.017176	0.00628535	0.00433556	0.00500224	0.0186073	0.0326078	0.034081	0.00449902	0.00440192	0.00324012	0	0	0.00758989	0.00772136	0.00597629	0	0.00348761	0	0	0	0	0	0	0	0	0	0	0	0	0	0	0	0	0	0	0	0	0
HY4_Co_11	d__Bacteria;p__Acidobacteriota;c__Thermoanaerobaculia;o__Thermoanaerobaculales;f__FEB-10;g__JACXWA01;s__	0	0	0	0	0	0	0	0.0205626	0	0	0	0.00378774	0.00124406	0.00131872	0.00163497	0.0171045	0.0215677	0.028325	0.0170633	0.0336574	0.00562798	0	0	0	0	0	0	0.0202885	0	0	0	0	0	0	0	0	0	0	0	0	0	0	0	0	0	0	0.0617135	0.204987
HY4_GA-7_4	d__Bacteria;p__Acidobacteriota;c__Thermoanaerobaculia;o__Thermoanaerobaculales;f__FEB-10;g__JACXWA01;s__	0	0	0	0	0	0	0	0.0262331	0.00778498	0.00357711	0	0.00479012	0.00146426	0.00132511	0.00189779	0.0182704	0.0229586	0.0301207	0.019555	0.0370763	0.00703835	0	0	0	0	0	0	0.0266395	0	0.00197303	0	0	0	0	0	0	0	0	0	0	0	0	0	0	0	0	0.0586388	0.205799
HMR17_44	d__Bacteria;p__Acidobacteriota;c__UBA4820;o__;f__;g__;s__	0	0	0	0	0	0	0	0	0	0	0	0	0.0431163	0.0278984	0.00311517	0.00613474	0.00505537	0	0	0	0	0	0	0	0	0	0	0	0	0	0	0	0	0	0	0	0	0	0	0	0	0	0	0	0	0	0.00337371	0
SCS_cbin_198	d__Bacteria;p__Acidobacteriota;c__HRBIN11;o__;f__;g__;s__	0	0	0	0	0	0	0	0	0	0	0	0	0	0	0	0	0	0	0	0	0.00206164	0.00327881	0	0	0	0	0	0.00618119	0	0.00210776	0	0	0	0	0	0	0	0	0	0	0	0	0	0	0	0	0	0
SH-W20A-3880_sbin_28	d__Bacteria;p__Acidobacteriota;c__Aminicenantia;o__Aminicenantales;f__Aminicenantaceae;g__SOIV01;s__SOIV01	0.024177	0.0625877	0.0134163	0.194121	0.0522798	0	0.0541442	0.107137	0	0.0175958	0	0.0124556	0	0	0	0	0	0.014747	0.0449883	0.0311846	0.179132	0.0464294	0	0.00106628	0	0	0	0.0722428	0.556738	0.326171	0.170972	0.184248	0.114991	0.0326427	0.00822164	0.0162636	0.014874	0.019114	0.0399565	0.0105135	0	0	0	0	0	0	0	0
SH-W20A-1310_sbin_24	d__Bacteria;p__Acidobacteriota;c__Aminicenantia;o__Aminicenantales;f__Aminicenantaceae;g__SOIA01;s__SOIA01	0	0	0	0.174199	0	0	0	0.116818	0.00477695	0.0135085	0	0.0113147	0	0	0	0	0	0	0.00967302	0.00551415	0.0587642	0.128465	0	0	0	0	0	0.0299562	0.388759	0.200482	0.0929696	0.0499528	0.00345967	0.00254288	0	0	0	0	0.0182021	0	0	0	0	0	0	0	0	0
SF_Co_bin_27	d__Bacteria;p__Acidobacteriota;c__Acidobacteriae;o__Bryobacterales;f__Bryobacteraceae;g__;s__	0	0	0	0	0	0	0	0	0	0	0	0	0	0	0	0.00283318	0.00291905	0	0	0.00265589	0	0	0	0	0	0	0	0.00255329	0	0	0	0	0	0	0	0	0	0	0	0	0	0	0	0	0	0	0.00297323	0.00718493
SB_cbin_94	d__Bacteria;p__Acidobacteriota;c__UBA6911;o__RPQK01;f__;g__;s__	0	0	0	0	0	0	0	0	0	0	0	0	0	0	0	0	0	0.0291664	0.00943072	0.0117342	0	0	0	0	0	0	0	0.0105856	0	0	0	0	0	0	0	0	0	0	0	0	0	0.0646772	0	0	0	0	0.0133864	0.0263739
SF_Co_bin_21	d__Bacteria;p__Acidobacteriota;c__Aminicenantia;o__Aminicenantales;f__Aminicenantaceae;g__;s__	0	0	0	0	0	0	0	0	0.00506836	0	0	0	0	0	0	0.00431477	0.00631428	0	0.00151251	0.00357805	0	0	0	0	0	0	0	0.0026378	0	0	0	0	0	0	0	0	0	0	0	0	0	0	0	0	0	0	0	0
ENP_cbin_6	d__Bacteria;p__Acidobacteriota;c__Aminicenantia;o__Aminicenantales;f__Aminicenantaceae;g__SOIV01;s__	0.031517	0.569321	0.0156751	0.388827	0.0554711	0	0.06092	0.0597138	0	0.00892435	0	0.00655367	0	0	0	0	0	0.009251	0.0260678	0.0186694	0.090626	0.0194911	0	0	0	0	0	0.0401776	0.354798	0.189122	0.102534	0.0919698	0.0792869	0.0276098	0.00854878	0.0181105	0.015872	0.0260103	0.0301004	0.0112564	0	0	0	0	0	0	0	0
SB_cbin_168	d__Bacteria;p__Acidobacteriota;c__Aminicenantia;o__Aminicenantales;f__Aminicenantaceae;g__SOIV01;s__	0.0363643	0.0463354	0	0.133941	0.0509209	0	0.0369797	0.0708163	0	0.0122244	0	0.00879793	0	0	0	0	0	0.0140508	0.0327889	0.0251803	0.108439	0.0220162	0	0	0	0	0	0.0487352	0.268597	0.163911	0.0890523	0.0850008	0.0734183	0.0252549	0.00814318	0.0164783	0.0178144	0.0166077	0.0313484	0.0136676	0	0	0	0	0	0	0	0
SB_cbin_87	d__Bacteria;p__Acidobacteriota;c__Aminicenantia;o__Aminicenantales;f__Aminicenantaceae;g__;s__	0	0	0.0535029	0.06194	0	0	0	0.00678791	0.00530481	0	0	0	0	0	0	0	0	0	0.00263414	0	0.0141968	0.0171114	0	0	0	0	0	0.00208133	0.167863	0.126133	0.0848646	0.108377	0.330948	0.302767	0.00873645	0.00782023	0	0	0.0165699	0.0108554	0	0	0	0	0	0	0	0
SF_Co_bin_66	d__Bacteria;p__Acidobacteriota;c__UBA890;o__UBA890;f__UBA890;g__;s__	0	0	0	0	0	0	0	0	0	0	0	0	0	0	0	0.00425996	0.00431683	0.0149335	0.00985334	0.0234143	0	0	0	0	0	0	0	0.0109132	0	0	0	0	0	0	0	0	0	0	0	0	0	0	0	0	0	0	0.0343953	0.0965385
HY4_Co_33	d__Bacteria;p__Acidobacteriota;c__UBA890;o__UBA890;f__UBA890;g__;s__	0	0	0	0	0	0	0	0	0	0	0	0	0	0	0	0	0	0.00473362	0.00191733	0.00546578	0	0	0	0	0	0	0	0.00276299	0	0	0	0	0	0	0	0	0	0	0	0	0	0	0	0	0	0	0.092712	0.0852267
HY4_Co_61	d__Bacteria;p__Acidobacteriota;c__UBA6911;o__RPQK01;f__;g__;s__	0	0	0	0	0	0	0	0	0	0	0	0	0	0	0	0	0	0.00324321	0.00282445	0.00357678	0.00447317	0.0038944	0	0	0	0	0	0.00508665	0.00635699	0.00204937	0.00144914	0	0	0	0	0	0	0	0	0	0	0	0	0	0	0	0.00567448	0.0348019
HM_cbin_7	d__Bacteria;p__Acidobacteriota;c__Aminicenantia;o__UBA2199;f__UBA2199;g__UBA647;s__UBA647	0	0	0	0	0	0	0	0	0	0	0	0	0.00373869	0.00397273	0.0014611	0.00202875	0.00163428	0	0	0	0	0	0.00567685	0	0	0	0	0	0	0	0	0	0	0	0	0	0	0	0	0	0	0.0101215	0	0	0.545745	0	0	0
SB_sbin_2_18	d__Bacteria;p__Acidobacteriota;c__Aminicenantia;o__Aminicenantales;f__Aminicenantaceae;g__;s__	0	0	0	0	0	0	0	0.0445826	0.0157386	0.00544753	0	0.00500671	0	0	0	0	0	0	0.0138487	0.00748373	0.0557909	0.00842728	0	0	0	0	0	0.115959	0.0508081	0.0198699	0.00608442	0	0.00260362	0	0	0	0	0	0.018567	0	0	0	0	0	0	0	0	0
SB_sbin_8_9	d__Bacteria;p__Acidobacteriota;c__Aminicenantia;o__UBA2199;f__UBA2199;g__;s__	0	0	0	0	0	0	0	0	0	0	0.00556838	0	0.0014173	0	0.00539747	0.00205828	0.00198826	0.00397009	0.00567541	0	0	0	0.0109934	0.0161531	0.0123797	0.00432992	0.0101688	0	0	0	0	0	0.0028298	0.00834724	0.0439021	0.0227667	0.0115217	0	0.00652743	0.0153755	0	0	0	0	0.021639	0	0	0
SH-W20A-2180_sbin_42	d__Bacteria;p__Acidobacteriota;c__Aminicenantia;o__Aminicenantales;f__Aminicenantaceae;g__SOIV01;s__	0	0	0.0166043	0.0444463	0	0	0	0.0275698	0	0.00411694	0	0	0	0	0	0	0	0	0.0116858	0.00748628	0.0484718	0.0189502	0	0	0	0	0	0.0153024	0.0788037	0.0452252	0.0249562	0.0241573	0.019456	0.00846896	0	0	0	0	0.00944566	0.00415015	0	0	0	0	0	0	0	0
HY4_Co_56	d__Bacteria;p__Acidobacteriota;c__Thermoanaerobaculia;o__UBA5704;f__UBA5704;g__M0029;s__	0	0	0	0	0	0	0	0	0	0	0	0	0	0	0	0.00148727	0.00421941	0.00748999	0.00401439	0.00954488	0	0	0	0	0	0	0	0.00863287	0	0	0	0	0	0	0	0	0	0	0	0	0	0	0	0	0	0	0.0408422	0.0951225
WGoM_sbin_oily_61	d__Bacteria;p__Actinobacteriota;c__Acidimicrobiia;o__Acidimicrobiales;f__SZUA-35;g__;s__	0	0	0	0	0	0	0	0	0	0	0	0	0	0	0	0	0	0	0	0	0	0	0	0	0	0	0	0	0	0	0	0	0	0	0	0	0	0	0	0	0	0	0	0	0	0	0	0
HMR_S11_3_7	d__Bacteria;p__Actinobacteriota;c__Humimicrobiia;o__Humimicrobiales;f__Humimicrobiaceae;g__M55B120;s__	0	0	0	0.00614165	0	0.0186553	0.024281	0.0123277	0.010912	0.00964894	0	0	0	0	0	0	0	0.00751524	0.0140833	0.0120719	0.0365154	0.0208107	0	0	0	0	0	0.0320017	0.0884431	0.112184	0.0928352	0.0421243	0.00999322	0.00704179	0.00173954	0	0	0	0.0115842	0	0	0	0	0	0	0	0	0
SB_sbin_6_48	d__Bacteria;p__Actinobacteriota;c__Aquicultoria;o__Aquicultorales;f__;g__;s__	0	0	0	0	0	0	0	0	0	0	0	0	0	0	0	0	0	0	0	0	0	0	0	0	0	0	0	0	0	0	0.00266426	0.00294153	0.00353455	0	0	0	0	0	0.00365045	0.00213028	0	0	0	0	0	0	0	0
SF_GA-2_1	d__Bacteria;p__Actinobacteriota;c__Acidimicrobiia;o__UBA5794;f__UBA11373;g__JAHJML01;s__	0	0	0	0	0	0	0	0	0.024807	0.00545036	0.0113604	0	0.00896253	0.00576428	0.00516999	0.00590871	0.00635146	0.00176889	0.0020258	0	0	0	0.00298053	0.00274596	0	0	0	0.00179185	0	0.00269768	0.00452704	0	0	0	0	0	0	0	0.00430788	0.00481612	0	0	0	0	0	0	0	0
QDN-W03B-480_sbin_11	d__Bacteria;p__Actinobacteriota;c__Actinomycetia;o__Mycobacteriales;f__Mycobacteriaceae;g__Mycobacterium;s__	0	0	0	0	0	0	0	0	0	0	0	0	0	0	0	0	0	0	0	0	0.0020375	0.005939	0	0	0	0	0	0.00349274	0.00909709	0.00622936	0.0265537	0.0103404	0.0329013	0.00287799	0	0	0.00218742	0.0297197	0.0207757	0.00926998	0	0	0	0	0	0	0	0
SB_cbin_223	d__Bacteria;p__Actinobacteriota;c__Humimicrobiia;o__Humimicrobiales;f__Humimicrobiaceae;g__;s__	0	0	0	0	0	0	0	0	0	0	0	0	0	0	0	0	0	0	0	0	0	0	0	0	0	0.00347934	0	0	0	0	0	0	0	0.00461822	0.00546584	0.0215734	0.0115545	0	0.0242317	0.0181179	0	0	0	0	0.0469856	0	0	0
SH-W20A-1310_sbin_49	d__Bacteria;p__Actinobacteriota;c__Actinomycetia;o__Mycobacteriales;f__Mycobacteriaceae;g__Mycobacterium;s__	0	0	0	0	0	0	0	0	0	0	0	0	0	0	0	0	0	0	0	0	0.00320601	0.010364	0	0	0	0	0	0.0055123	0.017184	0.0109346	0.0491213	0.0176677	0.0547779	0.00499871	0	0	0.00379561	0.0548119	0.0377071	0.0162365	0	0	0	0	0	0	0	0
ENP_cbin_2	d__Bacteria;p__Actinobacteriota;c__Humimicrobiia;o__Humimicrobiales;f__Humimicrobiaceae;g__Hydromicrobium;s__	0.782854	0.730371	0.0696752	0.170191	0.375028	0	0.0953277	0	0	0	0	0	0	0	0	0	0	0	0	0	0	0	0	0	0	0	0	0	0	0.00731602	0.0082277	0.0179775	0.0170975	0.0162814	0	0.0163876	0.0120958	0.104593	0.0306585	0.0231053	0	0	0	0	0	0	0	0
SB_cbin_113	d__Bacteria;p__Actinobacteriota;c__Humimicrobiia;o__Humimicrobiales;f__Humimicrobiaceae;g__JADHVM01;s__	0	0	0	0	0	0	0	0	0	0.00383165	0.00556379	0.00353362	0	0	0	0	0	0.0019317	0.00181602	0	0	0	0.0034175	0.00425734	0.00342536	0.00438315	0.00320001	0	0	0.0145095	0.0209664	0.0272755	0.0316008	0.0598055	0.0249737	0.0595992	0.030094	0.0196089	0.0446922	0.0576283	0	0	0	0	0	0	0	0
QDN-W04B-480_sbin_1	d__Bacteria;p__Actinobacteriota;c__Humimicrobiia;o__Humimicrobiales;f__Humimicrobiaceae;g__Hydromicrobium;s__Hydromicrobium	0.668364	0.46199	0.0219637	0.273208	1.06537	0.0552757	0.155778	0	0	0	0	0	0	0	0	0	0	0	0	0	0	0	0	0	0	0	0	0	0	0	0.00145428	0.00932303	0.0116078	0.00364125	0	0.0102327	0.00858611	0.0361965	0.0189539	0.0243057	0.0159547	0	0	0	0	0	0	0
QDN-W01B-1949_sbin_49	d__Bacteria;p__Actinobacteriota;c__Aquicultoria;o__;f__;g__;s__	0	0	0	0	0	0	0	0	0	0	0	0	0	0	0	0	0	0	0	0	0	0	0	0	0	0	0	0	0	0	0.00236206	0	0.00169816	0	0	0	0	0	0	0	0	0	0	0	0	0	0	0
HM_sbin_21_16	d__Bacteria;p__Actinobacteriota;c__Acidimicrobiia;o__UBA5794;f__UBA5794;g__;s__	0	0	0	0	0	0	0	0	0	0	0	0	0	0	0	0	0	0	0	0	0	0	0	0	0	0	0	0	0	0	0	0	0	0	0	0	0	0	0	0	0	0.0125551	0	0	0.391197	0	0	0
SB_sbin_1_1	d__Bacteria;p__Actinobacteriota;c__Acidimicrobiia;o__UBA5794;f__ZC4RG35;g__SZUA-217;s__	0	0	0	0	0	0	0	0	0	0	0	0	0	0	0	0	0	0.00827278	0.00227677	0.00238192	0	0.00222205	0	0	0	0	0	0.0110928	0	0.00153482	0	0	0	0	0	0	0	0	0	0	0	0	0	0	0	0	0.0029674	0
HMR_Co_S11_793	d__Bacteria;p__Actinobacteriota;c__Thermoleophilia;o__Miltoncostaeales;f__Miltoncostaeaceae;g__;s__	0	0	0	0	0	0	0	0.00818437	0	0	0	0	0	0	0	0	0	0.00204383	0.0020844	0	0.00438861	0.0165966	0	0	0	0	0	0.00582294	0.00728509	0.0400996	0.00915421	0.006484	0.00152665	0	0	0	0	0	0	0	0	0	0	0	0	0	0	0
SF_GA-1_9	d__Bacteria;p__Actinobacteriota;c__Acidimicrobiia;o__UBA5794;f__UBA5794;g__;s__	0	0	0	0	0	0	0	0	0	0	0	0	0.00420392	0.00199358	0	0.00278202	0.0036263	0.00329168	0.00230427	0.00286578	0	0	0.00341069	0	0	0	0	0.00561117	0	0.00373974	0.00208721	0	0	0	0	0	0	0	0	0	0	0	0	0	0	0	0.0132643	0.0187645
SB_sbin_8_32	d__Bacteria;p__Actinobacteriota;c__Humimicrobiia;o__Humimicrobiales;f__Humimicrobiaceae;g__Hydromicrobium;s__	0.0975761	0.117426	0	0.0668648	0.236183	0.0330478	0.0387613	0	0	0	0	0	0	0	0	0	0	0	0	0	0	0	0	0	0	0	0	0	0	0	0	0.00325908	0.00296447	0.00238964	0	0.00700566	0.00390278	0.0114665	0.00962541	0.00821762	0	0	0	0	0	0	0	0
HY4_Co_62	d__Bacteria;p__Actinobacteriota;c__Acidimicrobiia;o__UBA5794;f__UBA5794;g__;s__	0	0	0	0	0	0	0	0	0	0	0	0	0	0	0	0	0	0	0	0	0	0	0	0	0	0	0	0	0	0	0	0	0	0	0	0	0	0	0	0	0	0	0	0	0	0	0.0113976	0.0338495
SH-W20A-2180_sbin_23	d__Bacteria;p__Actinobacteriota;c__Humimicrobiia;o__JAHJRV01;f__JAHJRV01;g__JAHJRV01;s__JAHJRV01	0	0	0.0330918	0.0440654	0.185404	0	0.0206759	0	0	0	0	0	0	0	0	0	0	0	0	0	0	0.00620781	0	0	0	0	0	0	0	0.00200083	0.00759902	0.0256004	0.0764477	0.00567502	0.00236165	0.0352442	0.0165309	0.256228	0.0678591	0.0777032	0	0	0	0	0	0	0	0
SF_GA-1_8	d__Bacteria;p__Actinobacteriota;c__Acidimicrobiia;o__UBA5794;f__UBA11373;g__JAHJML01;s__	0	0	0	0	0	0	0	0.00483882	0.0268916	0.00493498	0.0100914	0	0.00688517	0.00437976	0.00411238	0.00430638	0.00504411	0	0.00172082	0	0	0	0.00236959	0.00207592	0	0	0	0.00202144	0	0.00324211	0.00479761	0	0	0	0.0015854	0	0	0	0.00563942	0.00601367	0	0	0	0	0	0	0	0
SB_sbin_8_42	d__Bacteria;p__Actinobacteriota;c__Aquicultoria;o__UBA3085;f__Oleimmundimicrobiaceae;g__DSBK01;s__	0	0	0	0	0	0	0	0	0	0	0	0	0	0	0	0	0	0	0	0	0	0	0	0	0	0	0	0	0	0	0	0	0	0	0	0	0	0	0	0	0	0	0	0	0	0	0	0
ENP_sbin_7_3	d__Bacteria;p__Actinobacteriota;c__Humimicrobiia;o__Humimicrobiales;f__Humimicrobiaceae;g__Hydromicrobium;s__	0.962008	0.446641	0.0298438	0.271749	1.07666	0.56663	1.0648	0	0.0102087	0.0108576	0.0119982	0.00902496	0.00302256	0.00285165	0.0125407	0.00434155	0.00417501	0.00380924	0.00907063	0.00409882	0.0228113	0.0152453	0.00364795	0.00868124	0.00717899	0.0219964	0.013761	0.00769568	0.0678932	0.0532524	0.0609904	0.0943975	0.0855306	0.190269	0.0877472	0.116626	0.0726529	0.115366	0.0823854	0.101701	0.0211222	0	0.0243835	0	0.116079	0	0	0
SB_sbin_1_5	d__Bacteria;p__Actinobacteriota;c__Acidimicrobiia;o__UBA5794;f__SHLN01;g__;s__	0	0	0	0	0	0	0	0	0	0	0	0	0	0	0	0	0	0	0	0	0	0	0	0	0	0	0	0	0	0	0	0	0	0	0	0	0	0	0	0	0	0	0	0	0	0	0	0
HMR_S11_11_1	d__Bacteria;p__Actinobacteriota;c__Acidimicrobiia;o__UBA5794;f__UBA5794;g__;s__	0	0	0	0	0	0	0	0	0	0	0	0	0	0	0	0	0	0.00187026	0	0.00179124	0	0	0	0	0	0	0	0.0768341	0.0247968	0.0114836	0.00207107	0	0	0	0	0	0	0	0.0074294	0	0	0	0	0	0	0	0.00377016	0.0135251
QDN-W04B-4228_sbin_49	d__Bacteria;p__Actinobacteriota;c__Humimicrobiia;o__JAHJRV01;f__JAHJRV01;g__JAHJRV01;s__	0	0.632304	0.224693	0.957058	0	0	0	0	0	0	0	0	0	0	0	0	0	0	0	0	0	0	0	0	0	0	0	0	0	0.0256192	0.050796	0.164306	0.00447259	0.0117949	0	0	0	1.36339	0.216616	0.00660215	0.0863986	0	0.022086	0	0.00525538	0	0	0
SB_sbin_5_35	d__Bacteria;p__Actinobacteriota;c__Humimicrobiia;o__Humimicrobiales;f__Humimicrobiaceae;g__Hydromicrobium;s__	0	0.0220693	0	0.0168117	0.0458895	0	0.0314764	0	0	0	0	0	0	0	0.00357967	0	0	0	0.00269127	0	0	0	0	0	0	0	0	0	0.0110829	0.0082022	0.00851165	0.0120506	0.0115342	0.0212152	0.0145393	0.0219334	0.0137153	0.0261997	0.0153145	0.0179566	0	0	0	0	0.0395924	0	0	0
SF_Co_bin_127	d__Bacteria;p__Actinobacteriota;c__Acidimicrobiia;o__UBA5794;f__UBA5794;g__;s__	0	0	0	0	0	0	0	0	0	0	0	0	0.00448009	0.00211923	0	0.0022568	0.00294385	0.00309708	0.00196012	0.00260538	0	0	0.00418823	0	0	0	0	0.00626361	0	0.00329767	0.00116173	0	0	0	0	0	0	0	0	0	0	0	0	0	0	0	0.0158669	0.0207243
SB_cbin_289	d__Bacteria;p__Actinobacteriota;c__Aquicultoria;o__;f__;g__;s__	0	0	0	0	0	0	0	0	0	0	0	0	0	0	0	0	0	0	0	0	0	0	0	0	0	0	0	0	0	0	0	0	0	0	0	0	0	0	0	0	0	0	0	0	0	0	0	0
HY4_GA-6_3	d__Bacteria;p__Actinobacteriota;c__Acidimicrobiia;o__UBA5794;f__UBA5794;g__;s__	0	0	0	0	0	0	0	0	0.0454647	0	0.0125464	0	0.00410733	0.00226285	0	0.00362456	0.00546211	0.0077288	0.00336054	0.00550372	0	0	0	0	0	0	0	0.0110864	0	0.00482427	0.00211674	0	0	0	0	0	0	0	0	0	0	0	0	0	0	0	0.185458	0.289496
SB_sbin_4_49	d__Bacteria;p__Actinobacteriota;c__Humimicrobiia;o__Humimicrobiales;f__Humimicrobiaceae;g__Hydromicrobium;s__	0	0.0295749	0	0.0183252	0.0631334	0	0.0213391	0	0	0	0	0	0	0	0.00503685	0	0	0	0	0	0	0	0	0	0	0	0	0	0	0.00690628	0.00873535	0.0116428	0.0104494	0.0218518	0.0152777	0.0218716	0.0143564	0.0223244	0.0165931	0.0191164	0	0	0	0	0.0498526	0	0	0
QDN-W01B-4577_sbin_32	d__Bacteria;p__Actinobacteriota;c__Humimicrobiia;o__Humimicrobiales;f__Humimicrobiaceae;g__;s__	0	0.046434	0	0	0	0	0	0	0	0	0	0	0	0	0	0	0	0	0	0	0	0	0	0	0	0	0	0	0	0.0103276	0.00838078	0.0080716	0.017786	0.011683	0.00776702	0.0507472	0.0275873	0.0739358	0.125644	0.10616	0	0	0	0	0.0244699	0	0	0
SB_cbin_89	d__Bacteria;p__Actinobacteriota;c__Humimicrobiia;o__Humimicrobiales;f__Humimicrobiaceae;g__M55B120;s__	0	0	0	0	0	0	0	0	0	0	0.00369479	0	0.00114243	0.00145295	0.00234836	0	0.00127134	0.00322725	0.00285863	0	0	0	0.00429689	0.00650015	0.00487244	0.0072335	0.00471885	0	0	0	0	0.00232205	0.00160668	0.00358759	0.00189639	0.00732687	0.00279755	0	0.0058706	0.00628404	0	0	0	0	0.109584	0	0	0
SB_cbin_11	d__Bacteria;p__Actinobacteriota;c__Aquicultoria;o__;f__;g__;s__	0	0	0	0	0	0	0	0	0	0	0	0	0	0	0	0	0	0	0	0	0	0	0	0	0	0	0	0.00157209	0	0	0	0.00179849	0.00174957	0	0	0	0	0	0	0	0	0	0	0	0	0	0	0
SF_Co_bin_79	d__Bacteria;p__Actinobacteriota;c__Humimicrobiia;o__Humimicrobiales;f__Humimicrobiaceae;g__M55B120;s__	0	0	0	0	0	0	0	0	0	0	0	0	0.00140177	0	0	0.00362305	0.00432615	0.0134252	0.00875533	0.0199357	0.00367581	0.00727853	0	0	0	0	0	0.00832567	0	0.00516982	0.00320196	0	0	0	0	0	0	0	0	0	0	0	0	0	0.0219308	0	0.00465387	0.014565
SB_sbin_2_50	d__Bacteria;p__Actinobacteriota;c__Acidimicrobiia;o__UBA5794;f__UBA11373;g__JAHJML01;s__	0	0	0	0	0	0	0	0.00730793	0.0165257	0.00375253	0.00661341	0	0	0	0	0	0	0	0.00181421	0	0.00329228	0	0	0	0	0	0	0.00463835	0	0.00389678	0.00497031	0	0	0	0	0	0	0	0	0.00286048	0	0	0	0	0	0	0	0
ENP_sbin_5_1	d__Bacteria;p__Actinobacteriota;c__Humimicrobiia;o__Humimicrobiales;f__Humimicrobiaceae;g__Hydromicrobium;s__Hydromicrobium	6.69729	0.710614	0.0300563	0.399971	1.8923	0.202002	0.362516	0	0	0	0	0	0	0	0	0	0	0	0	0	0	0	0	0	0	0	0	0	0	0.00329016	0.00395349	0.0150206	0.0134591	0.006566	0	0.00725531	0.00777512	0.0385342	0.0165124	0.0271834	0.0197555	0	0.00772827	0	0	0	0	0
HY4_Co_63	d__Bacteria;p__Actinobacteriota;c__Acidimicrobiia;o__UBA5794;f__UBA5794;g__;s__	0	0	0	0	0	0	0	0	0	0	0	0	0	0	0	0	0	0	0	0	0	0	0	0	0	0	0	0.00861906	0	0.00175331	0	0	0	0	0	0	0	0	0	0	0	0	0	0	0	0	0.0246494	0.0786113
QDN-W01B-1949_sbin_55	d__Bacteria;p__Actinobacteriota;c__Aquicultoria;o__;f__;g__;s__	0	0	0	0	0	0	0	0	0	0	0	0	0	0	0	0	0	0.00156282	0.00147258	0	0	0.00337475	0	0	0	0	0	0	0	0.005762	0.0177713	0.0102649	0.0102801	0	0	0.0162043	0.00200082	0.045513	0.0246815	0.00891151	0	0	0	0	0	0	0	0
SF_Co_bin_85	d__Bacteria;p__Actinobacteriota;c__Acidimicrobiia;o__UBA5794;f__UBA5794;g__;s__	0	0	0	0	0	0	0	0	0	0	0	0	0.00335612	0.00464099	0	0.00312376	0.00328741	0.00175368	0	0	0	0	0	0	0	0	0	0	0	0	0	0	0	0	0	0	0	0	0	0	0	0	0	0	0	0	0.0477018	0.0596524
HMR_7C981	d__Bacteria;p__Actinobacteriota;c__Acidimicrobiia;o__UBA5794;f__UBA11373;g__;s__	0	0	0	0	0	0	0	0	0	0	0	0	0	0	0	0	0	0.0225111	0.0578923	0.0443368	0.0165396	0.00249291	0	0	0	0	0	0	0	0	0	0	0	0	0	0	0	0	0	0	0	0	0	0	0	0	0	0
QDN-W04B-4228_sbin_34	d__Bacteria;p__Actinobacteriota;c__Coriobacteriia;o__OPB41;f__SLCP01;g__;s__	0	0	0	0	0	0	0	0	0	0	0	0	0	0	0	0	0	0	0	0	0	0	0	0	0	0	0	0	0	0	0	0	0	0	0	0	0	0	0	0	0	0	0	0	0	0	0	0
QDN-W01B-4577_sbin_21	d__Bacteria;p__Actinobacteriota;c__Aquicultoria;o__SURF-47;f__;g__;s__	0	0	0	0	0	0	0	0	0	0	0	0	0	0	0	0	0	0	0	0	0	0	0	0	0	0	0	0	0	0	0	0	0	0	0	0	0	0	0	0	0	0	0	0	0	0	0	0
WGoM_sbin_oily_59	d__Archaea;p__Aenigmatarchaeota;c__Aenigmatarchaeia;o__JACPZZ01;f__;g__;s__	0	0	0	0	0	0	0	0	0	0	0	0	0	0	0	0	0	0	0	0	0	0	0	0	0	0	0	0	0	0	0	0	0	0	0	0	0	0	0	0	0	0	0	0	0	0	0	0
QDN-W04B-580_sbin_43	d__Bacteria;p__Aerophobota;c__Aerophobia;o__Aerophobales;f__AE-B3A;g__AE-B3B;s__AE-B3B	0	0.64413	0.941532	0.78283	0.421009	0	0.123732	0.0100501	0	0.0122717	0	0.00848865	0	0	0	0	0	0	0.00479841	0.00263807	0.0501448	0.0270437	0	0	0	0.00327135	0	0.0362042	0.0916156	0.0867113	0.11618	0.154534	0.122008	0.0400054	0.00854033	0.0404639	0.070609	0.252808	0.0930001	0.0914071	0.0462147	0	0.030884	0	0.0111994	0	0	0
SB_cbin_39	d__Bacteria;p__Aerophobota;c__Aerophobia;o__Aerophobales;f__AE-B3A;g__SOJT01;s__	0	0.00953346	0.0227724	0.0341561	0	0	0	0	0	0	0	0	0	0	0	0	0	0	0.00131912	0	0.00874544	0.0049204	0	0	0	0	0	0.00497088	0	0.00227474	0.00221459	0.00189372	0.00251778	0	0	0	0	0.013008	0.00671531	0.00751442	0	0	0	0	0	0	0	0
SH-W20A-3080_sbin_47	d__Bacteria;p__Aerophobota;c__Aerophobia;o__Aerophobales;f__AE-B3A;g__;s__	0	0.0372947	0.019792	0.0219743	0	0	0	0	0	0	0	0	0	0	0	0	0	0	0	0	0	0	0	0	0	0	0	0	0	0	0.00348676	0.00384121	0	0	0	0	0	0.0319141	0.00721789	0.00634836	0	0	0	0	0	0	0	0
SB_cbin_251	d__Bacteria;p__Aerophobota;c__Aerophobia;o__Aerophobales;f__Aerophobaceae;g__Aerophobus;s__	0	0	0	0	0	0	0	0	0	0	0	0	0	0	0	0	0	0	0	0	0	0	0	0	0	0	0	0	0	0.00778242	0.00965407	0.0103263	0.0117689	0.0110025	0.00806011	0.0190609	0.0101734	0.0290317	0.0193827	0.0309718	0	0	0	0	0	0	0	0
SH-W20A-1310_sbin_52	d__Bacteria;p__Aerophobota;c__Aerophobia;o__Aerophobales;f__AE-B3A;g__AE-B3A;s__AE-B3A	0	0.21377	0.111451	0.135273	0.353505	0.044617	0.203045	0.0181945	0	0.00472718	0	0	0	0	0	0	0	0.00394362	0.0123792	0.00897178	0.093546	0.0524461	0	0	0	0	0	0.0353412	0.0577458	0.0867701	0.0811076	0.087139	0.0983483	0.0870325	0.0212599	0.0900317	0.051556	0.192418	0.0862609	0.11421	0	0	0	0	0	0	0	0
ENP_cbin_22	d__Bacteria;p__Aerophobota;c__Aerophobia;o__Aerophobales;f__AE-B3A;g__AE-B3A;s__	0	0.0829714	0.0294282	0.0854686	0.228123	0	0.509611	0	0	0	0	0	0	0	0	0	0	0	0.00273574	0.00189333	0.0174677	0.0116124	0	0	0	0	0	0.00806459	0.0183057	0.0256922	0.0234265	0.0277602	0.0252968	0.0179232	0.00453521	0.0209316	0.0113071	0.0449987	0.0196228	0.0272343	0	0	0	0	0	0	0	0
SB_sbin_4_20	d__Bacteria;p__Aerophobota;c__Aerophobia;o__Aerophobales;f__AE-B3A;g__AE-B3A;s__	0	0.174746	0.045306	0.0669317	0.29995	0.0329231	0.174821	0.00572556	0	0	0	0	0	0	0	0	0	0.00220433	0.00517569	0.00420528	0.0324659	0.0227932	0	0	0	0	0	0.0151953	0.0293834	0.0520018	0.0459854	0.0533791	0.0588141	0.0548021	0.0147161	0.053561	0.0277328	0.0994287	0.046658	0.0633198	0	0	0	0	0	0	0	0
QDN-W03B-2880_sbin_7	d__Bacteria;p__Aerophobota;c__Aerophobia;o__Aerophobales;f__AE-B3A;g__SOJT01;s__	0	0.0445957	0.0872654	0.0736974	0	0	0	0	0	0	0	0	0	0	0	0	0	0	0	0	0.0064986	0	0	0	0	0	0	0.00306869	0	0.00429081	0.00558292	0.00730048	0.00576762	0	0.00241223	0	0.00293951	0.0149614	0.00700712	0.00542698	0	0	0	0	0	0	0	0
SH-W20A-3080_sbin_23	d__Bacteria;p__Aerophobota;c__Aerophobia;o__Aerophobales;f__;g__;s__	0	0	0	0	0	0	0	0	0	0	0	0	0	0	0	0	0	0	0	0	0	0	0	0	0	0	0	0	0	0.00307258	0.00292705	0.00313091	0	0.00395579	0	0	0	0	0	0.00285742	0	0	0	0	0	0	0	0
QDN-W03B-480_sbin_17	d__Bacteria;p__Aerophobota;c__Aerophobia;o__Aerophobales;f__AE-B3A;g__;s__	0	0.0414763	0	0.0410627	0	0	0	0	0	0	0	0	0	0	0	0	0	0	0	0	0	0.00374201	0	0	0	0	0	0	0	0.00601153	0.00663148	0.00815686	0.00677067	0	0	0.0107324	0.0061748	0.0381081	0.012609	0.0184892	0	0	0	0	0	0	0	0
QDN-W01B-1949_sbin_14	d__Bacteria;p__Aerophobota;c__Aerophobia;o__Aerophobales;f__AE-B3A;g__SOJT01;s__SOJT01	0	0.0492307	0.173789	0.204442	0	0	0	0	0	0	0	0	0	0	0	0	0	0	0.00128151	0	0.0193904	0.00585919	0	0	0	0	0	0.0122715	0.00518928	0.0070506	0.00735847	0.00531042	0.00571023	0.00158779	0	0.00532938	0.00227732	0.0269873	0.0154364	0.0110048	0	0	0	0	0	0	0	0
SB_cbin_92	d__Bacteria;p__Aerophobota;c__Aerophobia;o__Aerophobales;f__AE-B3A;g__AE-B3B;s__AE-B3B	0	0.484882	0.542425	0.561746	0.29734	0	0.0832393	0.00769679	0	0.0076633	0	0.00486583	0	0	0	0	0	0	0.0021564	0	0.0279022	0.0113913	0	0	0	0	0	0.0334621	0.0743005	0.0679437	0.0904135	0.106128	0.0538274	0.0177855	0.00123243	0.0164789	0.0194064	0.0941392	0.045401	0.0310002	0.03055	0	0.0199206	0	0.00494251	0	0	0
QDN-W03B-2880_sbin_9	d__Bacteria;p__Aerophobota;c__Aerophobia;o__Aerophobales;f__AE-B3A;g__SOJT01;s__	0	0	0.0275805	0.023998	0	0	0	0.0320379	0	0.00731585	0	0.00442736	0	0	0	0	0	0	0.00874521	0.00277181	0.122419	0.0333595	0	0	0	0	0	0.0185615	0.0107657	0.00492782	0.00826211	0.0100423	0.0233124	0.00492754	0	0.0158093	0.0147083	0.183083	0.0282059	0.0388561	0	0	0	0	0	0	0	0
HMR_Co_S11_279	d__Bacteria;p__Aerophobota;c__Aerophobia;o__Aerophobales;f__AE-B3A;g__;s__	0	0.0217056	0	0.0245075	0	0	0	0	0	0	0	0	0	0	0	0	0	0	0	0	0	0.0040008	0	0	0	0	0	0	0	0.00978969	0.0163783	0.0150201	0.00690302	0.00649776	0.00339054	0.0127523	0.00705336	0.398053	0.0294433	0.0171046	0	0	0	0	0	0	0	0
ENP_sbin_7_1	d__Bacteria;p__Aerophobota;c__Aerophobia;o__Aerophobales;f__AE-B3A;g__AE-B3A;s__AE-B3A	0	0.200702	0.0527915	0.189093	0.356655	0.100634	0.915789	0.00658953	0	0	0	0	0	0	0	0	0	0.00189455	0.00542349	0.00392718	0.0337665	0.0222384	0	0	0	0	0	0.0154784	0.0351373	0.0520623	0.0467785	0.050327	0.0578854	0.0530129	0.0151104	0.0520482	0.0279476	0.099289	0.0453478	0.0606372	0	0	0	0	0	0	0	0
QDN-W04B-4228_sbin_38	d__Bacteria;p__Proteobacteria;c__Alphaproteobacteria;o__Rhodospirillales;f__Rhodospirillaceae;g__Alpha-05;s__	0	0	0	0	0	0	0	0	0	0	0	0	0	0	0	0	0	0	0	0	0	0	0	0	0	0	0	0	0	0	0	0	0	0	0	0	0	0	0	0	0	0	0	0	0	0	0	0
SCS_cbin_102	d__Bacteria;p__Proteobacteria;c__Alphaproteobacteria;o__UBA828;f__UBA828;g__;s__	0	0	0	0	0	0	0	0	0	0	0	0	0	0	0	0	0	0.00561254	0.00802174	0.00220836	0.0190736	0.0497288	0	0	0	0	0	0	0	0.00699546	0.00331522	0	0	0	0	0.00536182	0	0.0172094	0.00991065	0.00501857	0	0	0	0	0	0	0	0
HMR_S11_13_13	d__Bacteria;p__Proteobacteria;c__Alphaproteobacteria;o__Rhizobiales;f__Hyphomicrobiaceae;g__Hyphomicrobium_A;s__	0	0	0	0	0	0	0	0.0852093	0	0.0182308	0.00409168	0.0159355	0.00102978	0	0	0	0.00148905	0.0331907	0.036984	0.0119889	0.0530198	0.146252	0	0	0	0.00299494	0	0.100881	0.0344611	0.27491	0.216594	0.138699	0.144776	0.0171474	0.00332074	0.0437963	0.0214991	0.0515803	0.130566	0.132447	0	0.00370269	0	0	0	0	0.00679673	0.019154
SF_Co_bin_56	d__Bacteria;p__Proteobacteria;c__Alphaproteobacteria;o__Sphingomonadales;f__Sphingomonadaceae;g__Sphingomonas;s__Sphingomonas	0	0	0	0	0	0	0	0	0	0	0	0	0.00322154	0.00459474	0.0174947	0.0108253	0.0110215	0.0265883	0.0158817	0.0320971	0.0286713	0.0316105	0	0.00379155	0	0	0	0	0	0	0	0	0	0	0	0	0	0	0	0	0	0	0	0	0	0	0	0
QDN-W01B-4577_sbin_31	d__Bacteria;p__Proteobacteria;c__Alphaproteobacteria;o__Rhodobacterales;f__Rhodobacteraceae;g__Paracoccus;s__	0	0	0	0	0	0	0	0	0	0	0	0	0	0	0	0	0	0	0	0	0	0	0	0	0	0	0	0	0	0	0	0	0	0	0	0	0	0	0	0	0	0	0	0	0	0	0	0
HY4_GJ-9_18	d__Bacteria;p__Proteobacteria;c__Alphaproteobacteria;o__Kiloniellales;f__J153;g__;s__	0	0	0	0	0	0	0	0	0	0	0	0	0	0	0	0	0	0.0160309	0.00547675	0.00701927	0	0	0	0	0	0	0	0.00600763	0	0	0	0	0	0	0	0	0	0	0	0	0	0.0316411	0	0	0	0	0.111564	0.0153238
SF_GA-5_4	d__Bacteria;p__Proteobacteria;c__Alphaproteobacteria;o__UBA8366;f__JADFVY01;g__JADFVY01;s__JADFVY01	0	0	0	0	0	0	0	0.00464428	0	0	0	0	0	0	0	0	0	0	0.00414172	0.0105678	0	0	0	0	0	0	0	0.00537687	0.0191317	0.00449325	0	0.00169389	0	0	0	0	0	0	0	0	0	0	0	0	0	0	0	0
SB_sbin_4_32	d__Bacteria;p__Proteobacteria;c__Alphaproteobacteria;o__Rhizobiales;f__Hyphomicrobiaceae;g__Hyphomicrobium_A;s__	0	0	0	0	0	0	0	0.0276199	0	0.00650247	0	0.00504478	0	0	0	0	0	0.0215565	0.023083	0.00807432	0.0317591	0.0822847	0	0	0	0	0	0.0994564	0.0218346	0.100344	0.0759105	0.0807472	0.103588	0.00962431	0.00126933	0.0140149	0.00454976	0.0106545	0.0343326	0.0208382	0	0.00543464	0	0	0.00533225	0	0.0162073	0.0438455
HY4_Co_28	d__Bacteria;p__Proteobacteria;c__Alphaproteobacteria;o__Rhizobiales;f__Methyloligellaceae;g__UBA2767;s__	0	0	0	0	0	0	0	0	0	0	0	0	0	0	0	0	0	0	0	0	0	0	0	0	0	0	0	0	0	0	0	0	0	0	0	0	0	0	0	0	0	0	0	0	0	0	0.035455	0.0212208
HMR_S11_6_23	d__Bacteria;p__Proteobacteria;c__Alphaproteobacteria;o__Rhizobiales;f__Hyphomicrobiaceae;g__Hyphomicrobium_A;s__	0	0	0	0	0	0	0	0.0402726	0	0.00948726	0	0.00748694	0	0	0	0	0	0.0245641	0.0265206	0.0091107	0.0373502	0.0993506	0	0	0	0	0	0.0890405	0.0224016	0.133801	0.10458	0.0897106	0.118754	0.0110072	0.00144296	0.0199491	0.00776653	0.0191374	0.0527861	0.0404923	0	0.00415666	0	0	0	0	0.00949892	0.0269634
QDN-W04B-4228_sbin_29	d__Bacteria;p__Proteobacteria;c__Alphaproteobacteria;o__Rhizobiales;f__Pleomorphomonadaceae;g__Pleomorphomonas;s__	0	0	0	0	0	0	0	0	0	0	0	0	0	0	0	0	0	0	0	0	0	0	0	0	0	0	0	0	0	0	0	0	0	0	0	0	0	0	0	0	0	0	0	0	0	0	0	0
SF_Co_bin_133	d__Bacteria;p__Proteobacteria;c__Alphaproteobacteria;o__Rhizobiales;f__Beijerinckiaceae;g__Methylobacterium;s__Methylobacterium	0	0	0	0	0	0	0	0	0	0	0	0	0	0.00163878	0.00194157	0	0	0.00239485	0	0	0	0.015254	0	0.00229618	0	0	0	0	0	0	0	0	0	0	0	0	0	0	0	0	0	0	0	0	0	0	0	0
SB_cbin_125	d__Bacteria;p__Proteobacteria;c__Alphaproteobacteria;o__Rhizobiales;f__Kaistiaceae;g__;s__	0	0	0	0	0	0	0	0	0	0	0	0	0	0	0	0	0	0	0	0	0	0	0	0	0	0	0	0	0	0	0	0	0	0	0	0	0	0	0	0	0	0	0	0	0	0	0.0234316	0
HY4_Co_45	d__Bacteria;p__Proteobacteria;c__Alphaproteobacteria;o__Sphingomonadales;f__Sphingomonadaceae;g__Qipengyuania;s__Qipengyuania	0	0	0	0	0	0	0	0	0	0	0	0	0	0	0	0	0	0	0	0	0	0	0	0	0	0	0	0	0	0	0	0	0	0	0	0	0	0	0	0	0	0	0	0	0	0	0.414274	0
HY4_GJ-9_20	d__Bacteria;p__Proteobacteria;c__Alphaproteobacteria;o__Rhodobacterales;f__Rhodobacteraceae;g__Sulfitobacter;s__Sulfitobacter	0	0	0	0	0	0	0	0	0	0	0	0	0	0	0	0	0	0	0	0	0	0	0	0	0	0	0	0	0	0	0	0	0	0	0	0	0	0	0	0	0	0	0	0	0	0	0.228572	0
SF_Co_bin_46	d__Bacteria;p__Proteobacteria;c__Alphaproteobacteria;o__SMXP01;f__SMXP01;g__;s__	0	0	0	0	0	0	0	0	0	0	0	0	0	0	0	0	0	0	0	0.00305455	0	0	0	0	0	0	0	0	0	0	0	0	0	0	0	0	0	0	0	0	0	0	0	0	0	0	0	0
SB_cbin_70	d__Bacteria;p__Proteobacteria;c__Alphaproteobacteria;o__Rhodobacterales;f__Rhodobacteraceae;g__UBA3077;s__	0	0	0	0	0	0	0	0	0	0	0	0	0.00938796	0.0075604	0	0	0.00214989	0	0	0.00467309	0	0	0	0	0	0	0	0.00758151	0	0.00453196	0	0	0	0	0	0	0	0	0	0	0	0	0	0	0	0	0	0
HMR_Co_S11_32	d__Bacteria;p__Proteobacteria;c__Alphaproteobacteria;o__Rhizobiales;f__Hyphomicrobiaceae;g__Hyphomicrobium_A;s__	0	0	0	0	0	0	0	0	0	0	0	0	0	0	0	0	0	0.00258993	0.0029013	0	0.00418228	0.0169344	0	0	0	0	0	0.00914429	0.00912081	0.05917	0.0245771	0.0333857	0.0251136	0.0061014	0	0	0.00198957	0	0.0217966	0.0153014	0	0	0	0	0	0	0	0
HMR_Co_S11_662	d__Bacteria;p__Proteobacteria;c__Alphaproteobacteria;o__Rhizobiales;f__Hyphomicrobiaceae;g__;s__	0	0	0	0	0	0	0	0	0	0	0	0	0	0	0	0	0	0.00270861	0.00220162	0	0.00265645	0.00611385	0	0	0	0	0	0.0120801	0	0.0133199	0.011631	0.0123848	0.0114255	0	0	0	0	0	0	0	0	0	0	0	0	0	0	0
SF_Co_bin_76	d__Bacteria;p__Proteobacteria;c__Alphaproteobacteria;o__Rhodobacterales;f__Rhodobacteraceae;g__Profundibacter;s__	0	0	0	0	0	0	0	0	0	0	0	0	0.00260344	0.00270263	0	0	0	0	0	0	0	0	0	0	0	0	0	0	0	0	0	0	0	0	0	0	0	0	0	0	0	0	0	0	0	0	0	0
SCS_cbin_172	d__Bacteria;p__Proteobacteria;c__Alphaproteobacteria;o__Rhizobiales;f__Methyloligellaceae;g__Methyloceanibacter;s__Methyloceanibacter	0	0	0	0	0	0	0	0	0	0	0	0	0	0	0	0	0	0	0	0	0	0.00462572	0	0	0	0	0	0.00182145	0	0.0229141	0.0374101	0.0515704	0.0732316	0.0125617	0.00119885	0.0133883	0.00874656	0.0683485	0.104758	0.0597882	0	0	0	0	0	0	0	0
SB_sbin_4_42	d__Bacteria;p__Proteobacteria;c__Alphaproteobacteria;o__Rhizobiales;f__Methyloligellaceae;g__Methyloceanibacter;s__	0	0	0	0	0	0	0	0	0.031521	0	0.0130815	0	0	0	0	0	0	0	0	0	0	0	0	0	0	0	0	0.0498755	0.0176578	0.0296887	0.0130664	0.0137988	0.0211043	0.00286948	0	0	0	0	0.00815572	0.00267151	0	0.00514816	0	0	0	0	0.00413736	0.00830058
QDN-W04B-4228_sbin_19	d__Bacteria;p__Proteobacteria;c__Alphaproteobacteria;o__Rhodobacterales;f__Rhodobacteraceae;g__Tabrizicola;s__	0	0	0	0	0	0	0	0	0	0	0	0	0	0	0	0	0	0	0	0	0	0	0	0	0	0	0	0	0	0	0	0	0	0	0	0	0	0	0	0	0	0	0	0	0	0	0	0
SB_sbin_8_40	d__Bacteria;p__Proteobacteria;c__Alphaproteobacteria;o__Rhizobiales;f__Methyloligellaceae;g__Methyloceanibacter;s__	0	0	0	0	0	0	0	0	0	0	0	0	0	0	0	0	0	0	0	0	0	0	0	0	0	0	0	0.00444294	0	0.00249372	0	0	0	0	0	0	0	0	0	0	0	0	0	0	0	0	0.00722074	0.0176257
HMR_S11_3_13	d__Bacteria;p__Proteobacteria;c__Alphaproteobacteria;o__Rhizobiales;f__Methyloligellaceae;g__Methyloceanibacter;s__	0	0	0	0	0	0	0	0.0110091	0	0	0	0	0	0	0	0	0	0.00538832	0.00637637	0.00186646	0.0117266	0.0640663	0	0	0	0	0	0.0181121	0.0142136	0.0640521	0.0163488	0.00931556	0.0115	0.00209183	0	0.00528921	0.00323277	0	0.0203019	0.0124669	0	0	0	0	0	0	0	0
HMR_Co_S11_889	d__Bacteria;p__Proteobacteria;c__Alphaproteobacteria;o__Rhizobiales;f__Methyloligellaceae;g__Methyloceanibacter;s__	0	0	0	0	0	0	0	0	0	0	0	0	0	0	0	0	0	0	0	0	0	0	0	0	0	0	0	0	0	0.00291657	0.0101516	0.0191039	0.027146	0.0085694	0	0.00494252	0.00342455	0.0270097	0.0328582	0.0162856	0	0	0	0	0	0	0	0
HMR_Co_S11_99	d__Bacteria;p__Proteobacteria;c__Alphaproteobacteria;o__Rhizobiales;f__Methyloligellaceae;g__Methyloceanibacter;s__	0	0	0	0	0	0	0	0	0	0	0	0	0	0	0	0	0	0	0	0	0	0	0	0	0	0	0	0	0	0.00512413	0.0275924	0.0830743	0.0591524	0.0237971	0	0.00630774	0.00418827	0.0137703	0.0391307	0.0199045	0	0	0	0	0	0	0	0
SF_Co_bin_55	d__Archaea;p__Altiarchaeota;c__Altiarchaeia;o__IMC4;f__QMZM01;g__JAFGDV01;s__	0	0	0	0	0	0	0	0	0	0	0	0	0	0	0	0	0	0	0	0	0	0	0	0	0	0	0	0	0	0	0	0	0	0	0	0	0	0	0	0	0	0	0	0	0	0	0	0
SB_cbin_43	d__Bacteria;p__Armatimonadota;c__UBA5377;o__UBA5377;f__JAAYIR01;g__;s__	0	0	0	0	0	0	0	0	0	0	0	0	0	0	0	0	0	0	0	0	0	0	0	0	0	0	0	0	0	0	0.00152228	0.00145687	0	0.00219458	0	0	0	0	0	0	0	0	0	0	0	0	0	0
SB_cbin_280	d__Bacteria;p__Armatimonadota;c__CAIYQO01;o__WVXJ01;f__DTIZ01;g__;s__	0	0	0	0	0	0	0	0	0.00427159	0	0	0	0	0	0	0	0	0	0	0	0	0	0	0	0	0	0	0.00154784	0	0.002554	0.00134357	0.00131903	0.00181324	0	0	0	0	0	0	0	0	0	0	0	0	0	0	0
SB_sbin_5_25	d__Bacteria;p__Armatimonadota;c__UBA5377;o__UBA5377;f__UBA11051;g__UBA11051;s__	0	0	0	0	0	0	0	0	0	0.00363128	0.00473222	0.0038442	0	0	0.00236609	0	0	0	0	0	0	0	0	0	0	0	0	0	0	0.00240067	0.00223861	0.0045645	0.0041756	0.00732391	0.00312951	0.00660008	0.00313692	0	0.00666524	0.00830766	0	0	0	0	0	0	0	0
QDN-W03B-2880_sbin_3	d__Bacteria;p__Armatimonadota;c__UBA5377;o__UBA5377;f__JAAYIR01;g__;s__	0	0	0	0	0	0	0	0	0	0	0	0	0	0	0	0	0	0	0.00149825	0	0.00396428	0.00207447	0	0	0	0	0	0.00437608	0.00466705	0.00570717	0.00671922	0.00310327	0.00233869	0.00221657	0.00158415	0	0.00199371	0	0.00568805	0.00470745	0	0	0	0	0	0	0	0
QDN-W01B-1949_sbin_40	d__Bacteria;p__Armatimonadota;c__UBA5377;o__UBA5377;f__JAAYIR01;g__;s__	0	0	0	0	0	0	0	0	0	0	0	0	0	0	0	0	0	0	0	0	0	0	0	0	0	0	0	0	0	0	0.0018037	0.00169539	0	0	0	0	0	0	0	0.00186034	0	0	0	0	0	0	0	0
QDN-W04B-4900_sbin_16	d__Bacteria;p__Armatimonadota;c__UBA5377;o__;f__;g__;s__	0	0	0	0.00537919	0	0	0	0	0	0	0	0	0	0	0	0	0	0	0	0	0	0	0	0	0	0	0	0	0	0	0	0	0	0	0	0	0	0	0	0	0	0	0	0	0	0	0	0
HY4_Co_49	d__Bacteria;p__Armatimonadota;c__CAIYQO01;o__WVXJ01;f__DTIZ01;g__;s__	0	0	0	0	0	0	0	0.0310592	0	0.00474189	0	0.00497998	0	0	0	0	0	0	0.00317759	0.00226849	0.00912498	0.0034996	0	0	0	0	0	0.0130349	0.00830609	0.00395125	0.00522046	0.00547132	0.00608293	0.00200991	0	0	0	0	0.00483383	0	0	0	0	0	0	0	0	0
SB_cbin_115	d__Bacteria;p__Armatimonadota;c__UBA5377;o__UBA5377;f__UBA5352;g__;s__	0	0	0	0	0	0	0	0	0	0.00660541	0.0073932	0.00652376	0.00105017	0	0.00308998	0	0	0	0	0	0	0	0	0	0	0	0	0	0	0	0.00129037	0	0	0.0022156	0.0105503	0.0205946	0.0025342	0	0.014206	0.0264383	0	0	0	0	0	0	0	0
SB_cbin_250	d__Bacteria;p__Armatimonadota;c__UBA5377;o__UBA5377;f__UBA5352;g__;s__	0	0	0	0	0	0	0	0	0.0148659	0.00894308	0.0148313	0.0100179	0	0	0	0	0	0	0	0	0	0	0	0	0	0	0	0	0	0.0102684	0.0123425	0.00741573	0.0147619	0.0155102	0.00390861	0.00663401	0.00764893	0.0358818	0.0108429	0.0186663	0	0	0	0	0	0	0	0
SH-W20A-3080_sbin_33	d__Bacteria;p__Armatimonadota;c__UBA5377;o__UBA5377;f__JAAYIR01;g__;s__	0	0	0	0	0	0	0	0	0	0	0	0	0	0	0	0	0	0	0	0	0.00361865	0	0	0	0	0	0	0.00412709	0.00580672	0.00498577	0.00559902	0.00254151	0.00168957	0.00178684	0	0	0	0	0.00441951	0.00355838	0	0	0	0	0	0	0	0
QDN-W03B-480_sbin_14	d__Bacteria;p__Atribacterota;c__JS1;o__SB-45;f__34-128;g__;s__	0.139799	0.107576	0.0315692	0.0265043	0.120973	0.0820289	0.0845956	0	0	0.00695826	0	0	0	0	0.00501436	0	0	0	0.0122354	0.00701383	0.0565529	0.0310117	0	0	0	0	0	0.00803234	0.0595025	0.0368667	0.034971	0.0472108	0.062552	0.0851718	0.048782	0.069965	0.0437727	0.0900965	0.0433668	0.0713623	0.0200189	0	0.0181336	0	0.0337634	0	0	0
MS_sbin_19	d__Bacteria;p__Atribacterota;c__JS1;o__SB-45;f__34-128;g__34-128;s__	0.0585187	0.0335931	0.00873876	0.0201092	0.0573461	0.0436695	0.0806351	0	0.0182925	0.0161019	0.0213737	0.0157064	0.0175741	0.0216708	0.134147	0.0418496	0.0438817	0.0171228	0.022303	0.00737655	0.0112949	0.00680632	0.0202905	0.0380162	0.0425522	0.0753366	0.0615465	0.00847065	0.0669836	0.0517635	0.0706124	0.11312	0.128899	0.307473	0.179874	0.204548	0.136126	0.169756	0.165229	0.203317	0	0	0.0350413	0	0.236465	0	0	0
HY4_Co_77	d__Bacteria;p__Atribacterota;c__JS1;o__SB-45;f__34-128;g__34-128;s__	0.325768	0.0573227	0.0279721	0.033902	0.149508	0.161232	0.176987	0	0.00546428	0.00828242	0.00779144	0.00644915	0.00368764	0.00375356	0.0157117	0.00582585	0.00612517	0.0048554	0.0141364	0.00851191	0.0413163	0.0229124	0.00387086	0.00918633	0.00803478	0.0195353	0.014154	0.0136574	0.106947	0.0636275	0.0739303	0.123056	0.0855036	0.148927	0.0810841	0.11971	0.07337	0.107559	0.0713623	0.0899726	0	0	0	0	0.107904	0	0	0
QDN-W04B-580_sbin_2	d__Bacteria;p__Atribacterota;c__JS1;o__SB-45;f__34-128;g__34-128;s__	0.514485	0.275955	0.0749432	0.18782	0.946641	1.32888	0.584685	0.0201622	0.016626	0.0288303	0.0232727	0.0221605	0.00768817	0.00736413	0.0268392	0.00926127	0.00930261	0.01019	0.050283	0.0235506	0.251934	0.342528	0.00775164	0.0190653	0.0153937	0.0461201	0.0310836	0.0338563	0.272803	0.196687	0.201985	0.369252	0.333999	0.554032	0.317767	0.571188	0.329414	0.945579	0.411197	0.448653	0.022614	0	0.044028	0	0.225949	0	0	0
SB_cbin_45	d__Bacteria;p__Atribacterota;c__JS1;o__SB-45;f__34-128;g__34-128;s__	0.093926	0.0270043	0	0	0.233913	0.0233815	0.0584928	0	0.0101582	0.0174923	0.0230007	0.0164268	0.0239129	0.0224765	0.0852963	0.0317868	0.0321295	0.0219306	0.0273552	0.00630181	0.00692021	0.00540595	0.0322221	0.0828171	0.0552263	0.153137	0.104701	0	0.0292368	0.0265374	0.0340256	0.0421462	0.0403467	0.0916392	0.064195	0.0952313	0.0589058	0.107897	0.0791749	0.0881184	0.0218507	0.00486027	0.0904351	0	2.65299	0	0	0
HM_sbin_22_2	d__Bacteria;p__Atribacterota;c__JS1;o__SB-45;f__34-128;g__34-128;s__34-128	0.0560866	0.0250204	0	0.0134013	0.0420748	0	0.0623179	0	0.00819582	0.0124203	0.0167409	0.0116512	0.00641764	0.00607336	0.0269801	0.00869185	0.00805709	0.0083742	0.0121189	0.0030647	0.00912635	0	0.00818616	0.0205735	0.0159332	0.062093	0.0340208	0	0.0338772	0.0277928	0.0349098	0.0531953	0.0551192	0.143556	0.108219	0.161615	0.107475	0.134119	0.134833	0.175798	1.03065	0	3.14186	0.0475485	0.465253	0.0152665	0	0
QDN-W01B-1949_sbin_3	d__Bacteria;p__Atribacterota;c__JS1;o__SB-45;f__34-128;g__34-128;s__	0.163615	0.0908645	0.026475	0.0432741	0.152003	0.138809	0.148752	0.00617922	0.0195928	0.0285781	0.0365622	0.0267876	0.0126849	0.0122614	0.049762	0.0162721	0.0159586	0.0142952	0.0237936	0.00745787	0.0289607	0.019502	0.015102	0.0375398	0.0287287	0.0897273	0.0579092	0.0104319	0.100769	0.0824938	0.0998167	0.146939	0.142547	0.291528	0.187705	0.28335	0.195211	0.464763	0.280057	0.283041	0.0200025	0	0.0480627	0	0.543809	0	0	0
SB_sbin_2_16	d__Bacteria;p__Atribacterota;c__JS1;o__SB-45;f__34-128;g__34-128;s__	0.110598	0.10989	0.0319124	0.0681528	0.113457	0.147879	0.663141	0.00962052	0.0574614	0.0456055	0.0532628	0.0411832	0.0130452	0.0125824	0.0572637	0.0190546	0.0177392	0.0186272	0.0284364	0.00936145	0.0308928	0.0209999	0.0204434	0.0452597	0.0354907	0.12249	0.0717703	0.0139746	0.13331	0.159454	0.201117	0.308392	0.330411	0.908895	0.403743	0.490594	0.310188	0.370495	0.336213	0.395636	0.0651283	0	0.0790729	0	0.579538	0	0	0
HMR_S11_2_14	d__Bacteria;p__Atribacterota;c__JS1;o__SB-45;f__34-128;g__34-128;s__	0.203499	0.131901	0.0627619	0.113402	0.258391	0.362706	0.368854	0.104167	0.0338536	0.0565575	0.0372572	0.0428377	0.0082898	0.00791655	0.0334582	0.0123539	0.0125786	0.0130477	0.067317	0.0462775	0.174208	0.0703301	0.00861012	0.0210265	0.0170849	0.0455569	0.0315543	0.233814	2.27999	0.66137	0.396406	0.311249	0.227817	0.403226	0.214545	0.328073	0.197228	0.319108	0.246899	0.238352	0.0174167	0	0.0312616	0	0.213639	0	0	0
JL_TianS7_2	d__Bacteria;p__Atribacterota;c__JS1;o__SB-45;f__34-128;g__34-128;s__	0.0899491	0.0215048	0	0.0136385	0.0556338	0.0547685	0.101941	0	0.321317	0.37495	0.479569	0.367194	0.0191231	0.0226749	0.192607	0.126834	0.150175	0.0671957	0.101379	0.0483756	0.0188634	0.0216157	0.110231	0.1938	0.271407	0.248959	0.283253	0.0148827	0.253249	0.17336	0.29447	0.321891	0.284159	0.428408	0.518051	0.569833	0.5711	0.175037	0.311823	0.508421	0	0	0	0	0.0917561	0	0	0
SB_sbin_5_2	d__Bacteria;p__Atribacterota;c__JS1;o__SB-45;f__34-128;g__34-128;s__	0.0742833	0.0512248	0.0150196	0.0291433	0.121573	0.0467595	0.106152	0	0.0388377	0.101487	0.118259	0.0983369	0.0412332	0.0399403	0.176959	0.0591592	0.0514768	0.0705534	0.0890121	0.0159589	0.0144567	0.0108244	0.0670434	0.164237	0.124712	0.53132	0.273137	0.00512109	0.0553259	0.0630971	0.0848281	0.177795	0.133298	0.524456	0.701937	1.12325	0.789149	0.728155	0.917105	1.03016	0.117324	0	0.125022	0	2.49276	0	0	0
QDN-W04B-4228_sbin_37	d__Bacteria;p__Atribacterota;c__JS1;o__SB-45;f__34-128;g__;s__	0.131114	0.0670965	0.0305723	0.0312348	0.0842167	0	0.0741862	0	0	0	0	0	0	0	0	0	0	0	0	0	0.0127091	0.00862536	0	0	0	0	0	0	0.0316599	0.0242402	0.0260286	0.0415116	0.0430988	0.0697797	0.0403233	0.0557451	0.0348326	0.0549373	0.0329134	0.0454708	0.0533606	0	0.0384168	0	0.0369278	0	0	0
SB_sbin_7_47	d__Bacteria;p__Atribacterota;c__JS1;o__SB-45;f__34-128;g__34-128;s__	0.108159	0.0440294	0.0106469	0.0193133	0.186377	0.0506367	0.101387	0	0.0133619	0.0249352	0.0330136	0.0238408	0.0194685	0.018116	0.0732471	0.0263813	0.0264262	0.0233904	0.0316013	0.00724612	0.0124826	0.00865721	0.0329014	0.0745572	0.060195	0.149063	0.106085	0.00505959	0.0500937	0.0448155	0.0546094	0.0866916	0.0767669	0.199102	0.16002	0.236954	0.147607	0.179855	0.15223	0.176138	0.0346845	0	0.0958424	0	1.92532	0	0	0
ENP_cbin_11	d__Bacteria;p__Atribacterota;c__JS1;o__SB-45;f__34-128;g__34-128;s__	0.253878	0.0848834	0.0456552	0.141752	0.306218	0.202009	3.99982	0	0.0175576	0.0145031	0.0172008	0.0125048	0.00440939	0.00433505	0.0193114	0.00626736	0.00588632	0.00606994	0.0105578	0.00379681	0.0174666	0.0117413	0.00572415	0.014272	0.0108116	0.0407856	0.0232324	0.00648052	0.0594644	0.0601715	0.0730772	0.108252	0.115826	0.321044	0.142331	0.176425	0.111183	0.15041	0.123531	0.148017	0.0282545	0	0.0415805	0	0.215314	0	0	0
HY4_GJ-10_18	d__Bacteria;p__Atribacterota;c__JS1;o__SB-45;f__34-128;g__34-128;s__	0.204922	0.0531819	0.0195409	0.0307025	0.154313	0.156461	0.218022	0	0.0047868	0.00679435	0.00669872	0.00583548	0.00512939	0.004723	0.0183009	0.00716511	0.00746789	0.00455	0.0117062	0.00678171	0.031549	0.0194646	0.00400183	0.00999537	0.00987713	0.0202533	0.0157829	0.018687	0.165968	0.104707	0.14034	0.245376	0.142139	0.206924	0.0984825	0.148072	0.0891638	0.133377	0.0840647	0.104773	0	0	0	0	0.112013	0	0	0
ENP_sbin_11_1	d__Bacteria;p__Atribacterota;c__JS1;o__SB-45;f__34-128;g__34-128;s__34-128	3.36538	0.298204	0.0226546	0.0875271	1.72012	5.04616	2.09189	0	0	0.00800474	0.00710399	0.00621818	0.00274854	0.00250226	0.0103349	0.00356678	0.00349618	0.00344523	0.0127707	0.00634847	0.05019	0.0562563	0.00283214	0.00704327	0.00599915	0.0165806	0.0107227	0.00937409	0.0819453	0.0552698	0.0583719	0.101017	0.0870631	0.142011	0.078275	0.136264	0.0809169	0.201563	0.098086	0.110245	0	0	0	0	0.0765358	0	0	0
HY4_GA-7_3	d__Bacteria;p__Atribacterota;c__JS1;o__SB-45;f__34-128;g__34-128;s__	0.195122	0.0536695	0.016987	0.0305706	0.158318	0.155144	0.202299	0.0062298	0.00970352	0.0119761	0.011889	0.0103386	0.00729515	0.00847192	0.0290502	0.0167959	0.0184764	0.00881577	0.0200612	0.0144151	0.0370536	0.0240269	0.0126856	0.0202426	0.0226249	0.0359593	0.0311194	0.0197046	0.155475	0.0998655	0.133634	0.208219	0.129532	0.205068	0.0978997	0.142705	0.0880801	0.128251	0.0916487	0.108818	0	0	0	0	0.125952	0	0	0
QDN-W01B-1949_sbin_6	d__Bacteria;p__Atribacterota;c__JS1;o__SB-45;f__34-128;g__34-128;s__	0.266353	0.0828936	0.0247607	0.0479018	0.206476	0.219417	0.314661	0.00882901	0.0141528	0.0215084	0.023879	0.0192678	0.0134725	0.0128539	0.0515142	0.0208957	0.0224815	0.0133067	0.0264278	0.0134416	0.0491495	0.0323098	0.012834	0.0291164	0.0265717	0.0596824	0.0446367	0.0297213	0.378158	0.209873	0.31622	0.305514	0.202771	0.361081	0.19152	0.282843	0.173373	0.250141	0.185177	0.218197	0	0	0.035432	0	0.232047	0	0	0
HMR_S11_6_46	d__Bacteria;p__Atribacterota;c__JS1;o__SB-45;f__34-128;g__;s__	0	0.121071	0.077031	0.0257954	0	0	0.0361811	0	0	0	0	0	0	0	0	0	0	0	0	0	0	0.00765015	0	0	0	0	0	0	0.0173887	0.0244501	0.0460724	0.0584158	0.472622	0.0843869	0.0468998	0.0796598	0.047735	0.0687306	0.0373176	0.067661	0.0514592	0	0.0385559	0	0.03118	0	0	0
GoM_cbin21	d__Bacteria;p__Atribacterota;c__JS1;o__SB-45;f__34-128;g__34-128;s__	0.0548423	0.0274044	0	0	0.0333177	0	0.0386822	0	0.192407	0.265514	0.351303	0.264394	0.00781779	0.00783017	0.0416509	0.0260853	0.0299282	0.0166708	0.0181603	0.00592362	0.00678125	0.00487588	0.0324131	0.0483734	0.0765247	0.0797077	0.0734473	0.00450954	0.0477499	0.0647541	0.0903964	0.145436	0.205154	0.339806	0.320581	0.246878	0.253143	0.120629	0.144203	0.221341	0	0	0	0	0.242118	0	0	0
ENP_sbin_8_3	d__Bacteria;p__Atribacterota;c__JS1;o__SB-45;f__34-128;g__34-128;s__	0.954802	0.299002	0.0350947	0.121022	1.13493	1.01834	0.856107	0.00642567	0.00732498	0.0108932	0.010709	0.00899327	0.00317005	0.00311968	0.0128892	0.00447149	0.00436212	0.0039897	0.0147324	0.00781936	0.0601974	0.0497373	0.00350329	0.00816479	0.00685961	0.0201472	0.0133479	0.0118976	0.101894	0.0660909	0.0689983	0.114048	0.101376	0.178999	0.0979474	0.162691	0.0985969	0.208956	0.112674	0.130522	0	0	0.0207953	0	0.10626	0	0	0
WGoM_cbin_12	d__Bacteria;p__Bacteroidota;c__Bacteroidia;o__Bacteroidales;f__SM23-62;g__SM23-62;s__	0	0	0	0	0.0185051	0	0	0	0.0222149	0.00660025	0.0125466	0.00575654	0	0	0.0022365	0.00507604	0.00599477	0.00187213	0.00246347	0.00352866	0.00274827	0.00268043	0	0	0	0	0	0.00346877	0	0	0	0	0	0	0	0	0	0	0	0	0	0	0	0	0	0	0	0
SCS_cbin_169	d__Bacteria;p__Bacteroidota;c__Bacteroidia;o__Bacteroidales;f__SM23-62;g__SM23-62;s__	0	0	0	0.00524247	0.0127729	0	0	0.00522329	0.00575568	0	0	0	0.00105282	0.00111064	0.0035531	0.0151033	0.0179105	0.00682385	0.0122555	0.0137558	0.0159732	0.0205433	0	0	0	0	0	0.0173177	0.0185554	0.00815739	0.00540025	0	0	0	0	0	0	0	0	0	0	0	0	0	0	0	0.00352315	0.0111681
QDN-W04B-4228_sbin_51	d__Bacteria;p__Bacteroidota;c__Bacteroidia;o__Bacteroidales;f__Marinilabiliaceae;g__Alkaliflexus;s__	0	0	0	0	0	0	0	0	0	0	0	0	0	0	0	0	0	0	0	0	0	0	0	0	0	0	0	0	0	0	0	0	0	0	0	0	0	0	0	0	0	0	0	0	0	0	0	0
HMR1_31	d__Bacteria;p__Bacteroidota;c__Bacteroidia;o__Bacteroidales;f__GCA-2748055;g__GCA-2748055;s__	0	0	0	0	0	0	0	0	0.0053106	0	0.00424649	0	0.0178495	0.0177746	0.0799196	0.0511172	0.0528697	0.0171415	0.0165064	0.0264248	0	0.00253672	0.0763615	0.105472	0.0645108	0.0129951	0.053659	0.00330411	0	0	0	0	0	0	0	0	0	0	0	0	0	0	0	0	0.0111586	0	0	0
QDN-W04B-4228_sbin_25	d__Bacteria;p__Bacteroidota;c__Bacteroidia;o__Bacteroidales;f__Prolixibacteraceae;g__UBA1413;s__	0	0	0	0	0	0	0	0	0	0	0	0	0	0	0	0	0	0	0	0	0	0	0	0	0	0	0	0	0	0	0	0	0	0	0	0	0	0	0	0	0	0	0	0	0	0	0	0
QDN-W01B-1949_sbin_42	d__Bacteria;p__Bacteroidota;c__Bacteroidia;o__Cytophagales;f__Cyclobacteriaceae;g__Cecembia;s__Cecembia	0	0	0	0	0	0	0	0	0	0	0	0	0	0	0	0	0	0	0	0	0	0	0	0	0	0	0	0	0	0	0	0	0	0	0	0	0	0	0	0	0	0	0	0	0	0	0	0
HMR_Co_S11_161	d__Bacteria;p__Bacteroidota;c__Bacteroidia;o__Bacteroidales;f__SM23-62;g__SM23-62;s__	0	0	0	0.0128101	0	0	0	0.0058397	0	0	0	0	0	0	0	0.00518617	0.00583163	0.00292524	0.00563432	0.00602102	0.0153272	0.00827961	0	0	0	0	0	0.00978607	0.0714767	0.0333567	0.0177863	0.00319407	0	0	0	0	0	0	0	0	0	0	0	0	0	0	0	0
SB_sbin_7_40	d__Bacteria;p__Bacteroidota;c__Bacteroidia;o__Bacteroidales;f__UBA12077;g__UBA12077;s__	0	0	0	0	0	0	0	0	0	0	0	0	0.00191535	0.00287614	0.0216973	0.00749752	0.00565301	0.0028599	0.00382075	0	0	0	0.0196098	0.0366625	0.0219546	0.0956281	0.027585	0	0	0	0	0	0	0	0	0	0	0	0	0	0	0	0.0106894	0	0	0	0	0
HMR1_6	d__Bacteria;p__Bacteroidota;c__Bacteroidia;o__Bacteroidales;f__B18-G4;g__B18-G4;s__B18-G4	0	0	0	0	0	0	0	0	0	0	0.01066	0	0.0500438	0.061449	0.329881	0.0747844	0.0608391	0.0126341	0.00803536	0.00576337	0	0	0.332209	0.409589	0.093786	0.0129456	0.100583	0	0	0	0	0	0	0	0	0	0	0	0	0	0	0.0321846	0	0	0.00802391	0	0	0
SB_cbin_104	d__Bacteria;p__Bacteroidota;c__Bacteroidia;o__Bacteroidales;f__VadinHA17;g__;s__	0	0	0	0	0	0	0	0	0.0163473	0	0	0	0	0	0.00447852	0.00312533	0.0032504	0	0	0.00278934	0.00326218	0	0	0	0	0	0	0.00680939	0	0.00345524	0.00321532	0	0	0	0	0	0	0	0	0	0	0	0	0	0	0	0	0
HMR6_12	d__Bacteria;p__Bacteroidota;c__Bacteroidia;o__Bacteroidales;f__F082;g__JAADID01;s__	0	0	0	0	0	0	0	0	0	0	0	0	0.00569941	0.00703513	0.0037144	0.00824178	0.00717621	0.00416922	0.00485806	0.00234193	0	0	0.210843	0.00837077	0	0	0	0	0	0	0	0	0	0	0	0	0	0	0	0	0	0	0	0	0	0	0	0
SF_Co_bin_32	d__Bacteria;p__Bacteroidota;c__Bacteroidia;o__Flavobacteriales;f__Flavobacteriaceae;g__QNYL01;s__	0	0	0	0	0	0	0	0	0	0	0	0	0	0	0	0	0	0	0	0	0	0	0	0	0	0	0	0	0	0	0	0	0	0	0	0	0	0	0	0	0	0	0	0	0	0	0	0
SF_Co_bin_9	d__Bacteria;p__Bacteroidota;c__Bacteroidia;o__Bacteroidales;f__JAGOPY01;g__;s__	0	0	0	0	0	0	0	0	0	0	0	0	0.00297476	0.00283149	0.00352565	0.00383396	0.00362056	0	0	0	0	0	0.00612636	0.00686376	0	0	0	0	0	0	0	0	0	0	0	0	0	0	0	0	0	0	0	0	0	0	0	0
HMR1_40	d__Bacteria;p__Bacteroidota;c__Bacteroidia;o__Bacteroidales;f__VadinHA17;g__;s__	0	0	0	0	0	0	0	0	0	0	0	0	0.00490052	0.00819745	0.0438459	0.0107434	0.00811493	0.00324695	0.0017176	0	0	0	0.094033	0.130201	0.0199587	0	0.0199871	0	0	0	0	0	0	0	0	0	0	0	0	0	0	0	0	0	0	0	0	0
ENP_sbin_10_5	d__Bacteria;p__Bacteroidota;c__Bacteroidia;o__Bacteroidales;f__VadinHA17;g__;s__	0.179464	0.540313	0	0.028726	0.739438	0.103949	0.102403	0	0	0	0	0	0	0	0	0	0	0	0.00299605	0	0.0109176	0.00609408	0	0	0	0	0	0.00412107	0.0178911	0.0154014	0.0105164	0.0155896	0.0152032	0.0120727	0	0	0	0.0202456	0.0111186	0.0107221	0	0	0	0	0	0	0	0
HMR17_17	d__Bacteria;p__Bacteroidota;c__Bacteroidia;o__Flavobacteriales;f__Flavobacteriaceae;g__GCA-002733185;s__	0	0	0	0	0	0	0	0	0	0	0	0	0.065313	0.0674272	0.00628758	0.0057105	0.00404447	0	0	0	0	0	0	0	0	0	0	0	0	0	0	0	0	0	0	0	0	0	0	0	0	0	0	0	0	0	0	0
SH-W20A-3080_sbin_64	d__Bacteria;p__Bacteroidota;c__Bacteroidia;o__Bacteroidales;f__GCA-2711565;g__JADFUO01;s__	0	0	0	0	0	0	0	0	0	0	0	0	0	0	0.00343946	0	0	0	0.00572413	0	0.0120331	0.0459196	0.00298891	0.0060152	0.00612849	0.00598288	0.0196244	0	0.00764527	0.00772125	0.00742889	0.00863474	0.0112624	0.0194793	0.00423443	0.00768786	0.00676731	0	0.00562189	0.00396744	0	0	0	0	0	0	0	0
HMR6_19	d__Bacteria;p__Bacteroidota;c__Bacteroidia;o__Bacteroidales;f__VadinHA17;g__;s__	0	0	0	0	0	0	0	0	0	0	0	0	0.0024219	0.0049351	0.0225721	0.00959605	0.00807229	0.0108709	0.00805138	0.00505403	0	0	0.123132	0.185518	0.111127	0.0103023	0.0756172	0	0	0	0	0	0	0	0	0	0	0	0	0	0	0	0	0	0.0147993	0	0	0
HY4_GA-6_5	d__Bacteria;p__Bacteroidota;c__Ignavibacteria;o__Ignavibacteriales;f__Ignavibacteriaceae;g__BMS3ABIN03;s__	0	0	0	0	0	0	0	0	0	0	0	0	0.0181383	0.0192919	0.0321915	0.0510752	0.0581795	0.0839794	0.0461229	0.091605	0.00400073	0	0.0599261	0.0641484	0	0	0	0.0318867	0.00469465	0.00402654	0	0	0	0	0	0	0	0	0.00723489	0	0	0.0301107	0	0	0	0	0.124726	0.275737
QDN-W01B-4577_sbin_28	d__Bacteria;p__Bacteroidota;c__Bacteroidia;o__AKYH767;f__JACCXN01;g__;s__	0	0	0	0	0	0	0	0	0	0	0	0	0	0	0	0	0	0	0	0	0	0	0	0	0	0	0	0	0	0	0	0	0	0	0	0	0	0	0	0	0	0	0	0	0	0	0	0
HY4_GJ-10_17	d__Bacteria;p__Bacteroidota;c__Bacteroidia;o__Bacteroidales;f__SM23-62;g__SM23-62;s__	0	0	0	0	0.0156293	0	0	0.00430443	0.00764732	0	0.00435788	0	0.00137084	0.0014516	0.00577569	0.0169811	0.0200682	0.00630549	0.0101936	0.0132755	0.0119911	0.0136856	0	0.00383111	0	0	0	0.0139942	0.0106002	0.00496872	0.00407096	0	0	0	0	0	0	0	0	0	0	0	0	0	0	0	0.00491258	0.018026
SF_Co_bin_132	d__Bacteria;p__Bacteroidota;c__Bacteroidia;o__Bacteroidales;f__B18-G4;g__B18-G4;s__	0	0	0	0	0	0	0	0	0	0	0.00508539	0	0.0514062	0.0487307	0.0567816	0.0518222	0.0502588	0.012782	0.0100532	0.0194469	0	0	0.190795	0.136551	0.0224088	0	0.0105038	0	0	0	0	0	0	0	0	0	0	0	0	0	0	0.0143128	0	0	0	0	0.0253963	0.0662288
HMR1_3	d__Bacteria;p__Bacteroidota;c__Bacteroidia;o__Bacteroidales;f__F082;g__JAADID01;s__	0	0	0	0	0	0	0	0	0	0	0	0	0.00617103	0.00684664	0.0207154	0.0103038	0.00959097	0.0180496	0.00942582	0.00945116	0	0	0.103277	0.216631	0.082379	0.00595354	0.0654671	0	0	0	0	0	0	0	0	0	0	0	0	0	0	0	0	0	0	0	0	0
JL_Co_15	d__Bacteria;p__Bacteroidota;c__Bacteroidia;o__Bacteroidales;f__UBA12077;g__UBA12077;s__	0	0	0	0	0	0	0	0	0	0	0	0	0.00435409	0.00694461	0.0511644	0.014944	0.0100461	0.00587376	0.00745888	0.00227588	0	0	0.0431691	0.0885143	0.050209	0.227688	0.0611029	0	0	0	0	0	0	0	0	0	0	0	0	0	0	0	0.0113548	0	0	0	0	0
HMR1_38	d__Bacteria;p__Bacteroidota;c__Bacteroidia;o__Bacteroidales;f__SM23-62;g__SM23-62;s__	0	0	0	0	0	0.0296634	0	0	0.00663642	0	0.00396874	0	0.00181133	0.00194198	0.0191278	0.0127388	0.0155949	0.00749665	0.00572391	0.00352968	0	0	0.0451803	0.0849142	0.0689017	0.00713514	0.0280889	0.00148354	0	0.00290844	0.00214202	0	0	0	0	0	0	0	0	0	0	0	0	0	0	0	0	0
HY4_GJ-9_8	d__Bacteria;p__Bacteroidota;c__Bacteroidia;o__Flavobacteriales;f__Flavobacteriaceae;g__SMXJ01;s__	0	0	0	0	0	0	0	0	0	0	0	0	0	0	0	0	0	0.00896745	0.00439227	0.0112763	0	0	0	0	0	0	0	0	0	0	0	0	0	0	0	0	0	0	0	0	0	0.0151067	0	0	0	0	0.125934	0.0400355
SF_Co_bin_11	d__Bacteria;p__Bacteroidota;c__Bacteroidia;o__Bacteroidales;f__FEN-979;g__QYOJ01;s__	0	0	0	0	0	0	0	0	0	0	0	0	0	0	0	0.00383664	0.00399558	0	0.00215045	0.00499842	0	0	0	0	0	0	0	0	0	0	0	0	0	0	0	0	0	0	0	0	0	0	0	0	0	0	0	0
HMR_S11_6_50	d__Bacteria;p__Bacteroidota;c__Bacteroidia;o__Bacteroidales;f__GCA-2711565;g__JADFUO01;s__JADFUO01	0	0	0	0	0	0	0	0	0	0.00978303	0.00791646	0.00887021	0	0	0.007388	0.00243569	0.00187344	0.00180139	0.00674703	0	0.00641598	0.0247898	0.00715223	0.0139301	0.0117609	0.0120874	0.0358037	0	0.0194877	0.0301141	0.0366414	0.0625937	0.0883566	0.135176	0.0217702	0.0159559	0.0143257	0	0.01491	0.00871715	0	0	0	0	0	0	0	0
SF_Co_bin_113	d__Bacteria;p__Bacteroidota;c__Bacteroidia;o__Bacteroidales;f__B18-G4;g__B18-G4;s__	0	0	0	0	0	0	0	0	0.00936968	0.00770567	0.0114546	0.00741271	0.00997709	0.00994729	0.0653496	0.016643	0.015256	0.00451262	0.00383961	0.0057969	0	0	0.0483496	0.0814765	0.0313932	0	0.0212666	0.00185293	0	0	0.00146683	0	0	0	0	0	0	0	0	0	0	0.00623005	0	0	0	0	0	0
HMR6_4	d__Bacteria;p__Bacteroidota;c__Bacteroidia;o__Bacteroidales;f__F082;g__JAADID01;s__	0	0	0	0	0	0	0	0	0	0	0	0	0.0354593	0.0408759	0.0893566	0.0928261	0.0856514	0.0361481	0.0394722	0.0149817	0	0	0.623126	0.140976	0.153991	0.111431	0.147688	0	0	0	0	0	0	0	0	0	0	0	0	0	0	0	0	0	0	0	0.00411217	0.0107499
QDN-W04B-4900_sbin_25	d__Bacteria;p__Bacteroidota;c__Bacteroidia;o__Bacteroidales;f__VadinHA17;g__;s__	0.31387	0.0551837	0	0.0177984	0.135479	0.168084	0.0559279	0	0	0	0	0	0	0	0	0	0	0	0	0	0.00412848	0.00276708	0	0	0	0	0	0	0.00347654	0.00441399	0.00219523	0.00413053	0.00507596	0.00168314	0	0	0	0	0	0.00386412	0	0	0	0	0	0	0	0
HMR_Co_S11_972	d__Bacteria;p__Bacteroidota;c__Bacteroidia;o__Bacteroidales;f__VadinHA17;g__;s__	0.0777832	0.0497706	0	0.0080617	0.0358229	0.0463706	0.0419607	0.00650358	0	0	0	0	0	0	0	0	0	0	0.00359817	0.00340414	0.0068953	0.00452641	0	0	0	0	0	0.0100149	0.0227515	0.0228794	0.00880558	0.0148088	0.0205242	0.00301048	0	0	0	0	0.00555102	0.00487982	0	0	0	0	0	0	0	0
WGoM_sbin_oily_67	d__Bacteria;p__Bacteroidota;c__Bacteroidia;o__Bacteroidales;f__4484-276;g__4484-276;s__	0	0	0	0	0	0	0	0	0	0	0	0	0	0	0	0	0	0	0	0	0	0	0	0	0	0	0	0	0	0	0	0	0	0	0	0	0	0	0	0	0	0	0	0	0	0	0	0
SF_GA-5_12	d__Bacteria;p__Bacteroidota;c__Bacteroidia;o__Bacteroidales;f__SM23-62;g__SM23-62;s__	0	0	0	0	0.00971782	0	0	0	0.00770434	0	0	0	0.00173185	0.00188172	0.00826167	0.0172334	0.0209218	0.00613932	0.010371	0.0125614	0.0108763	0.0132229	0.00481254	0.00763201	0.00577033	0	0	0.0155161	0.0155479	0.00940006	0.00734498	0.00154525	0	0	0	0	0	0	0	0	0	0	0	0	0	0	0.00373835	0.0114642
SF_Co_bin_87	d__Bacteria;p__Bacteroidota;c__Bacteroidia;o__Bacteroidales;f__Prolixibacteraceae;g__Draconibacterium;s__	0	0	0	0	0	0	0	0	0	0	0	0	0.0134495	0.0231833	0.00995496	0.00733636	0.00524969	0	0	0	0	0	0.00277318	0.00345575	0	0	0	0	0	0	0	0	0	0	0	0	0	0	0	0	0	0.00410291	0	0	0	0	0	0.0142538
HMR_S11_1_36	d__Bacteria;p__Bacteroidota;c__Bacteroidia;o__Bacteroidales;f__SM23-62;g__SM23-62;s__	0	0	0	0	0.0134411	0	0	0.0065225	0.00762698	0	0	0	0.00217687	0.00222299	0.00703889	0.0228573	0.0270061	0.0086163	0.0155101	0.0232035	0.016052	0.01856	0	0.00247327	0	0	0	0.0408513	0.0234978	0.012318	0.0164428	0	0	0	0	0	0	0	0.00418715	0	0	0	0	0	0	0	0.00529398	0.0151781
SF_HDNA4_7	d__Bacteria;p__Bacteroidota;c__Ignavibacteria;o__Ignavibacteriales;f__Ignavibacteriaceae;g__BMS3ABIN03;s__	0	0	0	0	0	0	0	0	0.00710464	0	0.00397298	0	0.00335083	0.00334402	0.0181362	0.0313127	0.0372831	0.0102116	0.00763478	0.0184659	0	0	0.00906576	0.0107666	0.0104496	0	0.0047304	0.010121	0	0	0.00160107	0	0	0	0	0	0	0	0	0	0	0.00617996	0	0	0	0	0.00720685	0
HY4_GJ-11_9	d__Bacteria;p__Bacteroidota;c__Bacteroidia;o__Bacteroidales;f__B18-G4;g__B18-G4;s__	0	0	0	0	0	0	0	0	0.0142891	0.0128352	0.0131959	0	0.0378605	0.0372571	0.0547724	0.0766135	0.0845131	0.0133892	0.0129417	0.0230393	0	0.0027704	0.149927	0.104227	0.0343694	0.0189218	0.0277463	0	0	0.00798304	0.0204893	0	0	0	0	0	0	0	0	0	0	0.0141605	0	0	0	0	0.0333	0.0928492
SB_sbin_2_22	d__Bacteria;p__Bacteroidota;c__Bacteroidia;o__Flavobacteriales;f__Flavobacteriaceae;g__QNYL01;s__	0	0	0	0	0	0	0	0	0	0	0	0	0.0407643	0.0535121	0.0264538	0.0177554	0.0160275	0	0	0	0	0	0.0128185	0.00471802	0	0	0	0	0	0	0	0	0	0	0	0	0	0	0	0	0	0	0	0.0667168	0	0	0	0
WGoM_cbin_4	d__Bacteria;p__Bacteroidota;c__Bacteroidia;o__Bacteroidales;f__GCA-2748055;g__GCA-2748055;s__	0	0	0	0	0	0	0	0	0	0.00790303	0.0079917	0.011647	0	0	0.00377723	0	0	0	0	0	0	0	0	0.00382794	0	0	0	0	0	0.00185427	0.00297497	0	0	0	0	0	0	0	0	0	0	0	0	0	0	0	0	0
SF_Co_bin_47	d__Bacteria;p__Bacteroidota;c__Bacteroidia;o__Bacteroidales;f__B18-G4;g__;s__	0	0	0	0	0	0	0	0	0	0	0	0	0	0	0	0	0	0	0	0.00202255	0	0	0	0	0	0	0	0.00186136	0	0	0.00118294	0	0	0	0	0	0	0	0	0	0	0	0	0	0	0	0	0
SF_Co_bin_13	d__Bacteria;p__Bacteroidota;c__Bacteroidia;o__Bacteroidales;f__SM23-62;g__SM23-62;s__	0	0	0	0	0.0122726	0	0	0.00433863	0.00584809	0	0	0	0.00160968	0.00164842	0.00523168	0.0221931	0.0264364	0.00687507	0.0111856	0.0147248	0.0123389	0.0151553	0	0.00268729	0	0	0	0.0177244	0.0164686	0.00836962	0.00529459	0	0	0	0	0	0	0	0	0	0	0	0	0	0	0	0.00501407	0.0154702
HY4_Co_92	d__Bacteria;p__Bacteroidota;c__Bacteroidia;o__Cytophagales;f__Cyclobacteriaceae;g__S012-113;s__	0	0	0	0	0	0	0	0	0	0	0	0	0.00267393	0.00244033	0	0.00316328	0.00326418	0.00591639	0.00193874	0.00499105	0	0	0	0	0	0	0	0	0	0	0	0	0	0	0	0	0	0	0	0	0	0.0192571	0	0	0	0	0.0690871	0.0529053
HMR18_6	d__Bacteria;p__Bacteroidota;c__Bacteroidia;o__Bacteroidales;f__Prolixibacteraceae;g__Draconibacterium;s__	0	0	0	0	0	0	0	0	0	0	0	0	0.0541181	0.0860428	0.00738732	0.00731804	0.00483514	0	0	0	0	0	0	0	0	0	0	0	0	0	0	0	0	0	0	0	0	0	0	0	0	0	0	0	0	0	0	0
WGoM_cbin_52	d__Bacteria;p__Bacteroidota;c__Bacteroidia;o__Bacteroidales;f__VadinHA17;g__;s__	0	0	0	0	0	0	0	0	0	0	0	0	0	0	0	0	0	0	0	0	0	0	0	0	0	0	0	0	0	0	0	0	0	0	0	0	0	0	0	0	0	0	0	0	0	0	0	0
SCS_cbin_53	d__Bacteria;p__Bacteroidota;c__Bacteroidia;o__Bacteroidales;f__PUMT01;g__;s__	0	0	0	0	0	0	0	0	0	0	0	0	0	0	0	0	0	0	0	0	0.00422316	0.00961098	0	0	0	0	0	0	0	0	0	0	0	0	0	0	0	0	0	0	0	0	0	0	0	0	0	0
HM_cbin_14	d__Bacteria;p__Bacteroidota;c__Bacteroidia;o__Flavobacteriales;f__Flavobacteriaceae;g__QNYL01;s__	0	0	0	0	0	0	0	0	0	0	0	0	0.00826821	0.00877293	0.00329065	0.00296386	0.00242129	0	0	0	0	0	0	0	0	0	0	0	0	0	0	0	0	0	0	0	0	0	0	0	0	0	0	1.93848	0.236989	0.683691	0	0
SF_Co_bin_51	d__Bacteria;p__Bacteroidota;c__Bacteroidia;o__Bacteroidales;f__B18-G4;g__B18-G4;s__	0	0	0	0	0	0	0	0	0	0	0	0	0.0133464	0.0117258	0.0589006	0.0153582	0.0134053	0.0152046	0.0159955	0.00443072	0	0	0.0856467	0.175684	0.103007	0.0108175	0.058323	0	0	0	0	0	0	0	0	0	0	0	0	0	0	0	0	0	0	0	0	0
HMR17_40	d__Bacteria;p__Bdellovibrionota;c__Bdellovibrionia;o__Bdellovibrionales;f__UBA1609;g__;s__	0	0	0	0	0	0	0	0	0	0	0	0	0.042021	0.0349896	0.00346483	0.00260001	0.00181004	0	0	0	0	0	0	0	0	0	0	0	0	0	0	0	0	0	0	0	0	0	0	0	0	0	0	0	0	0	0	0
SB_cbin_146	d__Bacteria;p__Bipolaricaulota;c__Bipolaricaulia;o__UBA7950;f__UBA9294;g__UBA9294;s__	0	0.0219553	0	0	0.0118935	0	0	0	0	0	0	0	0	0	0	0	0	0	0.00715883	0	0.0873098	0.0359467	0	0	0	0	0	0	0.0298084	0.0615926	0.0376252	0.0676033	0.058802	0.0293774	0.00817096	0.0251051	0.0173352	0.0622265	0.0389612	0.0342048	0	0	0	0	0	0	0	0
SH-W20A-1310_sbin_20	d__Bacteria;p__Bipolaricaulota;c__Bipolaricaulia;o__UBA7950;f__UBA9294;g__UBA9294;s__	0	0.0324681	0	0	0	0	0	0	0	0	0	0	0	0	0	0	0	0	0	0	0	0	0	0	0	0	0	0	0	0	0.00657722	0.00830746	0.0129553	0.0206269	0.0142381	0.00953251	0.0157731	0.051093	0.0358088	0.0176482	0	0	0	0	0	0	0	0
HMR_S11_6_21	d__Bacteria;p__Bipolaricaulota;c__Bipolaricaulia;o__UBA7950;f__UBA9294;g__UBA9294;s__	0	0.00659524	0	0	0	0	0	0	0	0	0	0	0	0	0	0	0	0	0	0	0	0	0	0	0	0	0	0	0	0.0148709	0.0233455	0.0321751	0.117897	0.108585	0.0446439	0.0238888	0.0301844	0.0396516	0.0425191	0.0254972	0	0	0	0	0	0	0	0
SH-W20A-766_sbin_22	d__Bacteria;p__Bipolaricaulota;c__Bipolaricaulia;o__UBA7950;f__UBA9294;g__;s__	0	0	0	0	0	0	0	0	0	0	0	0	0	0	0	0	0	0	0	0	0.00408473	0	0	0	0	0	0	0	0	0	0	0	0	0	0	0	0	0	0	0	0	0	0	0	0	0	0	0
SB_cbin_54	d__Bacteria;p__Caldisericota;c__Caldisericia;o__Caldisericales;f__Caldisericaceae;g__UBA646;s__UBA646	0	0	0	0	0	0	0	0	0	0	0	0	0	0	0	0	0	0	0	0	0	0	0	0	0	0	0	0	0	0	0	0	0	0	0	0	0.00414617	0	0	0.00407033	0	0	0.00994747	0	0.600728	0	0	0
SB_sbin_2_11	d__Bacteria;p__Calditrichota;c__Calditrichia;o__;f__;g__;s__	0	0	0	0.00749302	0	0	0	0.0161477	0.039016	0.0190307	0.0404978	0.0171794	0	0	0.00391682	0.00332107	0.00365617	0.00464946	0.00615301	0.0128141	0.00406485	0.00548881	0	0	0	0	0	0.0207405	0.121973	0.0731719	0.0704941	0.0147786	0.00527277	0.0021162	0	0	0	0	0.00777726	0	0	0	0	0	0	0	0	0
SF_Co_bin_142	d__Bacteria;p__Calditrichota;c__Calditrichia;o__RBG-13-44-9;f__RBG-13-44-9;g__;s__	0	0	0	0	0	0	0	0.0252902	0	0	0	0	0	0	0	0.016433	0.0187024	0.0305863	0.0184461	0.027636	0.0100955	0.021215	0	0	0	0	0	0.0235955	0	0.00161617	0	0	0	0	0	0	0	0	0	0	0	0	0	0	0	0	0	0
WGoM_cbin_9	d__Bacteria;p__Campylobacterota;c__Campylobacteria;o__Campylobacterales;f__Sulfurimonadaceae;g__4484-230;s__	0	0	0	0	0	0	0	0	0	0	0	0	0	0	0	0	0	0	0	0	0	0	0	0	0	0	0	0	0	0	0	0	0	0	0	0	0	0	0	0	0	0	0	0	0	0	0	0
SF_HDNA3_3	d__Bacteria;p__Campylobacterota;c__Campylobacteria;o__Campylobacterales;f__Sulfurovaceae;g__SZUA-451;s__	0	0	0	0	0	0	0	0	0	0	0	0	0	0	0	0	0	0	0	0	0	0	0	0	0	0	0	0	0	0	0	0	0	0	0	0	0	0	0	0	0	0	0	0	0	0	0	0
SF_HDNA3_11	d__Bacteria;p__Campylobacterota;c__Campylobacteria;o__Campylobacterales;f__Sulfurimonadaceae;g__BB26;s__	0	0	0	0	0	0	0	0	0	0	0	0	0	0	0	0	0	0	0	0	0	0	0	0	0	0	0	0	0	0	0	0	0	0	0	0	0	0	0	0	0	0	0	0	0	0	0	0
HM_cbin_11	d__Bacteria;p__Campylobacterota;c__Campylobacteria;o__Campylobacterales;f__Sulfurospirillaceae;g__Sulfurospirillum_A;s__	0	0	0	0	0	0	0	0	0	0	0	0	0	0	0	0	0	0	0	0	0	0	0	0	0	0	0	0	0	0	0	0	0	0	0	0	0	0	0	0	0	0	0	0.182811	0	0.523506	0	0
SB_cbin_212	d__Bacteria;p__Campylobacterota;c__Campylobacteria;o__Campylobacterales;f__Sulfurovaceae;g__Sulfurovum;s__	0	0	0	0	0	0	0	0	0	0	0	0	0.0028842	0.00413099	0.00416449	0.0114112	0.0142022	0.00424513	0.00339106	0.00866237	0	0	0	0	0	0	0	0.0131121	0	0.00293516	0	0	0	0	0	0	0	0	0	0	0	0	0	0	0	0	0.00584853	0.0154024
SF_GA-2_15	d__Bacteria;p__Campylobacterota;c__Campylobacteria;o__Campylobacterales;f__Sulfurimonadaceae;g__S145-25;s__	0	0	0	0	0	0	0	0	0.0138615	0	0.00518757	0	0.0212622	0.0320159	0.0489196	0.0489619	0.0522164	0.0101822	0.00581464	0.0152561	0	0	0.016954	0.0110627	0	0	0	0.00660077	0	0	0	0	0	0	0	0	0	0	0	0	0	0	0	0	0	0	0.00811056	0.0221775
SB_cbin_268	d__Bacteria;p__Campylobacterota;c__Campylobacteria;o__Campylobacterales;f__Sulfurimonadaceae;g__S145-25;s__	0	0	0	0	0	0	0	0.0248599	0	0	0	0	0	0	0	0	0	0	0.00132517	0.00511258	0	0	0	0	0	0	0	0.0185866	0	0.00262172	0	0	0	0	0	0	0	0	0	0	0	0	0	0	0	0	0	0
HY4_Co_48	d__Bacteria;p__Campylobacterota;c__Campylobacteria;o__Campylobacterales;f__Sulfurimonadaceae;g__S145-25;s__	0	0	0	0	0	0	0	0	0.0064743	0	0	0	0.0116562	0.0162216	0.0212167	0.0199059	0.0207014	0.00440335	0.00225828	0.0065348	0	0	0.005854	0.0036032	0	0	0	0.00238912	0	0	0	0	0	0	0	0	0	0	0	0	0	0	0	0	0	0	0.0478064	0.118982
SF_Co_bin_104	d__Bacteria;p__Campylobacterota;c__Campylobacteria;o__Campylobacterales;f__Sulfurimonadaceae;g__S145-25;s__	0	0	0	0	0	0	0	0	0.0129698	0	0.00413731	0	0.0166016	0.0259677	0.0457498	0.0478323	0.0509056	0.010103	0.00553106	0.0155663	0	0	0.0115101	0.00760651	0	0	0	0.00615059	0	0	0	0	0	0	0	0	0	0	0	0	0	0	0	0	0	0	0.00672819	0.0185097
HMR21_24	d__Bacteria;p__Campylobacterota;c__Campylobacteria;o__Campylobacterales;f__Sulfurimonadaceae;g__S145-25;s__	0	0	0	0	0	0	0	0	0.0111216	0	0	0	0.0243899	0.0408342	0.0656505	0.0572079	0.0686135	0.0104921	0.00583377	0.0146789	0	0	0.0344097	0.0231131	0.0044654	0	0	0.00492012	0	0	0	0	0	0	0	0	0	0	0	0	0	0	0	0	0	0	0.00639672	0.0167895
HMR_S11_1_17	d__Bacteria;p__Campylobacterota;c__Campylobacteria;o__Campylobacterales;f__Sulfurimonadaceae;g__S145-25;s__	0	0	0	0	0	0	0	0.0373621	0.018128	0	0	0	0.00372772	0.00565316	0.00841837	0.00840777	0.00925185	0.00285012	0.00335192	0.0103907	0	0	0	0	0	0	0	0.052166	0	0.0089432	0.00665491	0	0	0	0	0	0	0	0.00704476	0	0	0	0	0	0	0	0	0
HM_cbin_8	d__Bacteria;p__Campylobacterota;c__Campylobacteria;o__Campylobacterales;f__Arcobacteraceae;g__CAIJNA01;s__	0	0	0	0	0	0	0	0	0	0	0	0	0	0	0	0	0	0	0	0	0	0	0	0	0	0	0	0	0	0	0	0	0	0	0	0	0	0	0	0	0	0	0	0	0	0.839735	0	0
HMR_8C1508	d__Bacteria;p__Campylobacterota;c__Campylobacteria;o__Campylobacterales;f__Sulfurovaceae;g__Sulfurovum;s__	0	0	0	0	0	0	0	0.00543692	0	0	0	0	0.00595701	0.00626154	0.00480547	0.0884075	0.109914	0.0467829	0.0286542	0.102987	0	0	0	0	0	0	0	0.0770852	0.00378414	0.0106959	0.00249165	0	0	0	0	0	0	0	0.0075807	0	0	0	0	0	0	0	0.0539481	0.126959
HMR1_30	d__Bacteria;p__Campylobacterota;c__Campylobacteria;o__Campylobacterales;f__Sulfurimonadaceae;g__S145-25;s__	0	0	0	0	0	0	0	0	0	0	0	0	0.0910279	0.159828	0.187631	0.0668046	0.0512785	0.00846426	0.00563306	0.00707294	0	0	0.221802	0.157854	0.0230523	0	0.00775479	0	0	0	0	0	0	0	0	0	0	0	0	0	0	0	0	0	0	0	0	0
WGoM_cbin_10	d__Bacteria;p__Campylobacterota;c__Campylobacteria;o__Campylobacterales;f__Sulfurovaceae;g__SZUA-451;s__	0	0	0	0	0	0	0	0	0	0	0	0	0	0	0	0	0	0	0	0	0	0	0	0	0	0	0	0	0	0	0	0	0	0	0	0	0	0	0	0	0	0	0	0	0	0	0	0
QDN-W01B-1949_sbin_25	d__Bacteria;p__Chloroflexota;c__Dehalococcoidia;o__Dehalococcoidales;f__RBG-16-60-22;g__GCA-2688435;s__	0	0.230678	0	0.328139	0.270065	0	0.0851895	0.0151661	0	0.00465013	0	0	0	0	0	0	0	0	0.00721495	0.00244404	0.0711103	0.0401413	0	0	0	0	0	0.00744407	0.0299781	0.0564918	0.0359855	0.0332295	0.0276739	0.00656929	0.00416407	0.0198206	0.0112715	0.0667155	0.0425894	0.0305943	0	0	0	0	0	0	0	0
SH-W20A-1310_sbin_58	d__Bacteria;p__Chloroflexota;c__Dehalococcoidia;o__Dehalococcoidales;f__UBA2162;g__JACQGQ01;s__	0	0.0845835	0.0229334	0.0475735	0	0	0	0.0111335	0	0	0	0	0	0	0	0	0	0	0.00340665	0	0.0208289	0.00932469	0	0	0	0	0	0.00219667	0	0.00583698	0.00480254	0.00691739	0.00476998	0.00458944	0.00126355	0	0	0	0	0.00253553	0.0133972	0	0.00876155	0	0	0	0	0
QDN-W04B-4900_sbin_18	d__Bacteria;p__Chloroflexota;c__Dehalococcoidia;o__GIF9;f__UBA5620;g__JACNFS01;s__JACNFS01	0	0.0328289	0	0.0482646	0	0	0	0.00510707	0	0.00373877	0	0	0	0	0	0	0	0	0	0	0.00643652	0.00216184	0	0	0	0	0	0.00168386	0.00723661	0.0231454	0.0218135	0.0130596	0.00805672	0.00562748	0.00250279	0	0	0	0	0.00314861	0	0	0	0	0	0	0	0
SH-W20A-2180_sbin_31	d__Bacteria;p__Chloroflexota;c__Dehalococcoidia;o__E44-bin15;f__E44-bin15;g__E44-bin26;s__E44-bin26	0	0	0	0	0	0	0	0	0	0	0	0	0	0	0	0	0	0	0	0	0.0276791	0.0213734	0	0	0	0	0	0	0	0	0	0	0.00116318	0	0	0	0	0.0116336	0	0.00727737	0	0	0	0	0	0	0	0
SF_HDNA3_14	d__Bacteria;p__Chloroflexota;c__Anaerolineae;o__Anaerolineales;f__UBA11858;g__UBA11858;s__	0	0	0	0	0	0	0	0	0.0106925	0	0	0	0.00477922	0.00533933	0.00620945	0.0113951	0.0152929	0.00998878	0.00639841	0.0119082	0	0	0.00694671	0.00500744	0	0	0	0.0261556	0.0216218	0.0195066	0.01046	0	0	0	0	0	0	0	0	0	0	0	0	0	0	0	0.011709	0.0338621
QDN-W04B-4900_sbin_48	d__Bacteria;p__Chloroflexota;c__Dehalococcoidia;o__GIF9;f__AB-539-J10;g__20-14-all-45-10;s__	0.0622617	1.10119	0.0540474	0.533178	0.380359	0.0755411	0.243704	0.0107141	0	0	0	0	0	0	0	0	0	0	0.00593734	0.00347645	0.0433773	0.0162687	0	0	0	0	0	0.00703074	0.0107343	0.0155896	0.0172923	0.0211585	0.0209912	0.0125683	0.00879766	0.0534394	0.0210348	0.101872	0.0380353	0.0579402	0.0332152	0	0.0186298	0	0	0	0	0
SB_cbin_156	d__Bacteria;p__Chloroflexota;c__Dehalococcoidia;o__GIF9;f__AB-539-J10;g__;s__	0	0	0.0101304	0	0	0	0	0	0	0	0	0	0	0	0	0	0	0	0	0	0	0	0	0	0	0	0	0	0	0.00394559	0.00182421	0.00211101	0.00266253	0.00280679	0.0019667	0.015609	0.00700726	0.0780268	0.0240569	0.0478571	0	0	0.0135836	0	0	0	0	0
SB_cbin_180	d__Bacteria;p__Chloroflexota;c__Dehalococcoidia;o__GIF9;f__AB-539-J10;g__E29-bin73;s__E29-bin73	0	0	0	0	0	0	0	0.161426	0.123387	0.047403	0.00398983	0.0320932	0	0	0	0	0	0	0.0175573	0.011666	0.0420263	0.00678124	0	0	0	0	0	0.0508285	0.183794	0.0694923	0.0449548	0.0227036	0.0057592	0.00317968	0	0	0	0	0.0133146	0.00265864	0	0	0	0	0	0	0	0
SH-W20A-3080_sbin_13	d__Bacteria;p__Chloroflexota;c__Dehalococcoidia;o__E44-bin15;f__E44-bin15;g__E44-bin26;s__	0	0	0	0	0	0	0	0	0	0	0	0	0	0	0	0	0	0	0	0	0.00980452	0.00683897	0	0	0	0	0	0	0	0	0	0	0	0	0	0	0	0	0	0.00233782	0	0	0	0	0	0	0	0
HY4_GJ-10_36	d__Bacteria;p__Chloroflexota;c__Dehalococcoidia;o__SM23-28-2;f__;g__;s__	0	0	0	0	0	0	0	0.0097823	0	0	0	0	0	0	0	0	0	0.00328928	0.0030839	0.00299679	0	0	0	0	0	0	0	0.00749417	0	0	0	0	0	0	0	0	0	0	0	0	0	0	0	0	0	0	0	0
HY4_Co_14	d__Bacteria;p__Chloroflexota;c__Anaerolineae;o__Anaerolineales;f__UBA4823;g__;s__	0	0	0	0	0	0	0	0.0388804	0	0	0	0	0	0	0	0.00418993	0.00663892	0.00339092	0.00413855	0.00459967	0.00334553	0	0	0	0	0	0	0.0631298	0.0512536	0.03207	0.0101886	0.00319021	0.00218429	0	0	0	0	0	0.00787614	0	0	0	0	0	0	0	0.00853599	0.0753045
HMR_S11_6_54	d__Bacteria;p__Chloroflexota;c__Dehalococcoidia;o__Dehalococcoidales;f__E44-bin88;g__;s__	0	0.0246955	0	0.0448947	0	0	0	0	0	0	0	0	0	0	0	0	0	0	0	0	0	0	0	0	0	0	0	0	0.00940082	0.0173574	0.0168572	0.0245488	0.0625814	0.020298	0.0174086	0.00617201	0	0	0.0110059	0.00811708	0	0	0	0	0	0	0	0
SF_Co_bin_141	d__Bacteria;p__Chloroflexota;c__Anaerolineae;o__Promineofilales;f__Promineofilaceae;g__UBA11865;s__	0	0	0	0	0	0	0	0.0265022	0	0	0	0	0	0	0	0	0	0	0.00292625	0.00239579	0.00450816	0	0	0	0	0	0	0.0976869	0.117552	0.0559605	0.0126319	0.00136761	0.00130999	0.00211879	0	0	0	0	0.0130259	0	0	0	0	0	0	0	0	0
SF_Co_bin_99	d__Bacteria;p__Chloroflexota;c__Anaerolineae;o__Anaerolineales;f__UBA11858;g__UBA11858;s__	0	0	0	0	0	0	0	0	0.00820962	0	0	0	0.0023811	0.00271073	0.00478544	0.0115442	0.0174316	0.0118418	0.00610169	0.0138216	0	0	0	0.00234864	0	0	0	0.0109328	0	0.00185688	0.00134823	0	0	0	0	0	0	0	0	0	0	0	0	0	0	0	0.00793739	0.0252863
SF_Co_bin_91	d__Bacteria;p__Chloroflexota;c__Anaerolineae;o__Anaerolineales;f__UBA11858;g__B10-G9;s__	0	0	0	0	0	0	0	0	0	0	0	0	0.00375123	0.00335792	0.00239189	0.0041163	0.00541424	0	0.00267711	0.00525399	0	0	0.00422715	0	0	0	0	0	0	0	0	0	0	0	0	0	0	0	0	0	0	0.0040076	0	0	0	0	0	0.0144563
QDN-W04B-580_sbin_29	d__Bacteria;p__Chloroflexota;c__Dehalococcoidia;o__Dehalococcoidales;f__RBG-16-60-22;g__E44-bin89;s__	0	0	0	0	0	0	0	0.130972	0	0.0124474	0	0.0111041	0	0	0	0	0	0.0051832	0.077256	0.0160888	0.394681	0.303051	0	0	0	0	0	0	0	0	0	0	0	0	0	0	0	0	0	0	0	0	0	0	0	0	0	0
HMR_S11_7_20	d__Bacteria;p__Chloroflexota;c__Dehalococcoidia;o__E44-bin15;f__E44-bin15;g__JADFVG01;s__JADFVG01	0	0	0	0	0	0	0	0	0.0429016	0.0165191	0.0241228	0.0177794	0	0	0	0	0	0	0	0	0	0	0	0	0	0	0	0	0.0084072	0.0644413	0.0970737	0.0937393	0.0716339	0.087249	0.0463379	0.0307645	0.0166927	0	0.0228755	0.0243057	0	0	0	0	0	0	0	0
SB_cbin_285	d__Bacteria;p__Chloroflexota;c__Dehalococcoidia;o__E44-bin15;f__E44-bin15;g__JAAXQM01;s__	0	0	0	0	0	0	0	0.0180105	0.0481305	0	0	0	0	0	0.0085975	0.0124976	0.0144704	0.00254351	0.0148996	0.0183359	0.00973197	0	0	0	0	0	0	0.0505755	0.0141282	0.0133565	0.00496682	0	0.00147569	0	0	0	0	0	0.00642148	0	0	0	0	0	0	0	0	0.0210724
GoM_D24_sbin1	d__Bacteria;p__Chloroflexota;c__Dehalococcoidia;o__GIF9;f__AB-539-J10;g__E29-bin73;s__E29-bin73	0	0	0	0	0	0	0	0.425462	0.0933919	0.102098	0.0159167	0.0700596	0	0	0	0	0	0	0.0452896	0.0316184	0.091073	0.0162102	0	0	0	0	0	0.123411	0.441027	0.160215	0.0810461	0.0470353	0.0106747	0.00460891	0	0	0	0	0.0318647	0.00318465	0	0	0	0	0	0	0	0
ENP_cbin_14	d__Bacteria;p__Chloroflexota;c__Dehalococcoidia;o__Dehalococcoidales;f__SOJS01;g__SOJS01;s__	0	0.0299846	0	0.076734	0.521672	0	0.111771	0.0176339	0.00796438	0.00804817	0	0.00527602	0	0	0.00366724	0.00558437	0.00569103	0	0.00574279	0.00401517	0.0106792	0.0049277	0	0.00352736	0.00343666	0	0	0.00582078	0.0228125	0.0170337	0.0110701	0.00949793	0.00696203	0.00429831	0.00165578	0	0.00193784	0	0.00620107	0.00441091	0	0	0	0	0	0	0	0
SF_HDNA4_10	d__Bacteria;p__Chloroflexota;c__Dehalococcoidia;o__GIF9;f__AB-539-J10;g__JAFGBN01;s__	0	0	0	0	0	0	0	0.0224547	0.0564654	0.00742073	0	0.00613129	0	0	0.0061968	0.00604972	0.00640899	0	0.00755403	0.00790822	0.0085042	0.00218153	0	0	0	0	0	0.0270856	0.0385913	0.0419521	0.0302243	0.0205955	0.00924001	0.00424888	0	0	0	0	0.00505995	0	0	0	0	0	0	0	0	0
WGoM_cbin_46	d__Bacteria;p__Chloroflexota;c__Dehalococcoidia;o__SZUA-161;f__SZUA-161;g__W281;s__	0	0	0	0	0	0	0	0	0	0	0	0	0	0	0	0	0	0	0	0	0	0	0	0	0	0	0	0	0	0	0	0	0	0	0	0	0	0	0	0	0	0	0	0	0	0	0	0
SB_sbin_5_51	d__Bacteria;p__Chloroflexota;c__Anaerolineae;o__B4-G1;f__B4-G1;g__BS750m-G37;s__	0	0	0	0	0	0	0	0.0282077	0.426169	0.270672	0.336889	0.276282	0	0	0	0	0	0	0.00393842	0	0.011462	0.00507933	0	0.00275215	0	0	0.00323026	0.0087385	0.107073	0.0464248	0.040528	0.0322458	0.0209881	0.0113802	0.00695834	0	0.00462226	0	0.00988411	0	0	0	0	0	0	0	0	0
SF_Co_bin_37	d__Bacteria;p__Chloroflexota;c__Anaerolineae;o__UBA3071;f__UBA3071;g__UBA3071;s__	0	0	0	0	0	0	0	0.0269484	0.0808824	0.0442422	0.080083	0.0326433	0	0	0.0031056	0	0.00162223	0	0.00532162	0.00194692	0.0131599	0.00757888	0	0.00147801	0.00451477	0	0	0.0927114	0.0433999	0.0785244	0.107596	0.117508	0.0933995	0.129963	0.0126542	0.00829112	0.0131429	0	0.0360956	0.0125808	0	0	0	0	0	0	0	0
SH-W20A-2180_sbin_32	d__Bacteria;p__Chloroflexota;c__Dehalococcoidia;o__SM23-28-2;f__SM23-28-2;g__SM23-28-2;s__	0	0	0	0.00608902	0	0	0	0.0135026	0	0.0237237	0	0.014407	0	0	0	0	0	0	0.00377745	0.00183385	0.0985098	0.013869	0	0	0	0	0	0.0140615	0.0316225	0.0615474	0.106546	0.0540478	0.00629342	0.00438654	0	0	0	0	0.00755149	0	0	0	0	0	0	0	0	0
HMR_Co_S11_354	d__Bacteria;p__Chloroflexota;c__Dehalococcoidia;o__Dehalococcoidales;f__W498;g__;s__	0	0.326401	0.0302215	0.457198	0	0	0	0	0	0	0	0	0	0	0	0	0	0	0	0	0.0260657	0.00625345	0	0	0	0	0	0	0.00789954	0.107738	0.0735895	0.0911012	0.128821	0.0238011	0.011895	0.0525083	0.0388165	0.121252	0.0630817	0.0591651	0	0	0	0	0	0	0	0
SH-W20A-3080_sbin_53	d__Bacteria;p__Chloroflexota;c__Dehalococcoidia;o__Dehalococcoidales;f__E44-bin88;g__E44-bin88;s__	0	0.0556863	0.0114452	0.0618569	0	0	0	0	0	0	0	0	0	0	0	0	0	0	0	0	0	0	0	0	0	0	0	0	0	0	0	0	0.00308831	0	0	0	0	0	0	0	0	0	0	0	0	0	0	0
SCS_cbin_202	d__Bacteria;p__Chloroflexota;c__Dehalococcoidia;o__GIF9;f__AB-539-J10;g__JADFUX01;s__	0	0	0	0	0	0	0	0.00696898	0	0.0134225	0	0.00808771	0	0	0	0	0	0	0	0	0.00453216	0.00332058	0	0	0	0	0	0	0	0.0054073	0.0051813	0.00449623	0.00339588	0	0	0	0	0.0218299	0.00502324	0.00634326	0	0	0	0	0	0	0	0
SF_Co_bin_139	d__Bacteria;p__Chloroflexota;c__Dehalococcoidia;o__Dehalococcoidales;f__Fen-1064;g__DUES01;s__	0	0	0	0	0	0	0	0.00896062	0.00601666	0	0	0	0	0	0.00195132	0.016609	0.0166155	0	0.00344124	0.00354766	0.00254883	0	0	0	0	0	0	0.00370846	0.00990991	0.0137866	0.00439254	0.00303495	0	0	0	0	0	0	0	0	0	0	0	0	0	0	0	0
SB_cbin_154	d__Bacteria;p__Chloroflexota;c__Dehalococcoidia;o__Dehalococcoidales;f__RBG-16-60-22;g__E44-bin89;s__	0	0	0	0	0	0	0	0	0	0	0	0	0	0	0	0	0	0	0	0	0	0	0	0	0	0	0	0	0	0	0	0	0.00260016	0	0	0	0	0.0131616	0.0120161	0.00402745	0	0	0	0	0	0	0	0
SB_sbin_2_7	d__Bacteria;p__Chloroflexota;c__Dehalococcoidia;o__E44-bin15;f__E44-bin15;g__;s__	0	0	0	0	0	0	0	0.0779645	0	0.024914	0	0.0161935	0	0	0	0	0	0	0.00170517	0	0.0190109	0.0048545	0	0	0	0	0	0.0259784	0.0112704	0.00577057	0	0	0	0	0	0	0	0	0.00374749	0	0	0	0	0	0	0	0	0
HMR_S11_2_21	d__Bacteria;p__Chloroflexota;c__Dehalococcoidia;o__SM23-28-2;f__SM23-28-2;g__SM23-28-2;s__	0	0	0	0	0	0	0	0.0414271	0	0.0349239	0	0.0310573	0	0	0	0	0	0	0.0341952	0.0127144	0.180036	0.0316534	0	0	0	0	0	0.131315	0.192607	0.133617	0.154888	0.147429	0.0605873	0.0188636	0	0	0	0	0.0389635	0	0	0	0	0	0	0	0	0
HMR26_1	d__Bacteria;p__Chloroflexota;c__Dehalococcoidia;o__GIF9;f__AB-539-J10;g__B68-G16;s__	0	0.100543	0	0.0439357	0	0	0	0.0350758	0	0.0111522	0	0.00768634	0	0	0	0	0	0.0049939	0.01798	0.00774321	0.0743218	0.0666454	0	0	0	0	0	0.018619	0.0622102	0.0405845	0.0293276	0.0254797	0.00952469	0.00531318	0	0	0.00245571	0.0190797	0.00990247	0.00523207	0	0	0	0	0	0	0	0
SB_cbin_53	d__Bacteria;p__Chloroflexota;c__Anaerolineae;o__Anaerolineales;f__UBA11858;g__B10-G9;s__	0	0	0	0	0	0	0	0.00512534	0	0	0	0	0	0	0	0	0	0	0.00379192	0.00299284	0.00317673	0.00305321	0	0	0	0	0	0.0211735	0.00927886	0.0112921	0.00958694	0.00199272	0	0	0	0	0	0	0	0	0	0	0	0	0	0	0	0
SH-W20A-3880_sbin_5	d__Bacteria;p__Chloroflexota;c__Dehalococcoidia;o__Dehalococcoidales;f__W498;g__;s__	0	0.0542039	0	0.0391506	0	0	0	0.00994137	0	0	0	0	0	0	0	0	0	0.00226012	0.00775984	0.00284818	0.0419622	0.0271873	0	0	0	0	0	0.00213182	0.00441522	0.00573689	0.00636097	0.0037381	0	0	0	0	0	0	0	0.00217947	0	0	0	0	0	0	0	0
HMR_S11_2_28	d__Bacteria;p__Chloroflexota;c__Anaerolineae;o__B4-G1;f__B4-G1;g__BS750m-G37;s__	0	0	0	0	0	0	0	0.0956222	1.49464	0.880751	1.10752	0.852479	0	0	0.00279969	0	0.00278718	0.00354733	0.0105249	0.00492839	0.0284078	0.0138885	0	0.00610272	0.00503293	0	0.00590341	0.0430091	0.454618	0.138763	0.100124	0.0733328	0.0442993	0.0234804	0.0138875	0.00460771	0.00803729	0	0.0294378	0.00248727	0	0	0	0	0	0	0	0
QDN-W04B-580_sbin_44	d__Bacteria;p__Chloroflexota;c__Anaerolineae;o__UBA1429;f__UBA1429;g__;s__	0	0	0	0.0120694	0	0	0	0	0	0	0	0	0	0	0	0	0	0	0.00265039	0	0.0280296	0.0103402	0	0	0	0	0	0.00890908	0.0129963	0.0175412	0.0239985	0.0112678	0.0081675	0.00343462	0	0	0	0	0.0044431	0.00179944	0	0	0	0	0	0	0	0
HMR_S11_6_15	d__Bacteria;p__Chloroflexota;c__Dehalococcoidia;o__Dehalococcoidales;f__E44-bin88;g__E44-bin88;s__	0	0.00708324	0	0	0	0	0	0	0	0	0	0	0	0	0	0	0	0	0	0	0	0	0	0	0	0	0	0.00158943	0.00509196	0.00889737	0.0131526	0.0529302	0.121098	0.0273798	0.00196035	0	0	0	0	0	0	0	0	0	0	0	0	0
QDN-W01B-4577_sbin_29	d__Bacteria;p__Chloroflexota;c__Dehalococcoidia;o__Dehalococcoidales;f__W498;g__;s__	0	0.323287	0.0354167	0.283934	0.27989	0	0.217806	0.0302473	0	0.0130478	0	0.0086429	0	0	0	0	0	0.00889077	0.0198644	0.0145442	0.144446	0.0395671	0	0	0	0	0	0.0279833	0.0204874	0.0393648	0.0471294	0.031721	0.022497	0.0144044	0.00507018	0.01623	0.00793423	0.0983108	0.0295558	0.0193603	0	0	0.00644958	0	0	0	0	0
QDN-W03B-2880_sbin_11	d__Bacteria;p__Chloroflexota;c__Anaerolineae;o__VGOG01;f__VGOG01;g__VGOG01;s__	0	0	0	0	0	0	0	0	0	0	0	0	0	0	0	0	0	0	0	0	0.0188735	0.00503232	0	0	0	0	0	0	0	0.00396395	0.00502164	0.00338049	0.00277782	0	0	0	0	0	0	0	0	0	0	0	0	0	0	0
QDN-W04B-480_sbin_3	d__Bacteria;p__Chloroflexota;c__Anaerolineae;o__VGOG01;f__VGOG01;g__VGOG01;s__	0	0	0.0220902	0	0	0	0	0	0	0	0	0	0	0	0	0	0	0	0.00222499	0	0.0862782	0.0197125	0	0	0	0	0	0	0	0	0.0045317	0.00515254	0.00493497	0.00372887	0	0	0	0	0.00461763	0	0	0	0	0	0	0	0	0
HMR_S11_4_6	d__Bacteria;p__Chloroflexota;c__Dehalococcoidia;o__Dehalococcoidales;f__RBG-16-60-22;g__E44-bin89;s__E44-bin89	0	0	0	0.212873	0.300832	0	0.0323406	0.062633	0	0.0151773	0	0.0117841	0	0	0	0	0	0.00490132	0.0139434	0.0118743	0.0339544	0.0070154	0	0	0	0	0	0.0369304	0.0738711	0.0698041	0.0816945	0.01008	0	0	0	0	0	0	0.00631333	0	0	0	0	0	0	0	0	0
HMR_Co_S11_675	d__Bacteria;p__Chloroflexota;c__Anaerolineae;o__JAAYZQ01;f__JAAYZQ01;g__;s__	0	0	0	0	0	0	0	0.0452165	0.0356987	0.0129354	0.0140857	0.0154471	0	0	0	0	0.00252514	0	0.00376449	0.00670713	0.00434861	0	0	0	0	0	0	0.0746308	0	0.00321514	0.00266263	0	0	0	0	0	0	0	0.00401628	0	0	0	0	0	0	0	0	0
QDN-W04B-580_sbin_17	d__Bacteria;p__Chloroflexota;c__Dehalococcoidia;o__Dehalococcoidales;f__RBG-16-60-22;g__;s__	0	0.0194188	0	0.0256608	0	0	0	0.0121884	0	0	0	0	0	0	0	0	0	0	0.0116721	0.00253161	0.115762	0.0496406	0	0	0	0	0	0	0	0.00605227	0.00458747	0.00390133	0.00411012	0	0	0	0	0	0	0	0	0	0	0	0	0	0	0
HMR_Co_S11_312	d__Bacteria;p__Chloroflexota;c__Dehalococcoidia;o__Dehalococcoidales;f__E44-bin88;g__E44-bin88;s__	0	0	0	0	0	0	0	0	0	0	0	0	0	0	0	0	0	0	0	0	0	0	0	0	0	0	0	0	0	0	0.00528906	0.0296108	0.0380493	0.00377077	0	0	0	0	0	0	0	0	0	0	0	0	0	0
ENP_cbin_20	d__Bacteria;p__Chloroflexota;c__Dehalococcoidia;o__GIF9;f__AB-539-J10;g__CG2-30-46-19;s__	0	1.23191	0	0.00956128	0	0	0	0.0148014	0	0.00786904	0	0.00497142	0	0	0	0	0	0	0.00340919	0	0.0201053	0.00659998	0	0	0	0	0	0.0180793	0.0657025	0.089371	0.065814	0.0426771	0.0102846	0.0165267	0.0022171	0.0201565	0.0143374	0.0646265	0.0183985	0.00585353	0.0836044	0	0.0914908	0	0.0118011	0	0	0
SH-W20A-766_sbin_18	d__Bacteria;p__Chloroflexota;c__Dehalococcoidia;o__SZUA-161;f__SZUA-161;g__SZUA-161;s__	0	0	0	0	0	0	0	0.0111245	0	0	0	0	0	0	0	0	0	0	0.0082068	0	0.062767	0.0141871	0	0	0	0	0	0	0	0.00424526	0.00796629	0.00494345	0	0	0	0	0	0	0	0	0	0	0	0	0	0	0	0
HMR_S11_8_27	d__Bacteria;p__Chloroflexota;c__Dehalococcoidia;o__GIF9;f__AB-539-J10;g__E44-bin10;s__	0	0.0274111	0.0182903	0.00677299	0	0	0	0.0277565	0.0763642	0.0195044	0	0.0118526	0	0	0	0	0	0	0.00404147	0.00266633	0.0211278	0.00410882	0	0	0	0	0	0.0481957	0.181255	0.186058	0.194688	0.311807	0.232266	0.456588	0.132262	0.0182443	0.0044548	0.0490027	0.048642	0.00880666	0	0	0	0	0	0	0	0
SB_cbin_219	d__Bacteria;p__Chloroflexota;c__Dehalococcoidia;o__SM23-28-2;f__SM23-28-2;g__SM23-28-2;s__	0	0	0	0	0	0	0	0.025283	0	0.00828541	0	0.00576201	0	0	0	0	0	0	0.0241945	0.00894963	0.126323	0.0225344	0	0	0	0	0	0.0799344	0.0695728	0.0661683	0.0822758	0.0813668	0.0376369	0.0122323	0	0	0	0	0.0222834	0	0	0	0	0	0	0	0	0
HMR_S11_6_3	d__Bacteria;p__Chloroflexota;c__Dehalococcoidia;o__Dehalococcoidales;f__RBG-16-60-22;g__JAFGPF01;s__	0	0	0	0.0112009	0	0	0	0	0	0	0	0	0	0	0	0	0	0	0	0	0	0	0	0	0	0	0	0	0.00413519	0.00445835	0.0051986	0.0345803	0.198575	0.0521398	0.00184018	0	0	0	0.00377784	0	0	0	0	0	0	0	0	0
HMR21_1	d__Bacteria;p__Chloroflexota;c__Anaerolineae;o__Anaerolineales;f__E44-bin32;g__E44-bin32;s__	0	0	0	0	0	0	0	0.0134014	0.0333352	0.00645431	0.0141969	0.00631795	0.00640185	0.00663	0.0327139	0.0626004	0.108368	0.0306013	0.0217263	0.0283752	0.00767638	0.00949334	0.015839	0.0222543	0.0404785	0.0115471	0.0226107	0.143864	0.0566266	0.0754742	0.0495082	0.0182215	0.00778289	0.00855516	0	0	0	0	0.0172285	0	0	0	0	0	0.00615056	0	0.00627547	0.0684724
SB_cbin_31	d__Bacteria;p__Chloroflexota;c__Dehalococcoidia;o__Dehalococcoidales;f__E44-bin88;g__;s__	0	0.055805	0.0101397	0.017796	0	0	0	0	0	0	0	0	0	0	0	0	0	0	0	0	0	0	0	0	0	0	0	0	0	0	0	0.00227647	0.00651634	0	0	0	0	0	0	0	0.0229309	0	0.016359	0	0	0	0	0
SB_cbin_153	d__Bacteria;p__Chloroflexota;c__Dehalococcoidia;o__GIF9;f__AB-539-J10;g__;s__	0	0	0	0	0.0122525	0	0	0	0.0052185	0	0	0	0	0	0.00287224	0	0	0	0	0	0	0	0	0	0	0	0	0	0.00556476	0.00952015	0.00587245	0.00470777	0.00781379	0.00218251	0	0.00736627	0.00372209	0.0226339	0.0116969	0.0124968	0	0	0	0	0	0	0	0
SB_sbin_5_42	d__Bacteria;p__Chloroflexota;c__Dehalococcoidia;o__GIF9;f__AB-539-J10;g__B68-G16;s__	0	0.532037	0.0200691	0.0317132	0	0	0	0.0666441	0.016728	0.0257933	0	0.0163677	0	0	0	0	0	0.00202312	0.0173399	0.00834562	0.0452227	0.0270376	0	0	0	0	0	0.0635293	0.28564	0.183905	0.118518	0.124951	0.0335113	0.0253267	0.00510003	0.0144583	0.0103541	0.0608012	0.0298787	0.0139315	0.0304438	0	0.0128787	0	0.00540698	0	0	0
SCS_cbin_5	d__Bacteria;p__Chloroflexota;c__Dehalococcoidia;o__UBA3495;f__;g__;s__	0	0	0	0	0	0	0	0	0	0	0	0	0	0	0	0	0	0	0	0	0.00259953	0.00157651	0	0	0	0	0	0	0	0	0	0	0	0	0	0	0	0	0	0	0	0	0	0	0	0	0	0
GoM_cbin13	d__Bacteria;p__Chloroflexota;c__Anaerolineae;o__B4-G1;f__B4-G1;g__;s__	0	0	0	0	0	0	0	0	0.014074	0.0327721	0.0896917	0.325158	0	0	0	0	0	0	0	0	0	0	0	0	0	0	0	0	0	0	0	0	0	0	0	0	0	0	0	0	0	0	0	0	0	0	0	0
SB_sbin_8_12	d__Bacteria;p__Chloroflexota;c__Anaerolineae;o__Anaerolineales;f__UBA4823;g__9FT-COMBO-55-16;s__	0	0	0	0	0	0	0	0	0	0	0	0	0	0	0	0	0	0.0102591	0.00550491	0.0038692	0.00742239	0.0218389	0	0	0	0	0	0.0142606	0.00763029	0.00966666	0.00508454	0.0027991	0.00453995	0	0	0	0	0	0.00988847	0.00540576	0	0	0	0	0	0	0	0
HMR_Co_S11_750	d__Bacteria;p__Chloroflexota;c__Dehalococcoidia;o__Dehalococcoidales;f__RBG-16-60-22;g__JAFGPF01;s__	0	0.00929603	0	0	0	0	0	0	0	0	0	0	0	0	0	0	0	0	0	0	0.00340197	0	0	0	0	0	0	0	0	0.00651639	0.0108166	0.0641765	0.0118943	0.00744036	0	0	0	0	0	0	0	0	0	0	0	0	0	0
HM_cbin_45	d__Bacteria;p__Chloroflexota;c__Dehalococcoidia;o__Dehalococcoidales;f__UBA5627;g__W693;s__	0	0	0	0	0	0	0	0	0	0	0	0	0	0	0	0	0	0	0	0.00259386	0.00571265	0	0	0	0	0	0	0.00475958	0	0	0.00206765	0	0	0	0	0	0	0	0	0	0	0	0	0	0.327175	0	0	0
HY4_Co_10	d__Bacteria;p__Chloroflexota;c__Anaerolineae;o__Promineofilales;f__UBA4811;g__GLR113;s__GLR113	0	0	0	0	0	0	0	0.0167046	0.0203843	0.0225745	0.0295459	0.0321284	0	0	0.0199032	0.0102563	0.014429	0.0144276	0.0231428	0.019958	0.0395909	0.0112106	0	0.00221963	0.00742907	0	0.00274557	0.0283527	0.0376034	0.0428613	0.0613389	0.02737	0.00503556	0.00689663	0.00173984	0	0	0	0.00885175	0	0	0	0	0	0	0	0	0.00747504
SH-W20A-3880_sbin_7	d__Bacteria;p__Chloroflexota;c__Dehalococcoidia;o__Dehalococcoidales;f__RBG-16-60-22;g__;s__	0	0.09595	0.0106158	0.0990944	0	0	0	0.00595025	0	0	0	0	0	0	0	0	0	0	0.00332139	0	0.0501243	0.0165105	0	0	0	0	0	0	0.0110902	0.0390256	0.0343184	0.0226155	0.0176757	0.00245192	0	0.00408761	0.00258621	0.0141031	0.00902078	0.00681163	0	0	0	0	0	0	0	0
WGoM_sbin_oily_10	d__Bacteria;p__Chloroflexota;c__Anaerolineae;o__Anaerolineales;f__UBA11858;g__B10-G9;s__	0	0	0	0	0	0	0	0	0.0141668	0.0044189	0.00885887	0	0.0027016	0.00270104	0.00713242	0.00305516	0.00411684	0.00512109	0.00700036	0.00187649	0.00240932	0.00363389	0.00573409	0.00908775	0.00821766	0.00547451	0.00777839	0	0	0.011819	0.0172188	0.00603823	0.002296	0	0	0	0	0	0	0	0	0	0	0	0.0219845	0	0	0.0108267
HMR_S11_5_45	d__Bacteria;p__Chloroflexota;c__Dehalococcoidia;o__SM23-28-2;f__SM23-28-2;g__SM23-28-2;s__	0	0	0	0	0	0	0	0.0148663	0	0.00582227	0	0.00402873	0	0	0	0	0	0	0.0164284	0.00618808	0.0954685	0.0148706	0	0	0	0	0	0.0606949	0.0624732	0.133185	0.176385	0.25064	0.064001	0.0186533	0	0	0	0	0.0209689	0	0	0	0	0	0	0	0	0
SB_cbin_35	d__Bacteria;p__Chloroflexota;c__Dehalococcoidia;o__GIF9;f__AB-539-J10;g__CG2-30-46-19;s__	0	0.0433656	0	0	0	0	0	0	0	0	0	0	0	0	0	0	0	0	0	0	0	0	0	0	0	0	0	0	0	0.0104943	0.00827883	0.00425696	0	0	0	0	0	0	0	0	0.0310837	0	0.0277166	0	0	0	0	0
ENP_cbin_27	d__Bacteria;p__Chloroflexota;c__Dehalococcoidia;o__Dehalococcoidales;f__E44-bin88;g__E44-bin88;s__	0	0	0	0.888332	0	0	0	0	0	0	0	0	0	0	0	0	0	0	0	0	0	0	0	0	0	0	0	0	0	0	0	0.00216275	0	0	0	0	0	0	0	0	0	0	0	0	0	0	0	0
SCS_cbin_20	d__Bacteria;p__Chloroflexota;c__Dehalococcoidia;o__Dehalococcoidales;f__E44-bin88;g__E44-bin88;s__	0.0116428	0.0157897	0	0	0.166654	0.0885485	0	0	0	0	0	0	0	0	0	0	0	0	0	0	0	0	0	0	0	0	0	0	0.00641015	0.0110393	0.019072	0.0622822	0.0469813	0.0255313	0.00663064	0	0.00280413	0	0.00959258	0.00248559	0	0	0	0	0	0	0	0
SH-W20A-3880_sbin_21	d__Bacteria;p__Chloroflexota;c__Dehalococcoidia;o__Dehalococcoidales;f__ARS1013;g__ARS1013;s__	0	0.021487	0	0.102011	0.024502	0	0	0.0113968	0	0.00398902	0	0.00363295	0	0	0	0	0	0	0.00293576	0	0.0561037	0.0250026	0	0	0	0	0	0	0	0	0	0	0	0	0	0	0	0.0123981	0	0.00216573	0	0	0	0	0	0	0	0
SH-W20A-3080_sbin_60	d__Bacteria;p__Chloroflexota;c__Anaerolineae;o__UBA1429;f__UBA1429;g__;s__	0	0	0	0	0	0	0	0	0	0	0	0	0	0	0	0	0	0	0	0	0.00442581	0	0	0	0	0	0	0	0	0	0	0	0	0	0	0	0	0	0	0	0	0	0	0	0	0	0	0
QDN-W04B-580_sbin_32	d__Bacteria;p__Chloroflexota;c__Dehalococcoidia;o__Dehalococcoidales;f__Fen-1064;g__;s__	0	0	0	0	0	0	0	0.0206055	0	0	0	0	0	0	0	0	0	0	0.00652845	0	0.057269	0.0122114	0	0	0	0	0	0	0	0	0	0	0	0	0	0	0	0	0	0	0	0	0	0	0	0	0	0
SB_sbin_7_43	d__Bacteria;p__Chloroflexota;c__Dehalococcoidia;o__GIF9;f__AB-539-J10;g__JADFUX01;s__JADFUX01	0	0.0214162	0	0.0784269	0	0	0	0	0.0377075	0.0189879	0.0249718	0.0165879	0	0	0	0	0	0	0	0	0	0	0	0	0	0	0	0	0.0171815	0.0548725	0.0663041	0.0552223	0.0463715	0.0286398	0.00902459	0.0108951	0.0104867	0.0151182	0.0158382	0.0193105	0	0	0	0	0	0	0	0
WGoM_sbin_oily_66	d__Bacteria;p__Chloroflexota;c__Dehalococcoidia;o__GIF9;f__AB-539-J10;g__CG2-30-46-9;s__	0	0	0	0	0	0	0	0	0	0	0	0	0	0	0	0	0	0	0	0	0	0	0	0	0	0	0	0	0	0	0	0	0	0	0	0	0	0	0	0	0	0	0	0	0	0	0	0
SH-W20A-2180_sbin_6	d__Bacteria;p__Chloroflexota;c__Dehalococcoidia;o__Dehalococcoidales;f__W498;g__;s__	0	0.0301704	0.0147335	0.143873	0	0	0	0	0	0	0	0	0	0	0	0	0	0	0	0	0.00690523	0	0	0	0	0	0	0	0	0.00827735	0.00912959	0.0185526	0.0270906	0.00598494	0	0	0	0	0	0.00193679	0	0	0	0	0	0	0	0
SB_cbin_166	d__Bacteria;p__Chloroflexota;c__Dehalococcoidia;o__GIF9;f__UBA5620;g__JACNFS01;s__	0	0.0223193	0	0.0196762	0	0	0	0	0	0.00399526	0	0	0	0	0	0	0	0	0	0	0.00342102	0	0	0	0	0	0	0	0.00575402	0.0182125	0.0190399	0.0119887	0.00801113	0.00728781	0.00452009	0	0.00220516	0	0	0.00464428	0	0	0	0	0	0	0	0
SH-W20A-766_sbin_38	d__Bacteria;p__Chloroflexota;c__Dehalococcoidia;o__E44-bin15;f__E44-bin15;g__JADFVG01;s__	0	0	0	0	0	0	0	0	0	0	0	0	0	0	0	0	0	0	0	0	0.00324155	0	0	0	0	0	0	0	0	0	0	0	0	0	0	0	0	0	0	0	0	0	0	0	0	0	0	0
HM_cbin_33	d__Bacteria;p__Chloroflexota;c__Dehalococcoidia;o__GIF9;f__AB-539-J10;g__;s__	0	0	0	0	0	0	0	0	0	0	0	0	0	0	0	0	0	0	0	0	0	0	0	0	0	0	0	0	0	0	0	0	0	0	0	0	0	0	0	0.00573556	0.403822	0	0.346436	0	0.0456462	0.0115039	0	0
HMR_S11_1_37	d__Bacteria;p__Chloroflexota;c__Anaerolineae;o__B4-G1;f__B4-G1;g__BS750m-G37;s__	0	0	0	0	0	0	0	0.0538784	0.839421	0.491397	0.617725	0.471162	0	0	0	0	0	0	0.00521074	0.00227804	0.0165087	0.00557014	0	0.00258519	0	0	0.00285969	0.0402966	0.229046	0.0722108	0.0544276	0.0414919	0.0259964	0.015104	0.00807802	0	0.00480012	0	0.0172679	0	0	0	0	0	0	0	0	0
QDN-W04B-4900_sbin_29	d__Bacteria;p__Chloroflexota;c__Dehalococcoidia;o__Dehalococcoidales;f__RBG-16-60-22;g__E44-bin89;s__E44-bin89	0	0	0	0.118573	0.213483	0	0.0211993	0.0612236	0	0.013344	0	0.0102075	0	0	0	0	0	0.00464541	0.0139867	0.0115381	0.0359615	0.00558436	0	0	0	0	0	0.0310663	0.0287231	0.0284601	0.0291969	0.00478675	0	0	0	0	0	0	0.00414064	0	0	0	0	0	0	0	0	0
SH-W20A-766_sbin_39	d__Bacteria;p__Chloroflexota;c__Dehalococcoidia;o__GIF9;f__UBA5620;g__;s__	0	0	0	0	0	0	0	0.0111498	0	0	0	0	0	0	0	0	0	0	0.00388701	0	0.0192634	0.0102682	0	0	0	0	0	0.00598395	0	0.00807707	0.00679827	0.00498761	0.00405874	0	0	0	0	0	0	0	0	0	0	0	0	0	0	0
SB_sbin_8_28	d__Bacteria;p__Chloroflexota;c__Dehalococcoidia;o__GIF9;f__AB-539-J10;g__E29-bin54;s__	0	0	0	0	0	0	0	0.0154165	0	0.00550686	0	0	0	0	0	0	0	0	0.00336342	0.0033531	0.0118368	0.00238771	0	0	0	0	0	0.00860669	0.0580287	0.0731439	0.0576582	0.0380849	0.0142249	0.0133898	0	0	0	0	0.00864561	0	0	0	0	0	0	0	0	0
HMR_S11_1_23	d__Bacteria;p__Chloroflexota;c__Dehalococcoidia;o__SM23-28-2;f__RBG-16-64-32;g__RBG-16-64-32;s__	0	0	0	0	0	0	0	0.0871131	0	0.010191	0	0.0111911	0	0	0	0	0	0.0032772	0.0182646	0.00548966	0.0546441	0.0307966	0	0	0	0	0	0.119298	0	0.00569573	0.00413454	0.00327856	0.00562096	0.00160711	0	0	0	0	0.0090146	0	0	0	0	0	0	0	0	0
QDN-W03B-480_sbin_12	d__Bacteria;p__Chloroflexota;c__Dehalococcoidia;o__SM23-28-2;f__RBG-16-64-32;g__RBG-16-64-32;s__	0	0	0	0	0	0	0	0.0650658	0	0.00913921	0	0.00884525	0	0	0	0	0	0.00580326	0.033021	0.00960451	0.116354	0.0613143	0	0	0	0	0	0.0476303	0	0.006785	0.00744862	0.00777276	0.00929425	0.00305507	0	0	0	0	0.00483394	0	0	0	0	0	0	0	0	0
SF_Co_bin_74	d__Bacteria;p__Chloroflexota;c__Dehalococcoidia;o__Dehalococcoidales;f__Dehalococcoidaceae;g__;s__	0	0	0	0	0	0	0	0	0.00791116	0	0	0	0	0	0.00256943	0.00909932	0.00990606	0	0	0	0	0	0	0	0	0	0	0.021191	0.0106338	0.00876828	0.00868353	0.00143116	0	0	0	0	0	0	0.00494573	0.00141464	0	0	0	0	0	0	0	0
HMR_Co_S11_908	d__Bacteria;p__Chloroflexota;c__Anaerolineae;o__Anaerolineales;f__E44-bin32;g__E44-bin32;s__E44-bin32	0	0	0	0	0	0	0	0.0208072	0	0.00795483	0	0.00582982	0	0	0	0	0.00367217	0.0146907	0.0349211	0.0154804	0.0846548	0.0906056	0	0	0	0	0	0.0154573	0.0214498	0.0140574	0.067559	0.00414764	0	0	0	0	0	0	0	0	0	0	0	0	0	0	0	0
HY4_Co_29	d__Bacteria;p__Chloroflexota;c__Limnocylindria;o__Limnocylindrales;f__CSP1-4;g__JAFMJV01;s__	0	0	0	0	0	0	0	0	0	0	0	0	0	0	0	0	0	0	0	0	0	0	0	0	0	0	0	0.00318518	0	0	0	0	0	0	0	0	0	0	0	0	0	0	0	0	0	0	0.0259306	0.0306523
SB_cbin_30	d__Bacteria;p__Chloroflexota;c__Anaerolineae;o__Anaerolineales;f__Anaerolineaceae;g__Pelolinea;s__	0	0	0	0	0	0	0	0	0.0187358	0.00525462	0.0108709	0.0043101	0.00169837	0.001724	0.0084214	0.0050107	0.00672141	0.00543455	0.00463347	0.00155148	0	0	0.0142382	0.0250898	0.0244262	0.00339446	0.0169709	0.00174677	0	0.00337929	0.00415267	0.00230526	0.00170509	0.0033925	0.00882016	0.0179142	0.00722327	0	0.00864708	0.00657364	0	0	0	0	0.0286175	0	0	0
SH-W20A-3880_sbin_10	d__Bacteria;p__Chloroflexota;c__Dehalococcoidia;o__Dehalococcoidales;f__RBG-16-60-22;g__;s__	0	0.180916	0	0.256164	0.103158	0	0.0253687	0.0266657	0	0.00484022	0	0	0	0	0	0	0	0.00261945	0.0601551	0.00816482	0.670226	0.318565	0	0	0	0	0	0.0067746	0.0151676	0.0322654	0.0243068	0.017059	0.0117415	0	0	0	0	0.0204847	0.00882974	0.00539445	0	0	0	0	0	0	0	0
SH-W20A-1310_sbin_54	d__Bacteria;p__Chloroflexota;c__Dehalococcoidia;o__E44-bin15;f__E44-bin15;g__JADFVG01;s__	0	0	0	0.0644351	0	0	0	0	0	0	0	0	0	0	0	0	0	0	0	0	0.0101785	0.00553602	0	0	0	0	0	0	0	0.00371643	0.00548283	0.00489059	0.00273395	0	0	0	0	0	0	0.00287311	0	0	0	0	0	0	0	0
SH-W20A-1310_sbin_45	d__Bacteria;p__Chloroflexota;c__Dehalococcoidia;o__GIF9;f__AB-539-J10;g__E29-bin73;s__E29-bin73	0	0	0	0	0	0	0	0.200044	0.0502077	0.0498042	0	0.0322367	0	0	0	0	0	0	0.0325041	0.0208549	0.0776686	0.0158474	0	0	0	0	0	0.0773876	0.300874	0.11558	0.0647518	0.0426548	0.0107767	0.00539071	0	0	0	0	0.0210036	0.00319721	0	0	0	0	0	0	0	0
SH-W20A-3880_sbin_27	d__Bacteria;p__Chloroflexota;c__Dehalococcoidia;o__SZUA-161;f__SpSt-899;g__;s__	0	0	0	0	0	0	0	0	0	0	0	0	0	0	0	0	0	0	0	0	0.00390943	0	0	0	0	0	0	0	0	0	0	0	0	0	0	0	0	0	0	0	0	0	0	0	0	0	0	0
SB_cbin_191	d__Bacteria;p__Chloroflexota;c__Anaerolineae;o__Anaerolineales;f__UBA11858;g__UBA11858;s__	0	0	0	0	0	0	0	0	0	0	0	0	0	0	0	0	0	0	0	0	0	0	0	0	0	0	0	0	0	0	0	0	0	0	0	0	0	0	0	0	0	0	0	0	0	0	0	0
QDN-W03B-480_sbin_10	d__Bacteria;p__Chloroflexota;c__Dehalococcoidia;o__E44-bin15;f__E44-bin15;g__E29-bin15;s__E29-bin15	0	0.121093	0.0325621	1.12074	0.649944	0	0	0.00646286	0	0.0135157	0	0.00817948	0	0	0	0	0	0	0.00254174	0	0.0455638	0.0174219	0	0	0	0	0	0.00193316	0.0142409	0.0424218	0.100935	0.0725005	0.00294367	0	0	0	0	0	0.00565391	0	0	0	0	0	0	0	0	0
SF_Co_bin_93	d__Bacteria;p__Chloroflexota;c__Anaerolineae;o__Anaerolineales;f__UBA11858;g__B10-G9;s__	0	0	0	0	0	0	0	0	0	0	0	0	0	0	0	0	0	0	0	0	0	0	0	0	0	0	0	0	0	0	0.0039741	0	0	0	0	0	0	0	0	0	0	0	0	0	0	0	0	0
HMR_S11_5_14	d__Bacteria;p__Chloroflexota;c__Anaerolineae;o__Anaerolineales;f__E44-bin32;g__E44-bin32;s__	0	0	0	0	0	0	0	0.00731681	0.0174187	0.00496306	0.0121571	0.00451294	0.000950505	0	0.00476752	0.00890804	0.0144158	0.00694424	0.00791145	0.00770442	0.00919013	0.0101563	0.00318534	0.0055206	0.0115087	0	0.00405824	0.0239863	0.0280962	0.0499367	0.0927327	0.0880786	0.0484035	0.0140876	0	0	0	0	0.00658227	0	0	0	0	0	0	0	0	0.0198952
HM_sbin_20_3	d__Bacteria;p__Chloroflexota;c__Anaerolineae;o__UBA7937;f__UBA7937;g__UBA7937;s__UBA7937	0	0	0	0	0	0	0	0	0	0	0	0	0	0	0	0	0	0	0	0	0	0.00392449	0	0	0	0	0	0	0	0	0	0	0	0	0	0	0	0	0	0	8.29827	0.00886298	8.17072	0.212184	1.00549	0.145828	0	0
SF_Co_bin_166	d__Bacteria;p__Chloroflexota;c__Anaerolineae;o__Anaerolineales;f__UBA11858;g__UBA11858;s__	0	0	0	0	0	0	0	0	0	0	0	0	0.00160799	0.00194458	0.00177624	0.0045438	0.00534082	0.00465142	0.00250234	0.00543744	0	0	0.0050323	0	0	0	0	0	0	0	0	0	0	0	0	0	0	0	0	0	0	0.00589222	0	0	0	0	0.00283342	0.00784859
SH-W20A-2180_sbin_16	d__Bacteria;p__Chloroflexota;c__Dehalococcoidia;o__Dehalococcoidales;f__E44-bin88;g__;s__	0	0.053875	0.0264852	0.0409936	0	0	0	0	0	0	0	0	0	0	0	0	0	0	0	0	0	0	0	0	0	0	0	0	0	0	0.00344643	0.00386243	0.004474	0	0	0	0	0	0	0	0.0156172	0	0.010243	0	0	0	0	0
QDN-W04B-4900_sbin_27	d__Bacteria;p__Chloroflexota;c__Dehalococcoidia;o__Dehalococcoidales;f__RBG-16-60-22;g__;s__	0	0.0770724	0	0.0323349	0	0	0	0	0	0	0	0	0	0	0	0	0	0	0.00348467	0	0.0455304	0.017352	0	0	0	0	0	0	0	0.00554442	0.00444633	0.0034509	0	0	0	0	0	0	0	0	0	0	0	0	0	0	0	0
WGoM_cbin_23	d__Bacteria;p__Chloroflexota;c__Anaerolineae;o__Anaerolineales;f__E44-bin32;g__E44-bin32;s__	0	0	0	0	0	0	0	0	0.0359018	0.0121091	0.0347968	0.0102168	0	0	0.00234296	0.00332517	0.0052905	0.00373303	0.00427194	0.00446685	0	0.00473676	0.002186	0.00418699	0.00894768	0	0	0.00720085	0.0102664	0.0146858	0.0193397	0.00603494	0.00234403	0.00217481	0	0	0	0	0	0	0	0	0	0	0.00642226	0	0	0
SF_Co_bin_105	d__Bacteria;p__Chloroflexota;c__Anaerolineae;o__JAAYZQ01;f__JAAYZQ01;g__;s__	0	0	0	0	0	0	0	0.029811	0.020288	0.00695771	0.0111751	0.00690341	0	0	0.00147073	0.00227883	0.00346992	0	0.00324146	0.00217437	0.00302547	0.00282722	0	0	0	0	0	0.0407297	0.0115734	0.0158818	0.0129026	0.00470768	0.00232527	0.00260164	0	0	0	0	0.00481316	0	0	0	0	0	0	0	0	0.00763161
HMR_Co_S11_376	d__Bacteria;p__Chloroflexota;c__Anaerolineae;o__Anaerolineales;f__UBA4823;g__;s__	0	0	0	0	0	0	0	0.0219966	0	0	0	0	0	0	0	0.00569111	0.0100502	0.00300765	0.00425762	0.00442827	0.00533122	0	0	0	0	0	0	0.121474	0.118832	0.0751284	0.019486	0.00509649	0.00388149	0.00294417	0	0	0	0	0.0174011	0	0	0	0	0	0	0	0	0.0269021
QDN-W04B-480_sbin_10	d__Bacteria;p__Chloroflexota;c__Anaerolineae;o__UBA7937;f__UBA7937;g__UBA7937;s__	0	0	0	0	0	0	0	0	0	0	0	0	0	0	0	0	0	0	0.0107735	0.00315946	0.300595	0.169025	0	0	0	0.00248632	0	0	0	0	0.00171145	0.0012045	0.00232635	0.00184033	0	0	0	0	0	0.00171086	0.21254	0	0.198279	0	0.0247997	0	0	0
SH-W20A-3080_sbin_25	d__Bacteria;p__Chloroflexota;c__Dehalococcoidia;o__Dehalococcoidales;f__W498;g__;s__	0	0.055635	0	0.0568256	0	0	0	0	0	0	0	0	0	0	0	0	0	0	0	0	0.018552	0.00617335	0	0	0	0	0	0	0	0.00551674	0.00489613	0.00425157	0.00394197	0	0	0	0	0	0	0	0	0	0	0	0	0	0	0
SB_sbin_2_38	d__Bacteria;p__Chloroflexota;c__Anaerolineae;o__Promineofilales;f__UBA4811;g__;s__	0	0	0	0	0	0	0	0	0	0	0	0	0	0	0	0	0.00163684	0	0.00883375	0.00159485	0	0	0	0	0	0	0	0	0	0	0	0	0	0	0	0	0	0	0	0	0	0	0	0	0	0	0	0
HMR_S11_2_4	d__Bacteria;p__Chloroflexota;c__Anaerolineae;o__UBA7937;f__B3-Chlor;g__B3-Chlor;s__	0	0	0	0.00717883	0	0	0	0.0106796	0.02078	0.0144694	0.0146567	0.0136408	0	0	0	0	0	0	0	0	0.00640549	0.00299602	0	0	0	0	0	0.0184385	0.288825	0.235842	0.120693	0.0423702	0.0119701	0.00707757	0	0	0	0	0.0233998	0.00169842	0	0	0	0	0	0	0	0
WGoM_cbin_36	d__Bacteria;p__Chloroflexota;c__Dehalococcoidia;o__GIF9;f__AB-539-J10;g__CG2-30-46-9;s__	0	0	0	0	0	0	0	0	0	0	0	0	0	0	0	0	0	0	0	0	0	0	0	0	0	0	0	0	0	0	0	0	0	0	0	0	0	0	0	0	0	0	0	0	0	0	0	0
SH-W20A-3880_sbin_34	d__Bacteria;p__Chloroflexota;c__Dehalococcoidia;o__Dehalococcoidales;f__W498;g__;s__	0.226034	1.49613	0.0778498	2.12441	1.66047	0.285913	0.980137	0.0310138	0.00489187	0.0132877	0	0.00880756	0	0	0	0	0	0.00795046	0.0200789	0.0125363	0.139076	0.0449764	0	0	0	0	0	0.0195118	0.0254227	0.0499343	0.0558489	0.0690087	0.0604112	0.0322204	0.0122546	0.0374493	0.0168636	0.0830052	0.0449295	0.0474234	0.0143209	0	0.0104353	0	0	0	0	0
SB_sbin_6_18	d__Bacteria;p__Chloroflexota;c__Anaerolineae;o__UBA7937;f__B3-Chlor;g__B3-Chlor;s__	0	0	0	0	0	0	0	0	0	0	0	0	0	0	0	0	0	0	0	0	0	0	0	0	0	0	0	0.001926	0	0	0	0	0	0	0	0	0	0	0	0	0	0	0	0	0	0	0	0
SF_Co_bin_62	d__Bacteria;p__Chloroflexota;c__Anaerolineae;o__Anaerolineales;f__UBA11858;g__B10-G9;s__	0	0	0	0	0	0	0	0	0	0	0	0	0	0	0	0	0	0	0.00258256	0	0	0	0	0	0	0	0	0.00374974	0.0379714	0.10277	0.0806531	0.0164769	0.00492264	0	0	0	0	0	0	0	0	0	0	0	0	0	0	0
MS_sbin_13	d__Bacteria;p__Chloroflexota;c__Anaerolineae;o__Anaerolineales;f__Anaerolineaceae;g__;s__	0	0	0	0	0	0	0	0	0	0	0	0	0	0	0.0147647	0	0.0109617	0	0	0	0	0	0	0.0189505	0	0	0	0	0	0	0	0	0	0	0	0	0	0	0	0	0	0	0	0	0	0	0	0
SH-W20A-3080_sbin_20	d__Bacteria;p__Chloroflexota;c__Dehalococcoidia;o__Dehalococcoidales;f__RBG-16-60-22;g__JAFGPF01;s__	0	0	0	0.00762267	0	0	0	0	0	0	0	0	0	0	0	0	0	0	0.00132736	0	0.0116434	0.00232244	0	0	0	0	0	0	0	0	0.00248183	0.00950006	0.0047944	0.00533165	0	0	0	0	0	0	0	0	0	0	0	0	0	0
HMR_S11_5_1	d__Bacteria;p__Chloroflexota;c__Dehalococcoidia;o__E44-bin15;f__E44-bin15;g__;s__	0	0	0	0.0212354	0	0	0	0.00604061	0.0321018	0.00822983	0	0.00545667	0	0	0	0	0	0	0	0	0	0	0	0	0	0	0	0.00536485	0.0324313	0.0819002	0.0792678	0.0542167	0.0275951	0.00991032	0.0017553	0	0	0	0.00624815	0.00350734	0	0	0	0	0	0	0	0
SB_cbin_132	d__Bacteria;p__Chloroflexota;c__Dehalococcoidia;o__GIF9;f__AB-539-J10;g__E29-bin73;s__	0	0	0	0	0	0	0	0	0	0	0	0	0	0	0	0	0	0	0	0	0	0	0	0	0	0	0	0	0	0	0	0	0	0	0	0	0	0	0	0	0	0	0	0	0	0	0	0
HMR26_7	d__Bacteria;p__Chloroflexota;c__Dehalococcoidia;o__Dehalococcoidales;f__E44-bin46;g__E44-bin46;s__	0	0.104756	0	0.0649829	0.12213	0	0	0.013546	0	0	0	0	0	0	0	0	0	0	0.0703545	0.0075707	0.331035	0.27874	0	0	0	0	0	0	0	0.00524526	0.00377271	0.00497121	0.00637555	0	0	0	0.00265944	0	0.0053045	0.00322305	0	0	0	0	0	0	0	0
SH-W20A-3080_sbin_17	d__Bacteria;p__Chloroflexota;c__Anaerolineae;o__UBA7937;f__;g__;s__	0	0	0	0	0	0	0	0	0	0	0	0	0	0	0	0	0	0	0	0	0	0	0	0	0	0	0	0	0	0	0	0	0	0	0	0	0	0	0	0	0	0	0	0	0	0	0	0
QDN-W03B-2880_sbin_22	d__Bacteria;p__Chloroflexota;c__Dehalococcoidia;o__Dehalococcoidales;f__E44-bin46;g__E44-bin46;s__E44-bin46	0.0841359	0.233772	0.0286109	0.372587	0.310385	0.112456	0.164768	0	0	0	0	0	0	0	0	0	0	0	0	0	0.0282022	0.0131856	0	0	0	0	0	0	0.011887	0.0160616	0.0158141	0.0165429	0.0145845	0.00885805	0	0.00992012	0.00512158	0.0251938	0.0137898	0.0121535	0	0	0	0	0	0	0	0
HY4_Co_32	d__Bacteria;p__Chloroflexota;c__Anaerolineae;o__JAAYZQ01;f__JAAYZQ01;g__;s__	0	0	0	0	0	0	0	0.0248675	0.0178278	0.00550078	0.00882459	0.00578095	0	0	0.00186799	0.0022715	0.0033741	0.00231564	0.00427147	0.0031295	0.00625028	0.00339642	0	0	0	0	0	0.0340204	0.0114673	0.0147016	0.0136935	0.00528703	0.00232014	0.00191774	0	0	0	0	0.00443651	0	0	0	0	0	0	0	0.00315443	0.0259615
SB_cbin_36	d__Bacteria;p__Chloroflexota;c__Dehalococcoidia;o__Dehalococcoidales;f__E44-bin88;g__;s__	0	0	0	0	0	0	0	0	0	0	0	0	0	0	0	0	0	0	0	0	0	0	0	0	0	0	0	0	0	0.0031246	0.00456405	0.0200392	0.0264084	0.0284248	0.00955662	0	0.0032605	0	0.00404232	0.00613099	0	0	0	0	0	0	0	0
JL_Co_5	d__Bacteria;p__Chloroflexota;c__Anaerolineae;o__B4-G1;f__B4-G1;g__B30-G15;s__	0	0	0	0	0	0	0	0.0487948	0.7818	0.457561	0.57391	0.435035	0	0	0.00477518	0	0.00377337	0	0.00680406	0.00271913	0.0167687	0.00647141	0	0.00662602	0	0	0.00770758	0.020504	0.23429	0.0737024	0.0538245	0.0415805	0.0282984	0.0239038	0.0118402	0	0.0109935	0	0.0198099	0	0	0	0	0	0	0	0	0
HY4_Co_50	d__Bacteria;p__Chloroflexota;c__Dehalococcoidia;o__Dehalococcoidales;f__Fen-1064;g__DUES01;s__	0	0	0	0	0	0	0	0.0563074	0	0.00794457	0	0.00813821	0	0	0	0.00271038	0.00263815	0.00504208	0.0233028	0.0221549	0.0122204	0.00846126	0	0	0	0	0	0.0177067	0.00600553	0.0034042	0.00225013	0	0	0	0	0	0	0	0	0	0	0	0	0	0	0	0	0
HY4_Co_24	d__Bacteria;p__Chloroflexota;c__Anaerolineae;o__S140-20;f__S140-20;g__;s__	0	0	0	0	0	0	0	0.0140206	0.0057542	0.00354091	0	0.00364068	0	0	0	0	0.00265982	0.00545146	0.00773409	0.00318726	0.00625777	0.0041567	0	0	0	0	0	0.023246	0.0296562	0.0141391	0.0103832	0.00207949	0	0	0	0	0	0	0.00614043	0	0	0	0	0	0	0	0.00331925	0.0270537
SF_Co_bin_33	d__Bacteria;p__Chloroflexota;c__Anaerolineae;o__Anaerolineales;f__UBA11858;g__;s__	0	0	0	0	0	0	0	0	0.00558083	0	0	0	0.00185885	0.00128983	0.00157054	0.00211246	0.00325198	0	0.00227872	0.00720084	0	0	0	0	0	0	0	0.00304181	0.00482092	0.00523061	0.00300028	0	0	0	0	0	0	0	0	0	0	0	0	0	0	0	0	0
HMR_Co_S11_610	d__Bacteria;p__Chloroflexota;c__Anaerolineae;o__Anaerolineales;f__Anaerolineaceae;g__;s__	0	0	0	0	0	0	0	0	0.0169426	0	0.0111965	0	0.00244382	0.00250922	0.0129017	0.0113024	0.0143531	0.00608854	0.00622308	0.00570878	0	0	0.00976263	0.0156669	0.0147653	0	0.0126833	0.00553209	0.00869697	0.0189894	0.0274514	0.0140975	0.0086838	0.0094133	0.00556097	0	0.00517075	0	0.00829921	0.00538263	0	0	0	0	0	0	0	0
HY4_Co_8	d__Bacteria;p__Chloroflexota;c__Dehalococcoidia;o__Dehalococcoidales;f__;g__;s__	0	0	0	0	0	0	0	0	0	0	0	0	0	0	0	0.0018206	0.00196443	0.0259698	0.0212061	0.0306413	0.0201921	0.0016012	0	0	0	0	0	0.0139257	0	0.00201963	0.00659026	0	0	0	0	0	0	0	0	0	0	0.037204	0	0	0	0	0.00745733	0.0311482
SF_GA-4_15	d__Bacteria;p__Chloroflexota;c__Anaerolineae;o__Promineofilales;f__Promineofilaceae;g__UBA11865;s__	0	0	0	0	0	0	0	0	0	0	0	0	0	0	0	0.00262939	0.00403546	0	0.0039058	0.00657529	0	0	0	0	0	0	0	0.0206332	0.0375339	0.0220563	0.00655081	0	0	0.00148337	0	0	0	0	0.00418035	0	0	0	0	0	0	0	0	0
WGoM_cbin_18	d__Bacteria;p__Chloroflexota;c__Anaerolineae;o__B4-G1;f__B4-G1;g__;s__	0	0	0	0	0	0	0	0.00582624	0.0672163	0.0593695	0.0667858	0.0678568	0	0	0.00369828	0	0	0	0.00258931	0	0.00217876	0.00259025	0	0.00487542	0.0062662	0	0.00659156	0	0.00983928	0.00448142	0.00642183	0.00444816	0	0	0.00355001	0	0	0	0	0	0	0	0	0	0	0	0	0
SB_cbin_85	d__Bacteria;p__Chloroflexota;c__Dehalococcoidia;o__GIF9;f__AB-539-J10;g__;s__	0	0	0	0	0	0	0	0	0	0	0	0	0	0	0	0	0	0	0	0	0	0	0	0	0	0	0	0	0	0	0	0	0	0	0	0	0	0	0	0	0	0	0	0	0	0	0	0
ENP_sbin_7_2	d__Bacteria;p__Chloroflexota;c__Dehalococcoidia;o__Dehalococcoidales;f__E44-bin46;g__E44-bin46;s__	0.196546	0.941552	0.0448458	1.62132	0.537938	0.133931	1.81707	0.0477293	0	0.0159418	0	0.0100561	0	0	0	0	0	0	0.0156638	0.00398891	0.0806999	0.0719116	0	0	0	0	0	0.00475741	0.0194244	0.0598249	0.0461224	0.0506838	0.035359	0.0122762	0.00416802	0.0137982	0.00572786	0.0453194	0.0263678	0.0217382	0.0170029	0	0.00957583	0	0	0	0	0
HMR_Co_S11_433	d__Bacteria;p__Chloroflexota;c__Dehalococcoidia;o__Dehalococcoidales;f__RBG-16-60-22;g__E44-bin89;s__E44-bin89	0	0	0	0.143149	0.210677	0	0.0239541	0.0494563	0	0.0129992	0	0.00995899	0	0	0	0	0	0.0044085	0.0128091	0.0103079	0.0330386	0.0102937	0	0	0	0	0	0.0312647	0.0641377	0.0559278	0.0564748	0.00886018	0	0	0	0	0	0	0.00562627	0	0	0	0	0	0	0	0	0
HMR26_15	d__Bacteria;p__Chloroflexota;c__Anaerolineae;o__Promineofilales;f__UBA4811;g__GLR113;s__	0	0	0	0	0	0	0	0	0	0	0	0	0	0	0	0	0	0	0.00569492	0	0.0486819	0.160333	0	0	0	0	0	0	0	0	0	0	0	0	0	0	0	0	0	0	0	0	0	0	0	0	0	0
SB_cbin_74	d__Bacteria;p__Chloroflexota;c__Anaerolineae;o__UBA7937;f__B3-Chlor;g__B3-Chlor;s__	0	0	0	0.00578784	0	0	0	0.00546817	0	0	0	0	0	0	0	0	0	0	0	0	0.00344283	0	0	0	0	0	0	0.00458399	0.0500835	0.0485741	0.0255011	0.00834928	0.00289293	0.00140325	0	0	0	0	0.00572408	0	0	0	0	0	0	0	0	0
SH-W20A-1310_sbin_1	d__Bacteria;p__Chloroflexota;c__Dehalococcoidia;o__Dehalococcoidales;f__W498;g__;s__	0.0848938	0.421358	0.0362858	0.0507873	0	0	0	0	0	0	0	0	0	0	0	0	0	0	0	0	0.0240291	0.0106705	0	0	0	0	0	0	0	0.0130976	0.00889722	0.0170605	0.0232057	0.00676879	0	0	0	0	0.00671748	0.00506648	0.0220181	0	0.013554	0	0	0	0	0
SB_cbin_56	d__Bacteria;p__Chloroflexota;c__Dehalococcoidia;o__GIF9;f__UBA5620;g__QYPU01;s__QYPU01	0	0.448695	0	0	0	0	0	0	0	0	0	0	0	0	0	0	0	0	0	0	0	0	0	0	0	0	0	0	0	0	0	0	0	0	0.00638381	0.0648575	0.0292289	0.122705	0.0732866	0.0797699	0.0719878	0	0.040731	0	0	0	0	0
HMR24_3	d__Bacteria;p__Chloroflexota;c__Anaerolineae;o__Anaerolineales;f__E44-bin32;g__W1033;s__	0	0	0	0	0	0	0	0.00658092	0	0	0	0	0	0	0	0	0	0.0655527	0.0609195	0.0187942	0.116713	0.0205592	0	0	0	0	0	0.0168575	0	0	0	0	0	0	0	0	0	0	0	0	0	0	0	0	0	0	0	0
SB_sbin_2_10	d__Bacteria;p__Chloroflexota;c__Dehalococcoidia;o__Dehalococcoidales;f__UBA5760;g__UBA5760;s__	0	0	0	0	0	0	0.01007	0.0872291	0.0773696	0.0327638	0.0148226	0.0293843	0.00126233	0.00131382	0.0101427	0.0219865	0.0243194	0.0114823	0.0231872	0.0228974	0.0273589	0.00798232	0.00503914	0.0153741	0.00985419	0.0042848	0.00757112	0.0407335	0.0295306	0.0294067	0.0313682	0.0176736	0.00939681	0.00908927	0.00618018	0	0.00496656	0	0.0114415	0.00368355	0	0	0	0	0.00809753	0	0	0.00783039
QDN-W01B-4577_sbin_22	d__Bacteria;p__Chloroflexota;c__Dehalococcoidia;o__Dehalococcoidales;f__RBG-16-60-22;g__;s__	0	0.139956	0	0.179957	0.0679002	0	0	0.0149868	0	0	0	0	0	0	0	0	0	0.00152204	0.0414994	0.00499757	0.463401	0.241215	0	0	0	0	0	0.00402337	0.010549	0.0230028	0.0161871	0.0106027	0.00730201	0	0	0	0	0.011988	0.00497251	0.00261101	0	0	0	0	0	0	0	0
SB_cbin_117	d__Bacteria;p__Chloroflexota;c__Dehalococcoidia;o__Dehalococcoidales;f__W498;g__;s__	0	0.0139829	0	0.0416746	0.0573442	0	0.016075	0.0222773	0	0	0	0	0	0	0	0	0	0	0.0219474	0.00497764	0.0564609	0.0339145	0	0	0	0	0	0.00741504	0.00762383	0.0354935	0.0376434	0.0218405	0.0169004	0.00254177	0	0	0	0.0137306	0.00981026	0.00556385	0	0	0	0	0	0	0	0
SH-W20A-3080_sbin_5	d__Bacteria;p__Chloroflexota;c__Dehalococcoidia;o__GIF9;f__AB-539-J10;g__E44-bin10;s__	0	0.0379473	0.0126948	0.00893857	0	0	0	0.0302499	0.0456617	0.0166216	0	0.010746	0	0	0	0	0	0	0.00575025	0.00402472	0.0312508	0.00494396	0	0	0	0	0	0.04308	0.18835	0.142567	0.131698	0.217831	0.135582	0.0936363	0.00935586	0.00606198	0.00281607	0.0301687	0.0227178	0.00706573	0	0	0	0	0	0	0	0
SB_cbin_177	d__Bacteria;p__Chloroflexota;c__Dehalococcoidia;o__GIF9;f__AB-539-J10;g__;s__	0	0	0	0	0	0	0	0	0	0	0	0	0	0	0	0	0	0	0	0	0	0	0	0	0	0	0	0	0	0.0042825	0.00421729	0.00456442	0.00404487	0.00611814	0.00271083	0.00536159	0.00289578	0	0.00566321	0.00761709	0.0180513	0	0	0	0	0	0	0
SB_sbin_2_3	d__Bacteria;p__Chloroflexota;c__Dehalococcoidia;o__GIF9;f__AB-539-J10;g__E44-bin10;s__	0	0	0	0	0	0	0	0.0900946	0.0106847	0.0157012	0	0.0119288	0	0	0	0	0	0	0.0154986	0.00874235	0.0474212	0.00304232	0	0	0	0	0	0.0329098	0.0459703	0.0375554	0.0321143	0.043407	0.0246812	0.0180304	0	0	0	0.0181798	0.00920379	0.00439155	0	0	0	0	0	0	0	0
HMR_S11_4_20	d__Bacteria;p__Chloroflexota;c__Dehalococcoidia;o__Dehalococcoidales;f__W498;g__W498;s__	0	0.08371	0.0279274	0.265072	0.0249408	0	0.261863	0	0	0.0237313	0.00728512	0.0142294	0	0	0	0	0	0	0.00265148	0	0.054156	0.0231642	0	0	0	0	0	0.00885318	0.0834978	0.202317	0.238788	0.159708	0.0361947	0.0147944	0.00304541	0	0	0	0.0109907	0.00284762	0	0	0.00734322	0	0	0	0	0
SMM_sbin_6	d__Bacteria;p__Chloroflexota;c__Anaerolineae;o__S140-20;f__S140-20;g__;s__	0	0	0	0	0	0	0	0	0	0	0	0	0	0	0	0	0	0	0	0	0	0	0	0	0	0	0	0	0	0	0	0	0	0	0	0	0	0	0	0	0	0	0	0	0	0	0	0
HMR_S11_4_41	d__Bacteria;p__Chloroflexota;c__Dehalococcoidia;o__SM23-28-2;f__SM23-28-2;g__SM23-28-2;s__	0	0	0	0	0	0	0	0.0161628	0	0.0103734	0	0.00838238	0	0	0	0	0	0	0.016738	0.00622564	0.0971852	0.0158373	0	0	0	0	0	0.0622595	0.0678046	0.138029	0.186405	0.175533	0.0541406	0.0184284	0	0	0	0	0.0214864	0	0	0	0	0	0	0	0	0
QDN-W04B-4900_sbin_34	d__Bacteria;p__Chloroflexota;c__Dehalococcoidia;o__GIF9;f__AB-539-J10;g__E29-bin54;s__E29-bin54	0	0	0	0	0	0	0	0.0952686	0.0139664	0.0242664	0	0.0185188	0	0	0	0	0	0	0.0158319	0.0143521	0.0818795	0.0146062	0	0	0	0	0	0.0501722	0.414429	0.496628	0.369487	0.224039	0.066432	0.0545834	0.00182436	0	0	0.0190791	0.0639381	0	0	0	0	0	0	0	0	0
SH-W20A-1310_sbin_69	d__Bacteria;p__Chloroflexota;c__Anaerolineae;o__B4-G1;f__B4-G1;g__BS750m-G37;s__	0	0	0	0	0	0	0	0.0425087	0.15506	0.120416	0.122913	0.113839	0	0	0	0	0	0	0.0122798	0.00193315	0.0642525	0.0355688	0	0	0	0	0	0.00454091	0.0548124	0.0406928	0.0398424	0.038421	0.0155184	0.00579808	0.00234431	0	0	0	0.00527014	0	0	0	0	0	0	0	0	0
QDN-W04B-4900_sbin_24	d__Bacteria;p__Chloroflexota;c__Dehalococcoidia;o__GIF9;f__AB-539-J10;g__JADFUZ01;s__	0	0.0649509	0.0401579	0.0439254	0	0	0	0	0	0	0	0	0	0	0	0	0	0	0	0	0	0	0	0	0	0	0	0	0	0.00443122	0.00280522	0.00517322	0.00449446	0	0	0	0	0.0126343	0	0.00395219	0.0556521	0	0.0352097	0	0	0	0	0
SB_cbin_123	d__Bacteria;p__Chloroflexota;c__Dehalococcoidia;o__Dehalococcoidales;f__;g__;s__	0	0.0284152	0	0.0197566	0.0851445	0.10634	0	0	0	0	0	0	0	0	0	0	0	0	0.0026838	0	0.00664228	0	0	0.0019545	0	0	0	0	0	0.00599185	0.00478999	0.0048056	0.00698935	0.00198239	0.00125404	0.00449334	0.00271246	0.0175942	0.0103011	0.00744311	0	0	0	0	0	0	0	0
HY4_GJ-10_7	d__Bacteria;p__Chloroflexota;c__Anaerolineae;o__Anaerolineales;f__UBA11858;g__B10-G9;s__	0	0	0	0	0	0	0	0.00748806	0.0181151	0.0045705	0.00853299	0	0.0030788	0.00302845	0.0150523	0.00831716	0.0124875	0.00736392	0.0138689	0.00819397	0.0079692	0.00766788	0.00598529	0.0100038	0.00867128	0.00550919	0.00867576	0.0162951	0.0246542	0.0341989	0.057964	0.00915984	0.00822229	0	0	0	0	0	0.00412771	0	0	0	0	0	0.0134859	0	0	0
QDN-W01B-1949_sbin_36	d__Bacteria;p__Chloroflexota;c__Dehalococcoidia;o__Dehalococcoidales;f__ARS1013;g__ARS1013;s__	0	0.00619785	0	0.0364265	0	0	0	0.00566007	0	0	0	0	0	0	0	0	0	0	0.00169602	0	0.0218907	0.00986734	0	0	0	0	0	0	0	0	0	0	0	0	0	0	0	0	0	0	0	0	0	0	0	0	0	0
ENP_cbin_23	d__Bacteria;p__Chloroflexota;c__Dehalococcoidia;o__Dehalococcoidales;f__W498;g__;s__	0.325814	1.65187	0.0441024	0.173599	0.113965	0	0.0609813	0	0	0	0	0	0	0	0	0	0	0	0	0	0.0132832	0.00593693	0	0	0	0	0	0	0	0.0173914	0.0117909	0.0146987	0.0112286	0.0039843	0	0	0	0.0178069	0.00806075	0.00572692	0	0	0.00748972	0	0	0	0	0
HMR_S11_1_15	d__Bacteria;p__Chloroflexota;c__Anaerolineae;o__Anaerolineales;f__UBA11858;g__B10-G9;s__	0	0	0	0	0	0	0	0.021143	0	0	0	0	0	0	0	0	0	0.00320171	0.0257908	0.00947952	0.058183	0.0142184	0	0	0	0	0	0.107981	0.0190951	0.0116587	0.00358556	0	0	0	0	0	0	0	0.0101881	0	0	0	0	0	0	0	0	0
ENP_cbin_12	d__Bacteria;p__Chloroflexota;c__Dehalococcoidia;o__E44-bin15;f__E44-bin15;g__JADFVG01;s__	0	0	0.0114702	0.596506	0	0	0	0	0	0	0	0	0	0	0	0	0	0	0	0	0	0	0	0	0	0	0	0	0	0.00617696	0.0104661	0.00881347	0.00307905	0	0	0	0	0	0	0	0	0	0	0	0	0	0	0
SB_sbin_2_28	d__Bacteria;p__Chloroflexota;c__Anaerolineae;o__UBA2200;f__UBA2200;g__;s__	0	0	0	0	0	0	0	0.0108423	0	0	0	0	0	0	0	0	0	0	0.00229111	0	0.00799106	0	0	0	0	0	0	0.0231562	0.00525212	0.00358938	0.00471392	0	0	0	0	0	0	0	0	0	0	0	0	0	0	0	0	0
SB_sbin_2_51	d__Bacteria;p__Chloroflexota;c__Anaerolineae;o__Anaerolineales;f__UBA4823;g__DSPF01;s__	0	0	0	0	0	0	0	0.0901035	0.00585754	0.00768994	0	0.0083346	0	0	0	0.00263024	0.0046638	0.0234681	0.0236571	0.013696	0.0314033	0.0188571	0	0	0	0	0	0.140494	0.0657254	0.0555319	0.0296371	0.0119395	0.0148413	0.00290907	0	0	0.0021301	0.0286853	0.0508035	0.0174998	0	0	0	0	0	0	0.00696655	0.0850311
QDN-W04B-580_sbin_36	d__Bacteria;p__Chloroflexota;c__Dehalococcoidia;o__E44-bin15;f__E44-bin15;g__JADFVG01;s__	0	0	0	0	0	0	0	0	0	0	0	0	0	0	0	0	0	0	0	0	0	0	0	0	0	0	0	0	0	0	0	0	0	0	0	0	0	0	0	0	0	0	0	0	0	0	0	0
GoM_D24_sbin2	d__Bacteria;p__Chloroflexota;c__Dehalococcoidia;o__GIF9;f__AB-539-J10;g__E29-bin54;s__E29-bin54	0	0	0	0	0	0	0	0.20422	0.0161011	0.0348346	0	0.0266996	0	0	0	0	0	0	0.0227986	0.0170189	0.0891387	0.025032	0	0	0	0	0	0.0523276	0.32012	0.313988	0.232809	0.139939	0.045045	0.0360567	0.00138941	0	0	0	0.026008	0	0	0	0	0	0	0	0	0
SB_cbin_228	d__Bacteria;p__Chloroflexota;c__Dehalococcoidia;o__Dehalococcoidales;f__S120;g__S120;s__	0	0.0246224	0	0.055407	0.0519997	0	0.0129605	0.0220793	0	0.00791966	0	0.0057086	0	0	0	0	0	0	0.0193761	0.00720906	0.0560517	0.0292822	0	0	0	0	0	0.0210999	0.0187464	0.0167663	0.0140636	0.00926032	0.00640571	0.00258481	0.00138711	0	0.0025022	0.012969	0.00613998	0.00731103	0	0	0	0	0	0	0	0
SF_Co_bin_165	d__Bacteria;p__Chloroflexota;c__Anaerolineae;o__4572-78;f__NAK82;g__;s__	0	0	0	0	0	0	0	0.0246341	0.0209331	0.0106818	0.018117	0.00988705	0	0	0.00153685	0.00183489	0.00304893	0.00331026	0.00489303	0.00257507	0.00699748	0.0052251	0	0.00224462	0.00368622	0	0	0.0450453	0.0210175	0.0320765	0.0321516	0.0256341	0.0103028	0.0131061	0.00901223	0	0.00275167	0	0.0103399	0.00363483	0	0	0	0	0	0	0	0.00741622
SB_sbin_6_27	d__Bacteria;p__Chloroflexota;c__Dehalococcoidia;o__E44-bin15;f__E44-bin15;g__E29-bin15;s__	0	0.0360298	0.00969468	0.220947	0.0930614	0	0	0	0	0.00712986	0	0.00399676	0	0	0	0	0	0	0	0	0.0146677	0.00336147	0	0	0	0	0	0	0	0.00952787	0.019731	0.0176907	0	0	0	0	0	0	0	0	0	0	0	0	0	0	0	0
SH-W20A-3080_sbin_24	d__Bacteria;p__Chloroflexota;c__Dehalococcoidia;o__Dehalococcoidales;f__ARS1013;g__ARS1013;s__	0	0.173158	0	0	0.314271	0	0	0.018889	0	0.0149538	0	0.00938906	0	0	0	0	0	0	0.0224952	0.00373188	0.10995	0.080296	0	0	0	0	0	0.00161656	0	0	0	0	0	0	0	0	0	0	0	0	0	0	0	0	0	0	0	0
SH-W20A-1310_sbin_26	d__Bacteria;p__Chloroflexota;c__Dehalococcoidia;o__DSTF01;f__JACRBR01;g__;s__	0	0	0	0	0	0	0	0	0	0	0	0	0	0	0	0	0	0	0	0	0.0128523	0.00318832	0	0	0	0	0	0	0	0	0.00656854	0	0	0	0	0	0	0	0	0	0	0	0	0	0	0	0	0
HY4_GJ-12_1	d__Bacteria;p__Chloroflexota;c__Dehalococcoidia;o__E44-bin15;f__E44-bin15;g__JAAXQM01;s__	0	0	0	0	0	0	0	0.0178542	0.0389948	0	0	0	0	0	0.0077613	0.0111316	0.0135167	0.0026464	0.0160476	0.0192321	0.0124297	0.00230256	0	0	0	0	0	0.0470306	0.0172918	0.0204137	0.010387	0	0.0023914	0	0	0	0	0	0.00644788	0	0	0	0	0	0	0	0	0.0271811
SB_sbin_1_17	d__Bacteria;p__Chloroflexota;c__Dehalococcoidia;o__UBA3495;f__UBA3495;g__GCA-2707185;s__	0	0	0	0	0	0	0	0	0	0	0	0	0	0	0	0	0	0.00502712	0	0	0	0	0	0	0	0	0	0	0	0	0	0	0	0	0	0	0	0	0	0	0	0	0	0	0	0	0	0
SB_sbin_3_17	d__Bacteria;p__Chloroflexota;c__Anaerolineae;o__B4-G1;f__B4-G1;g__BS750m-G37;s__	0	0	0	0	0	0	0	0.0473749	0.572163	0.362383	0.452292	0.367218	0	0	0	0	0	0	0.00539134	0.00203888	0.0157277	0.00638977	0	0.00308233	0	0	0.0036442	0.012843	0.143725	0.0569323	0.0498815	0.0373009	0.0256926	0.0134545	0.0128107	0	0.00586749	0	0.013154	0.0017721	0	0	0	0	0	0	0	0
SB_cbin_118	d__Bacteria;p__Chloroflexota;c__Anaerolineae;o__Anaerolineales;f__UBA4823;g__DSPF01;s__	0	0	0	0	0	0	0	0	0	0	0	0	0	0	0	0	0	0	0	0	0	0	0	0	0	0	0	0	0	0	0	0	0	0	0	0	0	0	0	0	0	0	0	0	0	0	0	0
SB_cbin_278	d__Bacteria;p__Chloroflexota;c__Dehalococcoidia;o__GIF9;f__AB-539-J10;g__UBA6803;s__	0	0	0	0	0	0	0	0	0	0	0	0	0	0	0.00180958	0	0	0	0	0	0	0	0	0	0	0	0.00687267	0	0	0	0	0	0	0	0	0	0	0	0	0	0	0	0	0	0	0	0	0
SF_Co_bin_90	d__Bacteria;p__Chloroflexota;c__Anaerolineae;o__B4-G1;f__SLSP01;g__;s__	0	0	0	0	0	0	0	0	0.00561446	0	0	0	0.001899	0.00134166	0.00210613	0.00498284	0.00662199	0.00294607	0.00599375	0.0172104	0	0	0	0	0	0	0	0.00336524	0	0.00305678	0.0031304	0	0	0	0	0	0	0	0	0	0	0	0	0	0	0	0	0.00990529
HMR_S11_3_34	d__Bacteria;p__Chloroflexota;c__Dehalococcoidia;o__Dehalococcoidales;f__RBG-16-60-22;g__;s__	0	0.0939812	0.0186834	0.120387	0.0515042	0	0	0.0149604	0	0.00448071	0	0	0	0	0	0	0	0	0.00445882	0.00241989	0.0419468	0.0141592	0	0	0	0	0	0.0103241	0.0561399	0.110239	0.081399	0.0528754	0.0333355	0.00511864	0.00153383	0.00667339	0.0039604	0.0226628	0.0146671	0.0100882	0	0	0	0	0	0	0	0
QDN-W03B-2880_sbin_30	d__Bacteria;p__Chloroflexota;c__Dehalococcoidia;o__Dehalococcoidales;f__SOJS01;g__SOJS01;s__	0	0.0531304	0.0505343	0.111572	0	0	0.034486	0.011041	0	0.00706052	0	0.0046239	0	0	0	0	0	0	0.00545053	0.0020775	0.0424968	0.0380206	0	0	0	0	0	0.00409683	0.0118362	0.0546514	0.0492835	0.0220252	0.0341948	0.00425332	0	0	0	0.022368	0.00880501	0.00280011	0	0	0	0	0	0	0	0
QDN-W01B-1949_sbin_34	d__Bacteria;p__Chloroflexota;c__Dehalococcoidia;o__GIF9;f__AB-539-J10;g__SKVJ01;s__	0	0	0	0	0	0	0	0	0.00856788	0.00521456	0.00470088	0.00513547	0.00487898	0.00366158	0.0153319	0.0109287	0.0111318	0.00241902	0.00307148	0	0	0	0.0077535	0.0151341	0.00818704	0.00851726	0.00961521	0	0	0	0	0.00123069	0.00169664	0	0.0026027	0.0130625	0.00758304	0.0218687	0.02108	0.0178611	0	0	0	0	0	0	0	0
SF_Co_bin_20	d__Bacteria;p__Chloroflexota;c__Dehalococcoidia;o__E44-bin15;f__E44-bin15;g__JAAXQM01;s__	0	0	0	0	0	0	0	0.0279338	0.0840489	0.00560213	0.00587918	0.00551823	0	0	0.0138057	0.0189247	0.0218246	0.00699984	0.0202573	0.0270652	0.0132842	0.00291359	0	0.00199726	0	0	0	0.0763133	0.0313601	0.0274934	0.0115769	0.00333231	0.00326541	0	0	0	0	0	0.0110485	0	0	0	0	0	0	0	0	0.0322969
MS_sbin_5	d__Bacteria;p__Chloroflexota;c__Anaerolineae;o__Anaerolineales;f__UBA11858;g__UBA11858;s__	0	0	0	0	0	0	0	0	0	0	0	0	0	0	0	0	0	0	0	0	0	0	0.002189	0	0	0	0	0	0	0	0	0	0	0	0	0	0	0	0	0	0	0	0	0	0	0	0	0
SB_cbin_236	d__Bacteria;p__Chloroflexota;c__Dehalococcoidia;o__GIF9;f__AB-539-J10;g__;s__	0	0	0	0	0	0	0	0	0	0	0	0	0	0	0	0	0	0	0	0	0	0	0	0	0	0	0	0	0	0	0	0	0	0	0.00120136	0.00624376	0.0030463	0.0112614	0.0105192	0.0127713	0	0	0	0	0	0	0	0
SB_cbin_33	d__Bacteria;p__Chloroflexota;c__Dehalococcoidia;o__Dehalococcoidales;f__E44-bin46;g__E44-bin46;s__	0	0.242204	0.0272231	0.507093	0	0	0.508094	0.0352129	0	0.0138569	0	0.00852267	0	0	0	0	0	0	0.0115293	0.00220772	0.0600618	0.0573687	0	0	0	0	0	0.00246566	0.0159526	0.0506458	0.0370276	0.0396021	0.0285149	0.00875207	0.00326404	0.0122976	0.00536281	0.0373198	0.025055	0.0181575	0.0191813	0	0.0100705	0	0	0	0	0
SH-W20A-3880_sbin_35	d__Bacteria;p__Chloroflexota;c__Dehalococcoidia;o__Dehalococcoidales;f__E44-bin46;g__E44-bin46;s__	0	0.280663	0.0307454	0.653815	0	0	0.56335	0.0420555	0	0.014366	0	0.00975174	0	0	0	0	0	0	0.0140037	0.00292144	0.0739476	0.0694686	0	0	0	0	0	0.00301868	0.0161245	0.057598	0.0429373	0.0498203	0.0398641	0.0113784	0.00315474	0.00978988	0.00428346	0.0438045	0.0239132	0.0162798	0.0162917	0	0.00810886	0	0	0	0	0
HMR24_4	d__Bacteria;p__Chloroflexota;c__Dehalococcoidia;o__Dehalococcoidales;f__W498;g__;s__	0	0	0	0.0337359	0.015974	0	0	0.168405	0.261658	0.282351	0	0.273156	0.0245926	0.0254929	0.0516469	0.0498886	0.0559487	0.0374487	0.210844	0.0647216	0.576771	0.395658	0.0552407	0.0450922	0.0645673	0.0412416	0.0607466	0.0521648	0.064778	0.0536373	0.0932491	0.0785604	0.0874072	0.119785	0	0	0	0	0.0666581	0.13794	0	0	0	0	0	0	0	0
SH-W20A-2180_sbin_37	d__Bacteria;p__Chloroflexota;c__Dehalococcoidia;o__GIF9;f__UBA5620;g__;s__	0	0	0	0	0	0	0	0	0	0	0	0	0	0	0	0	0	0	0	0	0.00617835	0	0	0	0	0	0	0	0	0	0	0	0	0	0	0	0	0	0	0	0	0	0	0	0	0	0	0
SB_sbin_8_34	d__Bacteria;p__Chloroflexota;c__Dehalococcoidia;o__E44-bin15;f__E44-bin15;g__;s__	0	0	0	0	0	0	0	0	0	0	0	0	0	0	0	0	0	0	0	0	0	0	0	0	0	0	0	0	0.00681221	0.0119216	0.0103945	0.00643733	0.00443961	0	0	0	0	0	0	0.0030669	0	0	0	0	0	0	0	0
SF_Co_bin_48	d__Bacteria;p__Chloroflexota;c__Anaerolineae;o__S140-20;f__S140-20;g__;s__	0	0	0	0	0	0	0	0.0139894	0.00541733	0.00356137	0	0.00358921	0	0	0	0.0018872	0.00369265	0.0040662	0.00655971	0.00303547	0.00473561	0.00329805	0	0	0	0	0	0.0244789	0.0418652	0.0200153	0.0145949	0.00296091	0	0	0	0	0	0	0.00725297	0	0	0	0	0	0	0	0	0.0113083
SH-W20A-1310_sbin_47	d__Bacteria;p__Chloroflexota;c__Anaerolineae;o__UBA7937;f__B3-Chlor;g__B3-Chlor;s__	0	0	0	0	0	0	0	0	0	0	0	0	0	0	0	0	0	0	0.0153662	0.00247526	0.054568	0.0524317	0	0	0	0	0	0	0	0	0.00351721	0.003881	0.0171792	0.00229037	0	0.00728136	0.00412843	0.0179505	0.0126394	0.00839059	0	0	0	0	0	0	0	0
QDN-W01B-1949_sbin_1	d__Bacteria;p__Chloroflexota;c__Anaerolineae;o__UBA7937;f__B3-Chlor;g__B3-Chlor;s__	0	0	0	0	0	0	0	0	0	0	0	0	0	0	0	0	0	0	0	0	0	0	0	0	0	0	0	0.00830358	0.0102937	0.00371869	0	0	0	0	0	0	0	0	0	0	0	0	0	0	0	0	0	0
SF_Co_bin_151	d__Bacteria;p__Chloroflexota;c__Anaerolineae;o__Anaerolineales;f__UBA11858;g__;s__	0	0	0	0	0	0	0	0.00694653	0.0237628	0	0	0	0	0	0.00179922	0	0.00181217	0	0.00585058	0.0103487	0	0	0	0	0	0	0	0.00285503	0	0	0	0	0	0	0	0	0	0	0	0	0	0	0	0	0	0	0	0
SB_sbin_1_3	d__Bacteria;p__Chloroflexota;c__Anaerolineae;o__Anaerolineales;f__E44-bin32;g__W1033;s__	0	0	0	0	0	0	0	0	0	0	0	0	0	0	0	0	0	0.0176347	0.00643511	0.00563613	0.0055422	0.00546158	0	0	0	0	0	0.0218504	0	0.00613745	0.00401487	0	0	0	0	0	0	0	0	0	0	0	0	0	0	0	0	0
SB_sbin_5_45	d__Bacteria;p__Chloroflexota;c__Dehalococcoidia;o__GIF9;f__AB-539-J10;g__20-14-all-45-10;s__20-14-all-45-10	0	1.32847	0.011274	0	0	0	0	0	0	0	0	0	0	0	0	0	0	0	0	0	0	0	0	0	0	0	0	0	0	0.0018005	0	0.00239638	0.00759719	0.00789079	0.0122984	0.0905947	0.0322873	0.144165	0.0505124	0.087634	0.0825358	0	0.0454558	0	0.00659306	0	0	0
SB_sbin_6_5	d__Bacteria;p__Chloroflexota;c__Anaerolineae;o__Anaerolineales;f__UBA4823;g__;s__	0	0	0	0	0	0	0	0.098187	0.0664402	0.019722	0.0352533	0.0168561	0	0	0.0115902	0.0046314	0.00715821	0.00391773	0.00739841	0.00383299	0.00424416	0.0024049	0.00458058	0.00903955	0.0113113	0	0.00637636	0.162422	0.188012	0.207027	0.107499	0.0529325	0.0190018	0.0154826	0.00662534	0	0	0	0.0321516	0	0	0	0	0	0	0	0.00661632	0.0677789
SF_Co_bin_131	d__Bacteria;p__Chloroflexota;c__Dehalococcoidia;o__Dehalococcoidales;f__W498;g__W498;s__	0	0	0	0.0143325	0	0	0	0.0424141	0.0277214	0.0148673	0.00863785	0.00918599	0	0	0.00382962	0	0	0	0	0	0	0	0	0	0	0	0	0.0756422	0.0153922	0.0258962	0.0294692	0.0138923	0.00695748	0.00431289	0.00246416	0	0.00452576	0	0.0107971	0.00241332	0	0	0	0	0	0	0	0
SCS_cbin_3	d__Bacteria;p__Chloroflexota;c__Anaerolineae;o__UBA7937;f__UBA7937;g__UBA7937;s__	0	0	0	0	0	0	0	0	0	0	0	0	0	0	0	0	0	0	0	0	0.0187722	0.0353382	0	0	0	0.00326893	0	0	0	0	0.00329962	0.00152934	0	0	0	0	0	0	0	0	0.114135	0	0.107324	0	0	0	0	0
HMR_S11_4_48	d__Bacteria;p__Chloroflexota;c__Anaerolineae;o__Anaerolineales;f__UBA4823;g__9FT-COMBO-55-16;s__	0	0	0	0	0	0	0	0.0480199	0.0278865	0.011885	0.00802835	0.00995419	0	0	0.0047504	0.00659237	0.010892	0.00530375	0.00744615	0.00489918	0.00962445	0.00412805	0	0.00499579	0	0	0	0.225696	0.428248	0.192518	0.109259	0.0376597	0.012648	0.00987773	0	0	0	0	0.0409125	0	0	0	0	0	0	0	0.00311102	0.0586947
HY4_GJ-10_31	d__Bacteria;p__Chloroflexota;c__Dehalococcoidia;o__E44-bin15;f__E44-bin15;g__JAAXQM01;s__	0	0	0	0	0	0	0	0.0118143	0.0143433	0	0	0	0	0	0	0.00278857	0.00332011	0	0.0186431	0.0141359	0.0234373	0.00641552	0	0	0	0	0	0.0179986	0.00886609	0.0223073	0.0138213	0.00488027	0.00461855	0	0	0	0	0	0	0	0	0	0	0	0	0	0	0.0208544
HMR_9C2074	d__Bacteria;p__Chloroflexota;c__Anaerolineae;o__Anaerolineales;f__E44-bin32;g__DUEZ01;s__	0	0	0	0	0	0	0	0	0	0	0	0	0	0	0	0	0	0	0.0142936	0.00358552	0.12479	0.0209541	0	0	0	0	0	0	0	0	0	0	0	0	0	0	0	0	0	0	0	0	0	0	0	0	0	0
HY4_GJ-10_32	d__Bacteria;p__Chloroflexota;c__Dehalococcoidia;o__SZUA-161;f__SZUA-161;g__SZUA-161;s__	0	0	0	0	0	0	0	0.0520395	0.293436	0.0243181	0.0118366	0.0189181	0	0.000998186	0.0151798	0.0735338	0.0809914	0	0.00841283	0.00536666	0.0131952	0	0	0.00140487	0	0	0	0.024951	0.065887	0.0688141	0.0567758	0.0309125	0.00948325	0.00677995	0.00122047	0	0	0	0.0110107	0	0	0	0	0	0	0	0	0
HY4_Co_83	d__Bacteria;p__Chloroflexota;c__Anaerolineae;o__B4-G1;f__B4-G1;g__;s__	0	0	0	0	0	0	0	0.0179866	0.00870673	0.00392831	0	0.00384507	0	0	0	0	0.00216898	0.00210935	0.00562244	0.00516881	0.0146503	0.00354578	0	0	0	0	0	0.0285643	0.0149438	0.0101583	0.00580363	0.00228557	0	0	0	0	0	0	0.00364906	0	0	0	0	0	0	0	0	0.00851833
SH-W20A-3080_sbin_4	d__Bacteria;p__Chloroflexota;c__Dehalococcoidia;o__E44-bin15;f__E44-bin15;g__;s__	0	0	0	0.0449799	0	0	0	0	0	0	0	0	0	0	0	0	0	0	0	0	0	0	0	0	0	0	0	0	0	0	0	0	0	0	0	0	0	0	0	0	0	0	0	0	0	0	0	0
QDN-W03B-2880_sbin_13	d__Bacteria;p__Chloroflexota;c__Anaerolineae;o__UBA1429;f__UBA1429;g__;s__	0	0.00946839	0	0.0376643	0	0	0	0.00536652	0	0.00530517	0	0.00382522	0	0	0	0	0	0	0.00251161	0	0.0529281	0.0083402	0	0	0	0	0	0.0188301	0.0317187	0.0467388	0.0667895	0.033056	0.0189494	0.00851284	0	0	0	0	0.00871538	0.00204337	0	0	0	0	0	0	0	0
QDN-W01B-4577_sbin_9	d__Bacteria;p__Chloroflexota;c__Dehalococcoidia;o__GIF9;f__AB-539-J10;g__SKVJ01;s__	0	0	0	0	0	0	0	0	0.00933131	0.00450247	0	0.00479372	0.00653558	0.0046734	0.0205254	0.0134924	0.0136685	0.00339715	0.00398093	0	0	0	0.0108912	0.0208559	0.0114785	0.0109632	0.0124053	0	0	0	0	0	0	0	0.00168778	0.00523767	0.00354102	0	0.00954304	0.00852979	0	0	0	0	0	0	0	0
GoM_cbin20	d__Bacteria;p__Chloroflexota;c__Dehalococcoidia;o__GIF9;f__AB-539-J10;g__SKVJ01;s__	0	0	0	0	0	0	0	0	0.10869	0.0638827	0.0557995	0.063034	0.00200483	0.00148317	0.00720303	0.00587521	0.00610681	0	0	0	0	0	0.00326983	0.0061128	0.00343888	0.00343347	0.00406409	0	0	0	0	0	0	0	0	0	0	0	0.00515141	0.00513347	0	0	0	0	0	0	0	0
SB_cbin_42	d__Bacteria;p__Chloroflexota;c__Dehalococcoidia;o__GIF9;f__AB-539-J10;g__JAFGBN01;s__	0	0	0	0	0	0	0	0	0	0	0	0	0	0	0	0	0	0	0	0	0	0	0	0	0	0	0	0	0	0	0	0	0	0	0	0	0	0	0	0	0	0	0	0	0	0	0	0
QDN-W04B-4900_sbin_14	d__Bacteria;p__Chloroflexota;c__Dehalococcoidia;o__Dehalococcoidales;f__E44-bin88;g__E44-bin88;s__E44-bin88	0	0.196911	0	0.53657	0.598	1.32148	0.0917058	0	0	0	0	0	0	0	0	0	0	0	0	0	0	0	0	0	0	0	0	0	0.0516544	0.0252488	0.0203257	0.0485533	0.0262763	0.00181263	0	0	0	0	0	0	0	0	0	0	0	0	0	0
QDN-W01B-1949_sbin_41	d__Bacteria;p__Chloroflexota;c__Dehalococcoidia;o__GIF9;f__AB-539-J10;g__;s__	0	0.0591275	0	0	0	0	0	0	0	0	0	0	0	0	0	0	0	0	0.00556964	0	0.0123632	0.0102187	0	0	0	0	0	0.0104086	0.0285867	0.118242	0.0792868	0.0705088	0.102459	0.0231562	0.00213853	0.00575869	0.00358985	0.0487934	0.0151403	0.0286411	0	0	0	0	0	0	0	0
HMR_Co_S11_831	d__Bacteria;p__Chloroflexota;c__Dehalococcoidia;o__Dehalococcoidales;f__E44-bin88;g__E44-bin88;s__	0	0	0	0.0221316	0.0221951	0	0	0	0	0	0	0	0	0	0	0	0	0	0	0	0	0	0	0	0	0	0	0	0	0.002351	0.00212531	0.0103619	0.0324818	0.0216811	0.00169552	0	0	0	0	0.00695603	0	0	0	0	0	0	0	0
SH-W20A-1310_sbin_63	d__Bacteria;p__Chloroflexota;c__Dehalococcoidia;o__Dehalococcoidales;f__E44-bin88;g__E44-bin88;s__	0	0	0	0.0760473	0	0	0	0	0	0	0	0	0	0	0	0	0	0	0	0	0	0	0	0	0	0	0	0	0	0	0	0	0	0	0	0	0	0	0	0	0	0	0	0	0	0	0	0
SB_cbin_257	d__Bacteria;p__Chloroflexota;c__Dehalococcoidia;o__E44-bin15;f__E44-bin15;g__;s__	0	0	0	0	0	0	0	0	0.00645463	0	0	0	0	0	0	0	0	0	0	0	0	0	0	0	0	0	0	0	0.0077196	0.0151597	0.0167264	0.0105417	0.00848052	0.00763806	0.0054522	0.00899906	0.00868637	0.0131552	0.0113475	0.00971047	0	0	0	0	0	0	0	0
SH-W20A-1310_sbin_61	d__Bacteria;p__Chloroflexota;c__Dehalococcoidia;o__RBG-13-53-26;f__RBG-13-53-26;g__;s__	0	0	0	0	0	0	0	0	0	0	0	0	0	0	0	0	0	0	0	0	0.0244167	0.00620668	0	0	0	0	0	0	0	0	0	0	0	0	0	0	0	0	0	0	0	0	0	0	0	0	0	0
SB_sbin_2_19	d__Bacteria;p__Chloroflexota;c__Anaerolineae;o__Anaerolineales;f__E44-bin32;g__E44-bin32;s__	0	0	0	0	0	0	0	0	0.0136337	0.00400214	0.00966639	0	0	0	0.0029113	0.00599513	0.00969829	0.00583565	0.00722701	0.00702661	0.00838832	0.00990177	0	0.00313955	0.00689594	0	0	0.0153771	0.0120874	0.0160531	0.0184778	0.0078468	0.00390983	0.00183968	0	0	0	0	0	0	0	0	0	0	0	0	0.00570091	0.0870703
SB_sbin_6_9	d__Bacteria;p__Chloroflexota;c__Anaerolineae;o__VGOG01;f__VGOG01;g__VGOG01;s__	0	0	0	0	0	0	0	0.0145158	0.0135728	0.0219324	0.0391775	0.01981	0	0	0	0	0	0	0.00146059	0	0.00444749	0.00278596	0	0	0	0	0	0.00519143	0.00528418	0.0233077	0.0490749	0.0706418	0.0745788	0.0649575	0.0180923	0.0138681	0.0132911	0.0131472	0.023152	0.0265502	0	0	0	0	0	0	0	0
QDN-W03B-2880_sbin_34	d__Bacteria;p__Chloroflexota;c__Dehalococcoidia;o__Dehalococcoidales;f__E44-bin88;g__E44-bin88;s__E44-bin88	0	0.127489	0	0.369075	0.422474	0.945537	0.0591782	0	0	0	0	0	0	0	0	0	0	0	0	0	0	0	0	0	0	0	0	0	0.0437596	0.0212866	0.0170953	0.039303	0.0211042	0	0	0	0	0	0	0	0	0	0	0	0	0	0	0
HMR1_2	d__Bacteria;p__Cloacimonadota;c__Cloacimonadia;o__Cloacimonadales;f__TCS61;g__JABIME01;s__	0	0	0	0	0	0	0	0	0	0	0	0	0.0820834	0.119555	0.231955	0.0638051	0.0412291	0.0205223	0.0212912	0.00591778	0	0	0.241191	0.227001	0.106946	0.0530254	0.14699	0	0	0	0	0	0	0	0	0	0	0	0	0	0	0.00867002	0	0	0	0	0	0
SB_cbin_277	d__Bacteria;p__Cloacimonadota;c__Cloacimonadia;o__Cloacimonadales;f__TCS61;g__JABMPU01;s__	0	0	0	0	0	0	0	0	0	0	0	0	0	0	0	0	0	0	0	0	0	0	0	0	0	0	0	0	0	0	0	0	0.00195352	0.00330199	0.00733456	0	0.0195956	0	0.00461139	0.00874552	0	0	0	0	0	0	0	0
SB_sbin_5_7	d__Bacteria;p__Cloacimonadota;c__Cloacimonadia;o__JGIOTU-2;f__JGIOTU-2;g__JGIOTU-2;s__	0	0	0	0	0	0	0	0	0	0	0	0	0	0	0	0	0	0	0	0	0	0	0	0	0	0	0	0	0	0	0	0	0	0.0143108	0.012518	0.0141974	0.0204061	0	0.0120459	0.0144893	0	0	0	0	0	0	0	0
SB_cbin_194	d__Bacteria;p__Cloacimonadota;c__Cloacimonadia;o__Cloacimonadales;f__TCS61;g__JABMPU01;s__	0	0	0	0	0	0	0	0	0	0	0	0	0	0	0	0	0	0	0	0	0	0	0	0	0	0	0	0	0	0	0	0	0.00196622	0.00253122	0.00723808	0	0.0185023	0	0.00457282	0.00711804	0	0	0	0	0	0	0	0
SB_sbin_3_24	d__Bacteria;p__Cloacimonadota;c__Cloacimonadia;o__JGIOTU-2;f__JGIOTU-2;g__JGIOTU-2;s__	0	0	0	0	0	0	0	0	0	0	0	0	0	0	0.00317074	0	0	0	0	0	0	0	0	0	0	0.0111831	0.00886032	0	0	0	0	0.00551798	0	0.00529956	0.018985	0.0292029	0.0529531	0	0.0171333	0.0267217	0	0	0	0	0	0	0	0
QDN-W04B-4228_sbin_40	d__Bacteria;p__Deferribacterota;c__Deferribacteres;o__Deferribacterales;f__Denitrovibrionaceae;g__Geovibrio;s__	0	0	0	0	0	0	0	0	0	0	0	0	0	0	0	0	0	0	0	0	0	0	0	0	0	0	0	0	0	0	0	0	0	0	0	0	0	0	0	0	0	0	0	0	0	0	0	0
SB_cbin_13	d__Bacteria;p__Desulfobacterota;c__Desulfobacteria;o__Desulfobacterales;f__SURF-15;g__;s__	0	0	0	0	0	0	0	0.0413934	0	0.0066149	0	0.00757619	0	0	0.00336559	0.0155234	0.0175369	0.0761533	0.0424786	0.0762537	0.0207485	0.00826103	0	0	0	0	0	0.0914539	0.0321577	0.0200177	0.00947191	0.00200103	0.00178781	0	0	0	0	0	0.0120302	0	0	0	0	0	0	0	0.0120419	0.0751571
HMR_S11_6_22	d__Bacteria;p__Desulfobacterota;c__Desulfobacteria;o__Desulfobacterales;f__ETH-SRB1;g__B13-G4;s__	0	0	0	0	0	0	0	0	0.0484498	0.0454367	0.0351587	0.0416446	0.0603436	0.0834601	0.449201	0.252404	0.378739	0.250826	0.334712	0.0935374	0.0128239	0.0268658	0.392611	0.556016	0.943826	0.260657	0.703956	0.00334748	0.0455783	0.0313496	0.0623333	0.0645871	0.162766	0.0844348	0.106137	0.135963	0.149087	0.0437098	0.0817449	0.104991	0	0	0	0	0.04209	0	0	0.00983746
QDN-W03B-2880_sbin_21	d__Bacteria;p__Desulfobacterota;c__Desulfobacteria;o__Desulfobacterales;f__UBA11574;g__;s__	0	0	0	0	0	0	0	0.00935778	0	0.0111348	0	0	0	0	0	0.00718837	0.00818863	0.00981712	0.0168453	0.0169561	0.0159513	0.0160142	0	0	0	0	0	0.0116617	0	0	0	0	0	0	0	0	0	0	0	0	0	0	0	0	0	0	0	0
SF_Co_bin_45	d__Bacteria;p__Desulfobacterota;c__Desulfuromonadia;o__Desulfuromonadales;f__BM103;g__;s__	0	0	0	0	0	0	0	0	0	0	0	0	0	0	0.0106567	0.00507242	0.00515601	0	0	0	0	0	0	0	0	0	0	0	0	0	0	0	0	0	0	0	0	0	0	0	0	0	0	0	0	0	0	0
HMR_S11_1_6	d__Bacteria;p__Desulfobacterota;c__Desulfobacteria;o__Desulfobacterales;f__UBA11574;g__S5133MH16;s__	0	0	0	0	0	0	0	0.0764825	0.00613175	0.0135532	0	0.0136264	0	0	0.00831533	0.0133492	0.0150301	0.0176145	0.0332633	0.0608906	0.0228289	0.00779829	0	0.00958414	0	0	0	0.109917	0.0117416	0.0124222	0.00905423	0.0024209	0.00268654	0.00245471	0	0	0	0	0.00890937	0	0	0.0140945	0	0	0	0	0	0.0132846
SF_Co_bin_92	d__Bacteria;p__Desulfobacterota;c__Desulfobulbia;o__Desulfobulbales;f__Desulfobulbaceae;g__;s__	0	0	0	0	0	0	0	0	0	0	0	0	0	0	0	0	0	0	0.0017153	0	0	0	0.0162581	0.00388062	0	0	0.00445367	0	0	0	0	0	0	0	0	0	0	0	0	0	0	0	0	0	0	0	0	0
HY4_GJ-9_13	d__Bacteria;p__Desulfobacterota;c__Desulfobacteria;o__Desulfobacterales;f__UBA2156;g__;s__	0	0	0	0	0	0	0	0	0	0	0	0	0	0	0	0	0	0.008937	0.00456275	0.0118927	0	0	0	0	0	0	0	0.00635039	0	0	0	0	0	0	0	0	0	0	0	0	0	0.017358	0	0	0	0	0.101087	0.0639083
SB_sbin_2_20	d__Bacteria;p__Desulfobacterota;c__Desulfobacteria;o__Desulfobacterales;f__UBA11574;g__S5133MH16;s__	0	0	0	0	0	0	0	0.0589102	0.0133655	0.0169759	0.00959143	0.0181651	0.00367741	0.00428236	0.0173921	0.0138398	0.0156599	0.0087017	0.0126267	0.0195359	0.005301	0.00714866	0.0164113	0.0237064	0.0185057	0	0.0143178	0.0392308	0.0222377	0.0176245	0.0184355	0.00727387	0.00553407	0.00636995	0	0	0	0	0.00965344	0	0	0.0181026	0	0	0	0	0	0.0123551
HMR_12C1559	d__Bacteria;p__Desulfobacterota;c__Desulfobacteria;o__C00003060;f__C00003106;g__C00003106;s__C00003106	0	0	0	0	0	0	0	0	0.00890034	0	0	0	0.00273257	0.00443262	0.0235055	0.0191461	0.0440182	0.159771	0.0396146	0.0228644	0	0	1.81151	0.318429	0.496575	0.183642	0.752253	0	0	0	0	0	0	0	0	0	0	0	0	0	0	0	0	0	0	0	0	0
HMR_S11_4_13	d__Bacteria;p__Desulfobacterota;c__DSM-4660;o__Desulfatiglandales;f__B25-G16;g__B33-G16;s__	0.0150103	0.0142682	0	0.211541	0	0	0	0.124775	0.0504984	0.0358899	0.021291	0.0314981	0	0	0	0.0027681	0.00339252	0	0.0110152	0.00827447	0.039356	0.0197828	0	0	0	0	0	0.0891841	0.614794	0.338366	0.226555	0.141985	0.0626209	0.0729214	0.0190598	0.0071669	0.00532791	0.0293287	0.0447308	0.00679818	0	0	0	0	0	0	0	0
HMR_3C1419	d__Bacteria;p__Desulfobacterota;c__Desulfuromonadia;o__Desulfuromonadales;f__Geopsychrobacteraceae;g__Malonomonas;s__	0	0	0	0	0	0	0	0	0	0	0	0	0.00435287	0.00516826	0.120082	0.0527224	0.0510351	0	0	0	0	0	0.00630348	0.0173944	0.00612824	0	0	0	0	0	0	0	0	0	0	0	0	0	0	0	0	0	0	0	0	0	0	0
HM_sbin_24_2	d__Bacteria;p__Desulfobacterota;c__Desulfobacteria;o__Desulfobacterales;f__ETH-SRB1;g__;s__	0	0	0	0	0	0	0	0	0	0	0	0	0.0056576	0.00817845	0.0330771	0.0170001	0.0192438	0.0114904	0.0139279	0.00545022	0.00259589	0	0.0406153	0.0535177	0.0627701	0.0765571	0.0873298	0	0	0	0	0	0	0	0	0	0	0	0	0	0	0.00568502	0	2.23319	0.113181	0	0	0
HY4_GJ-12_2	d__Bacteria;p__Desulfobacterota;c__Syntrophobacteria;o__BM002;f__BM002;g__BM002;s__	0	0	0	0	0	0	0	0.13319	0	0.0318938	0	0.0358327	0	0	0	0.00630957	0.0077902	0.0548341	0.0424601	0.0513638	0.039922	0.0075487	0	0	0	0	0	0.158399	0.0552937	0.0217633	0.00990704	0	0.00191705	0	0	0	0	0	0.019319	0	0	0	0	0	0	0	0.0120023	0.134211
HMR_7C1228	d__Bacteria;p__Desulfobacterota;c__Desulfobacteria;o__Desulfobacterales;f__4572-123;g__;s__	0	0	0	0	0	0	0	0	0	0	0	0	0	0	0	0	0	0	0.0815942	0	0	0	0	0	0	0	0	0	0	0	0	0	0	0	0	0	0	0	0	0	0	0	0	0	0	0	0	0
HMR21_37	d__Bacteria;p__Desulfobacterota;c__WTBG01;o__WTBG01;f__WTBG01;g__WTBG01;s__WTBG01	0	0	0	0	0	0	0	0.00644671	0.0203193	0.0104542	0.0137866	0.00974473	0.00859535	0.00947194	0.0398869	0.0370971	0.0508576	0.0204406	0.0186632	0.036915	0	0	0.0405091	0.0515422	0.0341591	0.0200582	0.0316039	0.0199677	0.00945094	0.00784956	0.00860725	0.00758987	0	0	0	0	0	0	0.0126558	0	0	0.00697811	0	0	0.0181981	0	0.0098802	0.0421632
SF_Co_bin_81	d__Bacteria;p__Desulfobacterota;c__Desulfobulbia;o__Desulfobulbales;f__Desulfocapsaceae;g__Desulfocapsa;s__	0	0	0	0	0	0	0	0	0	0	0	0	0.00149053	0	0	0	0	0.0211622	0.00499871	0.0286797	0	0	0	0	0	0	0	0.00349473	0	0	0	0	0	0	0	0	0	0	0	0	0	0	0	0	0	0	0.00717861	0.0184825
HMR1_14	d__Bacteria;p__Desulfobacterota;c__WTBG01;o__WTBG01;f__WTBG01;g__WTBG01;s__	0	0	0	0	0	0	0	0	0.01416	0	0.00773117	0	0.00807989	0.00931694	0.0523967	0.029773	0.0308812	0.0155402	0.0120177	0.0291361	0	0	0.0475778	0.0747853	0.032483	0.00662988	0.02224	0.0107486	0	0.00423674	0.00455346	0	0	0	0	0	0	0	0	0	0	0.00969681	0	0	0.0124129	0	0.0066915	0.0262954
SF_HDNA3_10	d__Bacteria;p__Desulfobacterota;c__DSM-4660;o__Desulfatiglandales;f__Desulfatiglandaceae;g__4484-190-2;s__	0	0	0	0.00821029	0	0	0	0.037124	0.0655206	0.0385386	0.0494956	0.0348757	0.0322142	0.0400019	0.152367	0.127989	0.163247	0.0731384	0.0869517	0.0815935	0.0111936	0.0115178	0.199362	0.20968	0.210141	0.0957623	0.16515	0.0542086	0.0724646	0.0352631	0.0472617	0.0158138	0.013425	0.0134132	0.0212575	0.028684	0.0381347	0.0283913	0.0301756	0.021505	0	0.00874708	0	0	0.0298329	0	0.0219696	0.0546197
HMR_Co_S11_120	d__Bacteria;p__Desulfobacterota;c__Desulfobacteria;o__C00003060;f__C00003060;g__C00003060;s__	0	0	0	0	0	0	0	0.0246354	0	0.00895243	0	0.00831837	0	0	0	0.011043	0.0120009	0	0.00690161	0.0107647	0	0	0	0	0	0	0	0.147395	0.00864149	0.00559818	0.00284939	0	0	0	0	0	0	0	0.00791421	0	0	0	0	0	0	0	0	0
SB_sbin_7_23	d__Bacteria;p__Desulfobacterota;c__Desulfobacteria;o__Desulfobacterales;f__ETH-SRB1;g__Desulfaltia;s__	0	0	0	0	0	0	0	0	0.0394836	0.173553	0.111765	0.153405	0.0218873	0.020988	0.0929636	0.0438605	0.0523416	0.077187	0.0806425	0.0175978	0.0041472	0.0117126	0.0782431	0.202542	0.193692	0.611357	0.326747	0	0.0576178	0.0872491	0.219705	0.286519	0.124882	0.205889	0.476017	0.706396	0.880241	0.184116	0.427892	0.643881	0	0	0	0	0.020425	0	0	0
HMR22_3	d__Bacteria;p__Desulfobacterota;c__Desulfobulbia;o__Desulfobulbales;f__Desulfocapsaceae;g__Desulfocapsa;s__	0	0	0	0	0	0	0	0.0399159	0	0.0114151	0	0.0118887	0	0	0	0	0	0.082966	0.0156729	0.0297907	0.00372601	0	0	0	0	0	0	0.0254642	0	0.00427347	0	0	0	0	0	0	0	0	0.00616998	0	0	0	0	0	0	0	0	0
HMR_10C6056	d__Bacteria;p__Desulfobacterota;c__Desulfobacteria;o__Desulfobacterales;f__ETH-SRB1;g__ETH-SRB1;s__	0	0	0	0	0	0	0	0	0	0	0	0	0.00334942	0.00305389	0.0164363	0.00805062	0.00902786	0.0130725	0.0234026	0.0152908	0.0239173	0.327076	0.0104307	0.0242726	0.0246634	0.0705527	0.039089	0.0041526	0.0390283	0.0169808	0.0323178	0.0620119	0.0128839	0.0219121	0.0404562	0.0753577	0.0869752	0.0656781	0.0588216	0.06051	0	0	0	0	0.0563713	0	0	0
SF_GA-5_3	d__Bacteria;p__Desulfobacterota;c__Desulfobacteria;o__Desulfobacterales;f__ETH-SRB1;g__Desulfaltia;s__	0	0	0	0	0	0	0	0	0.148789	0.565338	0.344021	0.503368	0.0275079	0.0331684	0.235342	0.1358	0.17364	0.159416	0.196547	0.0646692	0.0104152	0.0219117	0.180798	0.39324	0.459226	0.69862	0.664724	0.0214155	0.313711	0.244862	0.381901	0.537943	0.454762	0.681647	2.46874	2.40544	2.75227	0.569338	1.07887	1.65965	0	0	0	0	0.0285127	0	0	0
SF_Co_bin_164	d__Bacteria;p__Desulfobacterota;c__Syntrophobacteria;o__BM002;f__BM002;g__BM002;s__	0	0	0	0	0	0	0	0.106762	0	0.0155191	0	0.0189899	0	0	0	0.00380123	0.00431437	0.080504	0.0493778	0.0615028	0.0239958	0.00779786	0	0	0	0	0	0.0985437	0.0203176	0.0115981	0.00444197	0	0	0	0	0	0	0	0.00919211	0	0	0	0	0	0	0	0	0.0234082
SH-W20A-3080_sbin_37	d__Bacteria;p__Desulfobacterota;c__Desulfobacteria;o__C00003060;f__C00003060;g__C00003060;s__	0	0	0	0	0	0	0	0	0	0	0	0	0	0	0	0	0	0	0	0	0	0	0	0	0	0	0	0	0	0.0090329	0.0106652	0.0125637	0	0	0	0	0	0	0	0	0	0	0	0	0	0	0	0
SB_cbin_201	d__Bacteria;p__Desulfobacterota;c__Desulfobacteria;o__Desulfobacterales;f__ETH-SRB1;g__B13-G4;s__	0	0	0	0	0	0	0	0	0.0193862	0.0145392	0	0.0137641	0.0352172	0.0439376	0.452443	0.257513	0.315149	0.107799	0.222925	0.126538	0.0186813	0.0368798	0.266555	0.426769	0.521803	0.25968	0.470141	0.00275752	0.0195568	0.00627176	0.0259154	0.00992102	0.0116267	0.0089776	0	0	0.0361602	0.0160105	0.0287451	0.0250906	0	0	0	0	0.0441132	0	0	0.0403644
QDN-W04B-580_sbin_21	d__Bacteria;p__Desulfobacterota;c__Desulfobacteria;o__Desulfobacterales;f__UBA11574;g__;s__	0	0	0	0	0	0	0	0.0343781	0	0.0118943	0	0.00939751	0	0	0	0	0.00342576	0.00674241	0.0194358	0.018779	0.0472787	0.0274401	0	0	0	0	0	0.0196436	0.0178039	0.00976519	0.00768521	0.00578005	0.00580488	0	0	0	0	0	0	0	0	0	0	0	0	0	0	0
QDN-W04B-4900_sbin_1	d__Bacteria;p__Desulfobacterota;c__Desulfuromonadia;o__Desulfuromonadales;f__Geoalkalibacteraceae;g__Geoalkalibacter;s__	0	0	0	0	0	0	0	0	0	0	0	0	0	0	0	0	0	0	0	0	0	0	0	0	0	0	0	0	0	0	0	0	0	0	0	0	0	0	0	0	0	0	0	0	0	0	0	0
SF_GA-4_10	d__Bacteria;p__Desulfobacterota;c__Desulfobacteria;o__Desulfobacterales;f__ETH-SRB1;g__B13-G4;s__	0	0	0	0	0	0	0	0	0.0440687	0.043913	0.0288757	0.0386481	0.0533536	0.0680169	0.661744	0.446172	0.531992	0.194669	0.430368	0.369887	0.0467368	0.103912	0.424971	0.629309	0.804578	0.402948	0.707134	0.00692375	0.0606539	0.0276642	0.0902919	0.0530549	0.0374953	0.0378134	0.0868112	0.114241	0.134276	0.0492042	0.109624	0.103667	0	0	0	0	0.0951379	0	0	0.0377
SB_sbin_2_46	d__Bacteria;p__Desulfobacterota;c__Desulfuromonadia;o__Desulfuromonadales;f__Syntrophotaleaceae;g__Syntrophotalea_A;s__	0	0	0	0	0	0	0	0	0	0	0	0	0	0	0	0	0	0	0	0	0	0	0	0	0	0	0	0.00384244	0	0	0	0	0	0	0	0	0	0	0	0	0	0	0	0	0	0	0	0
QDN-W04B-4228_sbin_13	d__Bacteria;p__Desulfobacterota;c__Desulfuromonadia;o__Desulfuromonadales;f__JACZKF01;g__JACZKF01;s__	0	0	0	0	0	0	0	0	0	0	0	0	0	0	0	0	0	0	0	0	0	0	0	0	0	0	0	0	0	0	0	0	0	0	0	0	0	0	0	0	0	0	0	0	0	0	0	0
HMR23_5	d__Bacteria;p__Desulfobacterota;c__Syntrophobacteria;o__BM002;f__BM002;g__BM002;s__	0	0	0	0	0	0	0	0.250286	0	0.0238862	0	0.0293793	0.000863609	0	0	0.00571096	0.00689029	0.253672	0.14898	0.194037	0.0545988	0.0209329	0	0.00138094	0	0	0	0.203006	0.0130901	0.0175681	0.0046462	0	0.00149945	0	0	0	0	0	0.0143648	0	0	0	0	0	0	0	0	0.0115737
HMR_S11_6_14	d__Bacteria;p__Desulfobacterota;c__Dissulfuribacteria;o__Dissulfuribacterales;f__UBA3076;g__UBA3076;s__	0	0	0	0.0106852	0	0	0	0	1.22308	0.726966	1.59611	0.7935	0.00644123	0.0100674	0.174377	0.198239	0.261311	0.0215059	0.0342305	0.0123729	0.0053916	0.00316815	0.142099	0.246231	0.712596	0.0424636	0.256858	0.00562411	0.0365799	0.0320548	0.0347354	0.042142	0.260182	0.90973	0.170811	0.0947445	0.119406	0.0275951	0.179609	0.0477489	0	0	0	0	0	0	0	0
MS_sbin_12	d__Bacteria;p__Desulfobacterota;c__Desulfobacteria;o__Desulfobacterales;f__UBA11574;g__S5133MH16;s__	0	0	0	0	0	0	0	0	0.0145122	0.0106417	0.0118487	0	0.00619019	0.00717008	0.0362549	0.0240193	0.0281889	0.0144979	0.022238	0.0193378	0	0	0.033723	0.0483247	0.0453895	0.0331398	0.0398882	0.0071943	0.0147768	0.0119366	0.0165354	0.00728246	0.00607644	0.00826304	0	0	0	0	0	0	0	0	0	0	0	0	0	0
SB_cbin_72	d__Bacteria;p__Desulfobacterota;c__Desulfobulbia;o__Desulfobulbales;f__Desulfobulbaceae;g__;s__	0	0	0	0	0	0	0	0	0	0	0	0	0.00164004	0.00171134	0.00219435	0.00275937	0.00424479	0.00321077	0.00198846	0.00393517	0	0	0.00709863	0.00292313	0	0	0	0.0288018	0	0.00493077	0.00292544	0	0	0	0	0	0	0	0.0036356	0	0	0.00506208	0	0	0	0	0.00312397	0.0177056
WGoM_sbin_oily_21	d__Bacteria;p__Desulfobacterota;c__Desulfobacteria;o__Desulfobacterales;f__Desulfosarcinaceae;g__Desulfosarcina;s__Desulfosarcina	0	0	0	0	0	0	0	0	0	0	0	0	0	0	0	0	0	0	0	0	0	0	0	0	0	0	0	0	0	0	0	0	0	0	0	0	0	0	0	0	0	0	0	0	0	0	0	0
SH-W20A-3080_sbin_50	d__Bacteria;p__Desulfobacterota;c__DSM-4660;o__Desulfatiglandales;f__B25-G16;g__B33-G16;s__	0	0	0.0102746	0.0182785	0	0	0	0	0	0	0	0	0	0	0	0	0	0	0	0	0.0100642	0.00449297	0	0	0	0	0	0	0.0176897	0.0205794	0.0205511	0.0278998	0.029328	0.0213551	0.0116228	0	0.00721415	0	0.00761131	0.00575601	0	0	0	0	0	0	0	0
HMR25_15	d__Bacteria;p__Desulfobacterota;c__Desulfobacteria;o__Desulfobacterales;f__ETH-SRB1;g__B13-G4;s__	0	0	0	0	0	0	0	0.00925918	0	0	0	0	0.00656161	0.00754202	0.0452092	0.0239137	0.0275213	0.0284088	0.128914	0.0521384	0.205782	0.051891	0.0484006	0.0594777	0.0640152	0.0719859	0.0720849	0.00798559	0.014448	0.010932	0.00907583	0.00869532	0	0	0	0	0	0	0.0101108	0	0	0	0	0	0.0155041	0	0	0
HMR18_2	d__Bacteria;p__Desulfobacterota;c__Desulfobacteria;o__Desulfobacterales;f__ETH-SRB1;g__B13-G4;s__	0	0	0	0	0	0	0	0	0.0173496	0.0266436	0.0168065	0.0236122	0.159701	0.444173	0.621121	0.275391	0.319189	0.299281	0.534621	0.100121	0.0100028	0.0220039	1.04605	0.925001	1.06615	1.05074	1.16778	0	0.0119362	0.00845249	0.0231954	0.0202399	0.0164866	0.0188607	0.0404618	0.0942999	0.107205	0.0387238	0.0647734	0.0774416	0	0	0	0	0.581492	0	0	0.00913695
HY4_Co_75	d__Bacteria;p__Desulfobacterota;c__Desulfobacteria;o__Desulfobacterales;f__Desulfobacteraceae;g__Desulfobacula;s__	0	0	0	0	0	0	0	0	0	0	0	0	0.406129	0.380722	0.0945823	0.0641465	0.0504914	0.00615674	0.00706036	0.00739838	0	0	0.0175373	0.0101128	0	0	0	0.00215275	0	0	0	0	0	0	0	0	0	0	0	0	0	0.027185	0	0.10078	0.0265842	0	0.0587576	0.134214
GoM_cbin9	d__Bacteria;p__Desulfobacterota;c__GWC2-55-46;o__GWC2-55-46;f__;g__;s__	0	0	0	0	0	0	0	0	0	0	0	0	0	0	0	0	0	0.0526311	0.0218124	0.0143968	0.0405422	0	0	0	0	0	0	0	0	0	0	0	0	0	0	0	0	0	0	0	0	0	0	0	0	0	0	0
SF_Co_bin_157	d__Bacteria;p__Desulfobacterota;c__Desulfobulbia;o__Desulfobulbales;f__BM004;g__BM004;s__	0	0	0	0	0	0	0	0	0	0	0	0	0.0147321	0.0142268	0.00204658	0.0195841	0.0232269	0.0714508	0.0202832	0.111345	0	0	0	0	0	0	0	0.0232807	0	0.00338104	0	0	0	0	0	0	0	0	0.00440443	0	0	0.0152461	0	0	0	0	0.174407	0.128176
HM_cbin_4	d__Bacteria;p__Desulfobacterota;c__Desulfobulbia;o__Desulfobulbales;f__Desulfocapsaceae;g__Desulforhopalus;s__	0	0	0	0	0	0	0	0	0	0	0	0	0.00969649	0.0071626	0.00408307	0.00305852	0.00513851	0.00304654	0	0.00325677	0	0	0.0188857	0.00630566	0	0	0	0	0	0	0	0	0	0	0	0	0	0	0	0	0	0.077696	0	0.273924	0.112257	0	0	0
SCS_cbin_66	d__Bacteria;p__Desulfobacterota;c__Desulfobulbia;o__Desulfobulbales;f__Desulfobulbaceae;g__Desulfobulbus;s__	0	0	0	0	0	0	0	0	0	0	0	0	0	0	0	0	0	0	0	0	0	0	0	0	0	0	0	0	0	0	0	0	0	0	0	0	0	0	0	0	0	0	0	0	0	0	0	0
SF_Co_bin_169	d__Bacteria;p__Desulfobacterota;c__Desulfobulbia;o__Desulfobulbales;f__Desulfurivibrionaceae;g__;s__	0	0	0	0	0	0	0	0	0	0	0	0	0.00412537	0.00418892	0	0	0	0.00427049	0.0016718	0.0062178	0	0	0	0	0	0	0	0.00589882	0	0	0	0	0	0	0	0	0	0	0	0	0	0.0034023	0	0	0	0	0	0
HMR_S11_1_31	d__Bacteria;p__Desulfobacterota;c__Syntrophobacteria;o__BM002;f__BM002;g__BM002;s__	0	0	0	0	0	0	0	0.17058	0	0.0185995	0	0.02303	0.00115784	0	0	0.00822731	0.0102079	0.198219	0.112198	0.148752	0.0348017	0.0145043	0	0.00257771	0	0	0	0.272652	0.0269932	0.0261924	0.00884191	0	0.00264585	0	0	0	0	0	0.019458	0	0	0	0	0	0	0	0	0.0164172
HY4_GJ-10_1	d__Bacteria;p__Desulfobacterota;c__DSM-4660;o__Desulfatiglandales;f__Desulfatiglandaceae;g__Desulfacyla;s__	0	0	0	0	0	0	0	0.0399684	0.00985206	0.0110197	0	0.0100844	0.00412176	0.00472534	0.0141489	0.0159152	0.0198831	0.0179098	0.0164193	0.0217862	0.0074414	0.0136757	0.0187761	0.0195778	0.0165363	0	0.0118261	0.0218726	0.0269281	0.012803	0.0119256	0.00424622	0.00293094	0	0	0	0	0	0.00591172	0	0	0	0	0	0	0	0.00755395	0.0305364
SH-W20A-1310_sbin_27	d__Bacteria;p__Desulfobacterota;c__Desulfobacteria;o__C00003060;f__C00003060;g__C00003060;s__	0	0	0	0.00973578	0	0	0	0	0	0	0	0	0	0	0	0	0	0	0.00316683	0	0.0107718	0.00415572	0	0	0	0	0	0.00452008	0	0.00647989	0	0	0	0	0	0	0	0	0	0	0	0	0	0	0	0	0	0
SB_cbin_110	d__Bacteria;p__Desulfobacterota;c__Zymogenia;o__Zymogeniales;f__Zymogeniaceae;g__Zymogenus;s__	0	0	0	0	0	0	0	0	0	0	0	0	0	0	0	0	0	0	0	0	0	0	0	0	0	0	0	0	0	0	0	0	0	0	0	0	0	0	0	0	0	0	0	0	0	0	0	0
MS_sbin_1	d__Bacteria;p__Desulfobacterota;c__DSM-4660;o__Desulfatiglandales;f__Desulfatiglandaceae;g__;s__	0	0	0	0	0	0	0	0	0.0334614	0.0205816	0.0397641	0.0245053	0	0	0	0	0	0	0	0	0	0	0	0.00750882	0.0192103	0	0	0	0	0	0	0	0	0	0	0	0	0	0	0	0	0	0	0	0	0	0	0
HY4_GJ-10_34	d__Bacteria;p__Desulfobacterota;c__Desulfobacteria;o__Desulfobacterales;f__;g__;s__	0	0	0	0	0	0	0	0.125568	0	0.0182334	0	0.0207841	0	0	0	0.0125139	0.0130825	0.148164	0.0990937	0.144442	0.0374659	0.0107855	0	0.00346433	0	0	0	0.0633889	0.020254	0.0110334	0.00411806	0	0	0	0	0	0	0	0.0100565	0	0	0	0	0	0	0	0.0285308	0.196296
SF_Co_bin_15	d__Bacteria;p__Desulfobacterota;c__Desulfobulbia;o__Desulfobulbales;f__Desulfocapsaceae;g__Desulfocapsa;s__	0	0	0	0	0	0	0	0	0	0	0	0	0.00296656	0.00276268	0.00310426	0.00418806	0.00595433	0.00212488	0	0.00355751	0	0	0	0.004796	0	0	0	0.00255351	0	0	0	0	0	0	0	0	0	0	0	0	0	0	0	0	0	0	0	0
HMR17_30	d__Bacteria;p__Desulfobacterota;c__Desulfuromonadia;o__Desulfuromonadales;f__UBA2294;g__Kmv16;s__	0	0	0	0	0	0	0	0	0	0	0	0	0.0582867	0.0515574	0.00899053	0.0130073	0.0104513	0	0	0	0	0	0.0144981	0	0	0	0	0	0	0	0.00152087	0	0	0	0	0	0	0	0	0	0	0	0	0	0	0	0	0
SF_Co_bin_123	d__Bacteria;p__Desulfobacterota;c__DSWW01;o__DSWW01;f__DSWW01;g__S015-6;s__	0	0	0	0	0	0	0	0	0.010863	0	0	0	0	0	0.00200378	0.00915409	0.00953732	0.0058242	0.00475463	0.0101311	0	0	0	0.00553594	0	0	0	0.0056198	0	0	0	0	0	0	0	0	0	0	0	0	0	0	0	0	0	0	0	0.0161594
HMR19_5	d__Bacteria;p__Desulfobacterota;c__UBA8473;o__UBA8473;f__UBA8473;g__;s__	0	0	0	0	0	0	0	0	0.00569029	0.0109359	0.00700243	0.00539246	0.00244003	0.00280346	0.0580637	0.0222374	0.0252539	0.0335128	0.0215975	0.028577	0.00298701	0.00210343	0.00584362	0.0397314	0.0559665	0	0.0113136	0	0	0.00289564	0.00204299	0	0	0	0	0	0	0	0	0	0	0	0	0	0	0	0	0
WGoM_cbin_31	d__Bacteria;p__Desulfobacterota;c__Desulfobulbia;o__Desulfobulbales;f__Desulfurivibrionaceae;g__;s__	0	0	0	0	0	0	0	0	0.0523715	0.014669	0.0336998	0.00870971	0	0	0.00319964	0.0034507	0.00394797	0	0	0	0	0	0	0.00718351	0	0	0	0	0	0	0.00399291	0	0	0	0	0	0	0	0	0	0	0	0	0	0	0	0	0
HM_sbin_20_17	d__Bacteria;p__Desulfobacterota;c__Syntrophia;o__Syntrophales;f__UBA2210;g__UBA2210;s__	0	0	0	0	0	0	0	0	0	0	0	0	0	0	0.0108208	0.00296128	0.00215942	0	0	0	0	0	0.0026969	0.00778551	0.00591559	0.0180403	0.0133386	0	0	0	0	0	0	0	0	0	0	0	0	0	0.0450169	0	0.573072	0	0.0788795	0	0	0
HMR_8C2149	d__Bacteria;p__Desulfobacterota;c__Desulfobacteria;o__Desulfobacterales;f__UBA11574;g__;s__	0	0	0	0	0	0	0	0.0665221	0	0.0240822	0	0.0183503	0	0	0	0.0171476	0.0207165	0.0479536	0.100197	0.146573	0.0964328	0.0192816	0	0.00126952	0	0	0	0.117111	0.0077304	0.00762758	0.00234063	0	0.00127721	0	0	0	0	0	0.00690987	0	0	0	0	0	0	0	0	0.0088949
SF_GA-2_9	d__Bacteria;p__Desulfobacterota;c__Desulfobacteria;o__Desulfobacterales;f__;g__;s__	0	0	0	0	0	0	0	0.0473808	0.0168265	0.0195198	0	0.0200589	0.0186142	0.0168972	0.037342	0.124732	0.122935	0.1484	0.0876949	0.220311	0.0112462	0.00901027	0.0445012	0.0383366	0.0282781	0	0.022944	0.118883	0.0182305	0.0149025	0.0120571	0	0.00672592	0.0118413	0	0	0	0	0.0226297	0	0	0.0234663	0	0	0	0	0.117987	0.491626
QDN-W04B-4900_sbin_22	d__Bacteria;p__Desulfobacterota;c__Desulfuromonadia;o__Desulfuromonadales;f__Geoalkalibacteraceae;g__Geoalkalibacter;s__	0	0	0	0	0	0	0	0	0	0	0	0	0	0	0	0	0	0	0	0	0	0	0	0	0	0	0	0	0	0	0	0	0	0	0	0	0	0	0	0	0	0	0	0	0	0	0	0
WGoM_cbin_56	d__Bacteria;p__Desulfobacterota;c__UBA8473;o__UBA8473;f__UBA8473;g__;s__	0	0	0	0	0	0	0	0	0.0124068	0.0139723	0.0161578	0.0107223	0.00140237	0.0017046	0.0219021	0.0116337	0.0139452	0.0184389	0.012118	0.0164294	0	0	0.00535826	0.0205708	0.0287614	0	0.00730099	0	0	0.00260068	0.00236429	0	0	0	0	0	0	0	0	0	0	0	0	0	0	0	0	0
SB_cbin_23	d__Bacteria;p__Desulfobacterota;c__Desulfobacteria;o__Desulfobacterales;f__ETH-SRB1;g__;s__	0	0	0	0	0	0	0	0	0	0	0	0	0	0	0.019008	0	0.0136726	0.027546	0.0222277	0.0202407	0.00997729	0.00795993	0.0234777	0.0292321	0.0365053	0	0.0396868	0	0	0	0	0	0	0	0	0	0	0	0	0	0	0	0	0	0	0	0	0
SF_Co_bin_75	d__Bacteria;p__Desulfobacterota;c__Desulfuromonadia;o__Desulfuromonadales;f__Geopsychrobacteraceae;g__Desulfuromusa;s__	0	0	0	0	0	0	0	0	0	0	0	0	0.00711256	0.00961589	0.0104321	0.004276	0.00354056	0	0	0	0	0	0	0	0	0	0	0	0	0	0	0	0	0	0	0	0	0	0	0	0	0	0	0	0	0	0	0
SB_cbin_197	d__Bacteria;p__Desulfobacterota;c__Desulfobacteria;o__Desulfobacterales;f__UBA11574;g__;s__	0	0	0	0	0	0	0	0.0217691	0.0139309	0.0111151	0.00731274	0.00966388	0.0231169	0.0221128	0.0762651	0.0619899	0.0575624	0.0506544	0.0654045	0.093449	0.0263367	0.251734	0.0898168	0.129308	0.0585526	0.036013	0.051127	0.0132041	0.0196193	0.0166249	0.0158878	0.00544273	0.00460186	0.00433138	0	0	0	0	0.00970587	0	0	0.0833802	0	0	0.0714552	0	0	0.00904331
SCS_cbin_99	d__Bacteria;p__Desulfobacterota;c__Desulfobulbia;o__Desulfobulbales;f__Desulfocapsaceae;g__Desulfofustis;s__	0	0	0	0	0	0	0	0	0	0	0	0	0	0	0	0	0	0	0	0	0	0	0	0	0	0	0	0	0	0	0	0	0	0	0	0	0	0	0	0	0	0	0	0	0	0	0	0
QDN-W01B-1949_sbin_19	d__Bacteria;p__Desulfobacterota;c__Syntrophia;o__Syntrophales;f__UBA2210;g__JAFGPZ01;s__	0	0	0	0	0	0	0	0	0	0	0	0	0	0	0	0	0	0	0	0	0	0.00317705	0	0.00478727	0	0.00749825	0.00720491	0	0	0	0	0	0	0	0	0	0	0	0	0	0	0	0	0	0	0	0	0
SCS_cbin_129	d__Bacteria;p__Desulfobacterota;c__BSN033;o__WVXP01;f__WVXP01;g__;s__	0	0	0	0	0	0	0	0.0592676	0	0.0081892	0	0.0082794	0	0	0	0	0	0	0.00601357	0.00165865	0.023319	0.0215517	0	0	0	0	0	0.00771338	0.00849468	0.00228675	0	0	0	0	0	0	0	0	0	0	0	0	0	0	0	0	0	0
SH-W20A-2180_sbin_28	d__Bacteria;p__Desulfobacterota;c__;o__;f__;g__;s__	0	0	0	0	0	0	0	0	0	0	0	0	0	0	0	0	0	0	0	0	0	0	0	0	0	0	0	0	0	0	0	0	0	0	0	0	0	0	0	0	0	0	0	0	0	0	0	0
WGoM_sbin_oily_49	d__Bacteria;p__Desulfobacterota;c__Desulfobacteria;o__Desulfobacterales;f__SURF-7;g__;s__	0	0	0	0	0	0	0	0	0	0	0	0	0	0	0	0	0	0	0	0	0	0	0	0	0	0	0	0	0	0	0	0	0	0	0	0	0	0	0	0	0	0	0	0	0	0	0	0
MS_sbin_4	d__Bacteria;p__Desulfobacterota;c__Desulfobacteria;o__Desulfobacterales;f__ETH-SRB1;g__B13-G4;s__	0	0	0	0	0	0	0	0	0.041488	0.0273769	0.0389262	0.0282842	0.0132506	0.0154883	0.106025	0.0622775	0.0818626	0.0421555	0.0609554	0.0297108	0.00564103	0.00994794	0.110999	0.143905	0.194136	0.159107	0.187096	0	0.00667935	0.00443722	0.0130677	0.0109046	0.00917464	0.0164875	0.0205459	0	0.0383433	0	0.0289665	0.0280465	0	0	0	0	0.025236	0	0	0
HMR25_18	d__Bacteria;p__Desulfobacterota;c__DSM-4660;o__Desulfatiglandales;f__B25-G16;g__B33-G16;s__	0	0	0	0.0289256	0	0	0	0.0911421	0	0.0140503	0	0.00933789	0	0	0	0	0	0	0.0220383	0.0100291	0.209062	0.0328116	0	0	0	0	0	0.0257921	0.0248952	0.0233048	0.0225029	0.0231026	0.0153236	0.00553908	0	0	0	0.0166984	0.0103792	0.004078	0	0	0	0	0	0	0	0
HMR_S11_1_32	d__Bacteria;p__Desulfobacterota;c__JADFVX01;o__JADFVX01;f__JADFVX01;g__JADFVM01;s__JADFVM01	0	0	0	0	0	0	0	0	0	0	0	0	0	0	0	0	0	0	0	0	0	0	0	0	0	0	0	0.128458	0.00753564	0.00699038	0.00124229	0	0	0	0	0	0	0	0	0	0	0	0	0	0	0	0	0
SCS_cbin_177	d__Bacteria;p__Desulfobacterota;c__Syntrophobacteria;o__;f__;g__;s__	0	0	0	0	0	0	0	0	0	0	0	0	0	0	0	0	0	0	0	0	0	0	0	0	0	0	0	0	0	0	0	0	0	0	0	0	0	0	0	0	0	0	0	0	0	0	0	0
SH-W20A-1310_sbin_53	d__Bacteria;p__Desulfobacterota;c__JACPFL01;o__;f__;g__;s__	0	0	0	0	0	0	0	0	0	0	0	0	0	0	0	0	0	0	0	0	0	0	0	0	0	0	0	0	0	0	0	0	0	0	0	0	0	0	0	0	0	0	0	0	0	0	0	0
HMR23_1	d__Bacteria;p__Desulfobacterota;c__UBA8473;o__UBA8473;f__UBA8473;g__;s__	0	0	0	0	0	0	0	0.0112862	0.027174	0.0172506	0.0244231	0.0143619	0.00358191	0.00424382	0.034493	0.0232284	0.027712	0.0429667	0.031609	0.0547	0.00809923	0.00869155	0.0160796	0.0352685	0.0507791	0	0.0151217	0.00781031	0	0.00650126	0.00471075	0.00195677	0	0	0	0	0	0	0	0	0	0	0	0	0	0	0	0
HY4_GJ-12_4	d__Bacteria;p__Desulfobacterota;c__WTBG01;o__WTBG01;f__WTBG01;g__WTBG01;s__WTBG01	0	0	0	0	0	0	0	0.010507	0.0119631	0.00470402	0	0	0.00536707	0.00631939	0.0220801	0.0295449	0.0342894	0.0191611	0.0198663	0.0373326	0.00533115	0	0.0256061	0.0300707	0.020467	0.0128176	0.0177331	0.0284022	0.0144377	0.0108427	0.0112834	0.00640319	0.00434635	0	0	0	0	0	0.00819936	0	0	0.00563968	0	0	0.00982575	0	0.0126132	0.0570653
HY4_Co_65	d__Bacteria;p__Desulfobacterota;c__WTBG01;o__WTBG01;f__WTBG01;g__WTBG01;s__WTBG01	0	0	0	0	0	0	0	0.00624526	0.022605	0	0	0	0.00565864	0.00665259	0.0210268	0.0326935	0.0372862	0.0216362	0.0172214	0.0430439	0	0	0.0260655	0.0300629	0.0187332	0	0.0123349	0.0292513	0.00959577	0.0066346	0.00684436	0	0	0	0	0	0	0	0.00791296	0	0	0.00741587	0	0	0.012582	0	0.0182815	0.0820229
HY4_GA-7_5	d__Bacteria;p__Desulfobacterota;c__DSM-4660;o__Desulfatiglandales;f__Desulfatiglandaceae;g__4484-190-2;s__	0	0	0	0.0214211	0	0	0	0.0913293	0.0810282	0.049827	0.0678295	0.0456409	0.0360049	0.0450198	0.152947	0.113058	0.147136	0.0674523	0.0763219	0.0730919	0.0198659	0.0105983	0.180228	0.204031	0.163693	0.0645941	0.101583	0.107028	0.163359	0.0731504	0.078376	0.0193239	0.00986685	0.0126051	0.00900598	0.0156986	0.0316229	0.0463093	0.0276673	0.00934839	0	0.0109523	0	0	0.0416725	0	0.0161416	0.0721445
WGoM_cbin_51	d__Bacteria;p__Desulfobacterota;c__Desulfobacteria;o__Desulfobacterales;f__BuS5;g__BuS5;s__	0	0	0	0	0	0	0	0	0	0	0.0170387	0	0	0	0	0	0	0	0	0	0	0	0	0	0	0	0	0	0	0	0	0	0	0	0	0	0	0	0	0	0	0	0	0	0	0	0	0
HMR_3C1215	d__Bacteria;p__Desulfobacterota;c__Desulfuromonadia;o__Desulfuromonadales;f__Desulfuromonadaceae;g__Desulfuromonas;s__	0	0	0	0	0	0	0	0	0	0	0	0	0	0	0.0719456	0.00911399	0.00747782	0	0	0	0	0	0	0	0	0	0	0	0	0	0	0	0	0	0	0	0	0	0	0	0	0	0	0	0	0	0	0
HMR17_35	d__Bacteria;p__Desulfobacterota;c__Desulfuromonadia;o__Desulfuromonadales;f__BM103;g__;s__	0	0	0	0	0	0	0	0	0	0	0	0	0.0557605	0.043851	0.015665	0.0354679	0.0299867	0.00611087	0.0061653	0.00553509	0	0	0.137309	0.015491	0.00754381	0	0	0	0	0	0	0	0	0	0	0	0	0	0	0	0	0	0	0	0	0	0	0
HMR2_2	d__Bacteria;p__Desulfobacterota;c__DSM-4660;o__Desulfatiglandales;f__Desulfatiglandaceae;g__4484-190-2;s__	0	0	0	0.0137929	0	0	0	0.044851	0.108601	0.119682	0.153891	0.102492	0.0525029	0.0703146	0.206929	0.12479	0.151678	0.0993617	0.095524	0.0608088	0.0100919	0.00593543	0.295971	0.412451	0.407	0.168092	0.223968	0.0545201	0.0917602	0.0430729	0.0481062	0.0162938	0.014904	0.0354071	0.0354665	0.0596294	0.0693452	0.0470017	0.0480641	0.0371381	0	0.00730597	0	0	0.0394282	0	0.00418786	0.0180172
SF_GA-1_3	d__Bacteria;p__Desulfobacterota;c__DSM-4660;o__Desulfatiglandales;f__Desulfatiglandaceae;g__Desulfacyla;s__	0	0	0	0	0	0	0	0.0351778	0.0407807	0.036698	0.049287	0.037566	0.00979677	0.0109918	0.0309807	0.0448299	0.0565471	0.034474	0.0295539	0.0375367	0.00882317	0.0173631	0.0486797	0.045426	0.0483709	0.0248442	0.0327485	0.0264505	0.0491231	0.0228155	0.0270818	0.0171058	0.0110106	0.0223244	0.0328362	0	0	0	0.0311475	0	0	0.00684522	0	0	0	0	0.00703958	0.0250704
SF_Co_bin_58	d__Bacteria;p__Desulfobacterota;c__Desulfobacteria;o__Desulfobacterales;f__B30-G6;g__;s__	0	0	0	0	0	0	0	0.0137341	0	0	0	0	0.00410768	0.00378061	0.00332858	0.0135145	0.0171556	0.0179379	0.00952531	0.024936	0	0	0.00820092	0.00282366	0	0	0	0.0148019	0	0.00271664	0.00123043	0	0	0	0	0	0	0	0.0049699	0	0	0.0404737	0	0	0	0	0.0394137	0.120011
SF_Co_bin_148	d__Bacteria;p__Desulfobacterota;c__Desulfobulbia;o__Desulfobulbales;f__Desulfurivibrionaceae;g__;s__	0	0	0	0	0	0	0	0	0.0143682	0.00595236	0	0.00628757	0.00613475	0.0056755	0.0379211	0.134945	0.149691	0.021212	0.0151988	0.00781363	0	0	0.287676	0.217943	0.211504	0.0254095	0.226781	0	0	0	0	0	0	0	0	0	0	0	0	0	0	0	0	0	0	0	0	0
HMR_S11_4_45	d__Bacteria;p__Desulfobacterota;c__DSM-4660;o__Desulfatiglandales;f__Desulfatiglandaceae;g__4484-190-2;s__	0	0	0	0.0917773	0	0	0	0.171913	0.0772634	0.0837082	0.077719	0.0764045	0.0213978	0.0273545	0.0907601	0.0619422	0.0780452	0.0462607	0.0586707	0.0470068	0.0411743	0.0145459	0.102791	0.139175	0.117698	0.0990512	0.096602	0.16686	0.556488	0.248807	0.23466	0.13095	0.0704057	0.0807242	0.158576	0.133242	0.177981	0.0832664	0.108606	0.106539	0	0.00739455	0	0	0.0329842	0	0.00482587	0.0198966
HMR_S11_6_40	d__Bacteria;p__Desulfobacterota;c__Desulfobacteria;o__Desulfobacterales;f__UBA11574;g__S5133MH16;s__	0	0	0	0	0	0	0	0.0110532	0.0388381	0.0247107	0.0280688	0.0237954	0.00341265	0.00420424	0.0271004	0.0190763	0.0221462	0.0118585	0.0132563	0.00721288	0	0	0.0192399	0.032302	0.0394798	0.0649638	0.0418492	0.0124524	0.0355714	0.0725731	0.0958341	0.0739503	0.0656399	0.0391021	0.0432114	0.0630305	0.0785975	0	0.0515827	0.0640873	0	0	0	0	0	0	0	0
HMR_11C1195	d__Bacteria;p__Desulfobacterota;c__Desulfobulbia;o__Desulfobulbales;f__Desulfobulbaceae;g__Desulfobulbus_A;s__	0	0	0	0	0	0	0	0	0	0	0	0	0	0	0.0021559	0.00202501	0.0020794	0	0	0	0	0	0.151007	0.0485825	0	0	0	0	0	0	0	0	0	0	0	0	0	0	0	0	0	0	0	0	0	0	0	0
HY4_GJ-9_10	d__Bacteria;p__Desulfobacterota;c__DSM-4660;o__Desulfatiglandales;f__Desulfatiglandaceae;g__JABMQV01;s__	0	0	0	0	0	0	0	0	0	0	0	0	0	0	0	0.00469149	0.00519948	0.0158642	0.0100088	0.0184304	0	0	0	0	0	0	0	0.0163495	0	0	0	0	0	0	0	0	0	0	0	0	0	0.00654195	0	0	0	0	0.0939798	0.102052
HMR23_11	d__Bacteria;p__Desulfobacterota;c__Desulfobulbia;o__Desulfobulbales;f__BM004;g__;s__	0	0	0	0	0	0	0	0	0	0	0	0	0	0	0	0.006536	0.006843	0.0227025	0.0169357	0.117948	0	0	0	0	0	0	0	0.010681	0	0	0	0	0	0	0	0	0	0	0	0	0	0	0	0	0	0	0	0.016571
SB_sbin_6_36	d__Bacteria;p__Desulfobacterota;c__DSM-4660;o__Desulfatiglandales;f__Desulfatiglandaceae;g__Desulfacyla;s__	0	0	0	0	0	0	0	0.0330244	0	0.00838435	0	0.00699233	0.00245451	0.00261199	0.00477265	0.0100011	0.0120501	0.01437	0.0109954	0.0172188	0.00409658	0.015314	0.00929565	0.00597951	0	0	0	0.00949618	0	0.00259684	0.00315202	0	0	0	0	0	0	0	0	0	0	0	0	0	0	0	0.00722436	0.0258124
WGoM_cbin_19	d__Bacteria;p__Desulfobacterota;c__Desulfobacteria;o__Desulfobacterales;f__Desulfosarcinaceae;g__Desulfosarcina;s__	0	0	0	0	0	0	0	0	0	0	0	0	0	0	0	0	0	0	0	0	0	0	0	0	0	0	0	0	0	0	0	0	0	0	0	0	0	0	0	0	0	0	0	0	0	0	0	0
HY4_GJ-10_12	d__Bacteria;p__Desulfobacterota;c__Desulfobacteria;o__Desulfobacterales;f__UBA11574;g__S5133MH16;s__	0	0	0	0.00866971	0	0	0	0.0239065	0.0271015	0.0291374	0.0296005	0.0279464	0.0113359	0.0143646	0.074265	0.053878	0.0635824	0.0375794	0.0477754	0.0418468	0.00764736	0.00936105	0.0713735	0.094397	0.102243	0.0821012	0.0953104	0.0312948	0.0339026	0.0239606	0.0318949	0.0160879	0.0127722	0.0191304	0.0304619	0.0454151	0.0523042	0	0.0325807	0.0345852	0	0.00814208	0	0	0.0166704	0	0.00877317	0.0900602
SB_sbin_7_28	d__Bacteria;p__Desulfobacterota;c__Desulfobacteria;o__Desulfobacterales;f__ETH-SRB1;g__B13-G4;s__	0	0	0	0	0	0	0	0	0.0145168	0.0128192	0	0.0110126	0.0235532	0.027852	0.290702	0.164557	0.199703	0.0666464	0.136467	0.0786797	0.0129964	0.0392496	0.169767	0.273732	0.319983	0.169616	0.295045	0.00331637	0.0142319	0.006537	0.0179878	0.00848878	0.00944197	0.0106468	0	0	0.0380922	0.0169007	0.0273357	0.0268649	0	0	0	0	0.0540267	0	0	0.0288244
HY4_GA-7_6	d__Bacteria;p__Desulfobacterota;c__Desulfobacteria;o__Desulfobacterales;f__ETH-SRB1;g__B13-G4;s__	0	0	0	0	0	0	0	0	0.0342756	0.0387749	0.0287131	0.0352329	0.0361402	0.0441061	0.442672	0.271816	0.335343	0.115891	0.217925	0.121281	0.0181352	0.0366621	0.314312	0.4271	0.534322	0.308238	0.508087	0.0056603	0.0310898	0.0199716	0.0602113	0.0256941	0.0240559	0.0272636	0.0525008	0.0762793	0.0896572	0.0337555	0.0614338	0.0630583	0	0	0	0	0.0635921	0	0	0.0533301
SB_sbin_2_30	d__Bacteria;p__Desulfobacterota;c__Desulfobacteria;o__Desulfobacterales;f__BuS5;g__;s__	0	0	0	0	0	0	0	0.0377036	0.0174253	0.0201315	0.0112772	0.0166613	0.0296246	0.0267148	0.105008	0.066454	0.0648052	0.0577809	0.0722619	0.104046	0.0289696	0.13274	0.121214	0.191779	0.0800972	0.0527075	0.0757209	0.0183668	0.0227586	0.0223205	0.0245436	0.0104667	0.0092575	0.00960098	0.0105393	0	0	0	0.0122421	0	0	0.0401459	0	0	0.0742869	0	0	0
SB_sbin_3_12	d__Bacteria;p__Desulfobacterota;c__DSM-4660;o__Desulfatiglandales;f__Desulfatiglandaceae;g__4484-190-2;s__	0	0	0	0.0158451	0	0	0	0.0486166	0.0478828	0.041699	0.0540641	0.0379147	0.0219906	0.027658	0.0794151	0.0532537	0.0667653	0.0370954	0.0386914	0.0324089	0.0100774	0.00461566	0.0994835	0.128579	0.0973609	0.0746055	0.0654071	0.0535003	0.099047	0.0453106	0.0481166	0.0174055	0.0103249	0.0133761	0.0173383	0.0399904	0.0781508	0.0856223	0.0340154	0.0250367	0	0.0271875	0	0	0.12452	0	0.00361746	0.0146675
QDN-W04B-4900_sbin_21	d__Bacteria;p__Desulfobacterota;c__Desulfuromonadia;o__Desulfuromonadales;f__JACZKF01;g__JACZKF01;s__	0	0	0	0	0	0	0	0	0	0	0	0	0	0	0	0	0	0	0	0	0	0	0	0	0	0	0	0	0	0	0	0	0	0	0	0	0	0	0	0	0	0	0	0	0	0	0	0
SB_sbin_5_3	d__Bacteria;p__Desulfobacterota;c__Syntrophia;o__Syntrophales;f__JADFWA01;g__;s__	0	0	0	0	0	0	0	0	0	0.0230248	0.0289466	0.0232021	0	0	0	0	0	0	0	0	0	0	0	0	0	0	0	0	0	0	0	0	0	0	0	0	0	0	0	0	0	0	0	0	0	0	0	0
WGoM_cbin_48	d__Bacteria;p__Desulfobacterota;c__;o__;f__;g__;s__	0	0	0	0	0	0	0	0	0	0	0	0	0	0	0	0	0	0	0	0	0	0	0	0	0	0	0	0	0	0	0	0	0	0	0	0	0	0	0	0	0	0	0	0	0	0	0	0
HY4_Co_72	d__Bacteria;p__Desulfobacterota;c__DSWW01;o__DSWW01;f__DSWW01;g__S015-6;s__	0	0	0	0	0	0	0	0	0.00916609	0	0	0	0	0	0.00195188	0.0065736	0.00708585	0.00698886	0.00503045	0.0101166	0	0	0.0019265	0.0062465	0	0	0	0.00527243	0	0	0	0	0	0	0	0	0	0	0	0	0	0	0	0	0	0	0.00317887	0.0263502
SF_Co_bin_63	d__Bacteria;p__Desulfobacterota;c__Desulfobacteria;o__Desulfobacterales;f__UBA11574;g__S5133MH16;s__S5133MH16	0	0	0	0	0	0	0	0.0111165	0.0375803	0.0195078	0.0320805	0.0200696	0.00741612	0.0103428	0.109597	0.13355	0.141235	0.0137252	0.0143403	0.0130502	0	0	0.0274158	0.0563845	0.0651161	0.00951443	0.0396707	0.0237882	0.0259338	0.0231749	0.0269063	0.00774984	0.00618161	0.0194433	0.0086712	0	0	0	0.0123079	0	0	0.00838354	0	0	0	0	0	0.0140347
SF_Co_bin_98	d__Bacteria;p__Desulfobacterota;c__Desulfobulbia;o__Desulfobulbales;f__Desulfobulbaceae;g__Desulfobulbus_C;s__	0	0	0	0	0	0	0	0	0	0	0	0	0	0	0	0	0.00284236	0.0108824	0.00392333	0.0310849	0	0	0	0	0	0	0	0.0035372	0	0	0	0	0	0	0	0	0	0	0	0	0	0.00754196	0	0	0	0	0.0158692	0.026155
WGoM_sbin_oily_2	d__Bacteria;p__Desulfobacterota;c__DSM-4660;o__Desulfatiglandales;f__Desulfatiglandaceae;g__;s__	0	0	0	0	0	0	0	0	0	0	0	0	0	0	0	0	0	0	0	0	0	0	0	0.0120643	0	0	0	0	0	0	0	0	0	0	0	0	0	0	0	0	0	0	0	0	0	0	0	0
HMR20_18	d__Bacteria;p__Desulfobacterota;c__DSM-4660;o__Desulfatiglandales;f__Desulfatiglandaceae;g__4484-190-2;s__	0	0	0	0.00992942	0	0	0	0.0310339	0.291702	0.17813	0.355203	0.194874	0.0330876	0.0412085	0.227203	0.223579	0.289825	0.0619324	0.0747481	0.0487624	0.00874427	0.00886652	0.219903	0.247698	0.348051	0.105726	0.197717	0.043124	0.0661918	0.0344267	0.0409308	0.0166327	0.0296843	0.10201	0.0310464	0.0235686	0.0371968	0.0308923	0.0629579	0.0172348	0	0.00509273	0	0	0.0255954	0	0.00542403	0.0217461
HMR_S11_1_24	d__Bacteria;p__Desulfobacterota;c__Desulfobulbia;o__Desulfobulbales;f__Desulfobulbaceae;g__;s__	0	0	0	0	0	0	0	0	0	0	0	0	0.00274275	0.00266015	0.00281297	0.00554033	0.00766289	0.00694108	0.00431425	0.00877758	0	0	0.00793377	0.00319788	0	0	0	0.0615689	0	0.00937549	0.00627797	0	0	0	0	0	0	0	0.00627606	0	0	0	0	0	0	0	0.0069853	0.0221971
GoM_D24_sbin5	d__Bacteria;p__Desulfobacterota;c__Syntrophobacteria;o__BM002;f__BM002;g__BM002;s__	0	0	0	0.0101184	0	0	0	0.289328	0	0.0313183	0	0.0359953	0	0	0	0.00682547	0.008723	0.157411	0.0977964	0.117111	0.0477984	0.0165188	0	0.00750857	0	0	0	0.136563	0.0663633	0.0344469	0.0194458	0.00680779	0.00384032	0	0	0	0	0	0.0134158	0	0	0	0	0	0	0	0	0.0131823
HY4_GA-6_2	d__Bacteria;p__Desulfobacterota;c__Desulfobulbia;o__Desulfobulbales;f__BM004;g__BM004;s__	0	0	0	0	0	0	0	0	0	0	0	0	0.0219364	0.0205402	0.0076069	0.0203958	0.0239366	0.0722187	0.0233533	0.113717	0	0	0	0	0	0	0	0.0224188	0	0.00398263	0	0	0	0	0	0	0	0	0.0108936	0	0	0.0200321	0	0	0	0	0.406542	0.341955
SF_GA-4_5	d__Bacteria;p__Desulfobacterota;c__Desulfobacteria;o__C00003060;f__C00003060;g__C00003060;s__	0	0	0	0	0	0	0	0.0249519	0.0603307	0.0383394	0.0674292	0.040758	0.00570555	0.00700055	0.0318876	0.0487319	0.0605873	0.0124899	0.0130133	0.0137592	0	0	0.043695	0.0466221	0.0601742	0.0100999	0.0353129	0.0969425	0.0288643	0.0139292	0.0124827	0.00380406	0.00709952	0.0214777	0	0	0	0	0.0138429	0	0	0	0	0	0	0	0	0
HMR_Co_S11_828	d__Bacteria;p__Desulfobacterota;c__DSM-4660;o__Desulfatiglandales;f__Desulfatiglandaceae;g__;s__	0	0	0	0	0	0	0	0	0	0.00699275	0.0103397	0	0	0	0	0	0	0	0	0	0.00405288	0	0	0	0	0	0	0.00401887	0.0237396	0.0409675	0.0718478	0.0739643	0.0485839	0.0156096	0.00617527	0	0	0.013745	0.0128911	0	0	0	0	0	0	0	0	0
HY4_GJ-11_1	d__Bacteria;p__Desulfobacterota;c__DSM-4660;o__Desulfatiglandales;f__Desulfatiglandaceae;g__4484-190-2;s__	0	0	0	0.0134066	0	0	0	0.0597504	0.0491163	0.0284995	0.0385072	0.0268304	0.0226996	0.0284628	0.0933374	0.0710081	0.0930929	0.0477128	0.0484639	0.0510153	0.0127592	0.00656269	0.108521	0.120591	0.0956674	0.0356332	0.0585612	0.0699524	0.093549	0.0408826	0.0420222	0.0097359	0.00516673	0.00658687	0.00372619	0.00610509	0.0157756	0.0255872	0.0155608	0.00365119	0	0.00764553	0	0	0.0243492	0	0.0261433	0.0681713
QDN-W01B-4577_sbin_6	d__Bacteria;p__Desulfobacterota;c__Syntrophia;o__Syntrophales;f__JADFWA01;g__;s__	0	0	0	0	0	0	0	0	0	0.0110525	0.011106	0.0107674	0.00297601	0.00288299	0.0215169	0.00619283	0.00552573	0.0078566	0.00842336	0.00294599	0	0	0.0129854	0.0424719	0.0333973	0.0456692	0.0468809	0	0	0	0	0	0	0.00658418	0.0152499	0	0.0249949	0	0.0164324	0.0174452	0	0	0	0	0	0	0	0
ENP_cbin_5	d__Bacteria;p__Desulfobacterota;c__DSM-4660;o__Desulfatiglandales;f__B25-G16;g__B33-G16;s__	0	0.0173841	0	0.326013	0	0	0	0.0656312	0.0272069	0.0213296	0.0184933	0.019872	0	0	0	0	0.005827	0	0.00799353	0.00606274	0.0257565	0.012921	0	0	0	0	0	0.0467122	0.285496	0.157773	0.0989032	0.0595762	0.0216937	0.0267227	0.00530623	0	0	0.0205629	0.0223001	0.00342977	0	0	0	0	0	0	0	0
HMR23_3	d__Bacteria;p__Desulfobacterota;c__Desulfobacteria;o__Desulfobacterales;f__ETH-SRB1;g__B13-G4;s__	0	0	0	0	0	0	0	0	0.0354888	0.025285	0.0166071	0.0232486	0.0482561	0.0668169	0.504858	0.361459	0.431082	0.199394	0.4946	0.532704	0.0616664	0.134705	0.444126	0.554742	0.750481	0.360904	0.653036	0.0094114	0.0668234	0.0211814	0.0980483	0.0231377	0.0306855	0.0209631	0.0471985	0	0.0802334	0.0310756	0.067364	0.0601612	0	0	0	0	0.0784434	0	0	0.0339679
HMR26_23	d__Bacteria;p__Desulfobacterota;c__Desulfobacteria;o__C00003060;f__C00003060;g__S7086C20;s__	0	0	0	0	0	0	0	0	0	0	0	0	0	0	0	0	0	0.00542288	0.0153303	0.00441038	0.0219717	0.0818651	0	0	0	0	0	0	0	0	0	0	0	0	0	0	0	0	0	0	0	0	0	0	0	0	0	0
HMR19_18	d__Bacteria;p__Desulfobacterota;c__Dissulfuribacteria;o__Dissulfuribacterales;f__UBA3076;g__UBA3076;s__	0	0	0	0.0067947	0	0	0	0	1.07368	0.596696	1.30568	0.717248	0.018525	0.0254281	0.546318	0.379681	0.470101	0.0344659	0.0456978	0.018742	0.00536892	0.00533116	0.174882	0.285091	0.715548	0.074086	0.311284	0.00567978	0.0130068	0.0113549	0.0132394	0.0074785	0.0547284	0.303615	0.0793089	0.0234398	0.0529213	0.0157195	0.182425	0.0107091	0	0	0	0	0	0	0	0
HM_sbin_21_14	d__Bacteria;p__Desulfobacterota;c__DSM-4660;o__Desulfatiglandales;f__Desulfatiglandaceae;g__4484-190-2;s__	0	0	0	0.0146654	0	0	0	0.0501296	0.0487991	0.0346465	0.0466966	0.0313131	0.0250354	0.0313403	0.0950601	0.0651762	0.0823825	0.0431472	0.0479535	0.040967	0.011472	0.012328	0.117581	0.146298	0.110724	0.0844653	0.0790868	0.057032	0.101043	0.044062	0.0444687	0.0114365	0.00561729	0.00705771	0.0103885	0.0286871	0.0579408	0.0748847	0.0253888	0.0130834	0	0.0484841	0	0	0.280396	0	0.00396933	0.0162728
SB_sbin_7_22	d__Bacteria;p__Desulfobacterota;c__Desulfobacteria;o__Desulfobacterales;f__Desulfobacteraceae;g__Desulfobacula;s__	0	0	0	0	0	0	0	0	0	0	0	0	0	0	0	0	0	0	0	0	0	0	0	0	0	0	0	0	0	0	0	0	0	0	0	0	0	0	0	0	0	0	0	0	0	0	0	0
SF_GA-1_5	d__Bacteria;p__Desulfobacterota;c__Desulfobacteria;o__Desulfobacterales;f__SKZT01;g__;s__	0	0	0	0	0	0	0	0.0461871	0.0120134	0.0125775	0	0.0133912	0.0197171	0.0178954	0.034853	0.131846	0.127365	0.158401	0.0927574	0.240211	0.0111701	0.00791803	0.0415765	0.0320785	0.0179841	0	0.0136143	0.126031	0.013111	0.0127803	0.00999791	0	0.00311623	0	0	0	0	0	0.0150503	0	0	0.025534	0	0	0	0	0.127774	0.541371
HM_cbin_48	d__Bacteria;p__Desulfobacterota;c__Desulfobacteria;o__Desulfobacterales;f__ETH-SRB1;g__B13-G4;s__	0	0	0	0	0	0	0	0	0.0195995	0.0339051	0.0225636	0.0313733	0.0662148	0.124049	0.369541	0.170543	0.201319	0.162395	0.284928	0.0686026	0.00861502	0.0178261	0.566835	0.542856	0.619538	0.578188	0.67255	0	0.0116272	0.00972864	0.0261539	0.0252691	0.0185162	0.023726	0.0426322	0.0790217	0.10554	0.0304796	0.0673812	0.0773181	0	0.00457743	0	0	1.34042	0	0	0
SB_cbin_231	d__Bacteria;p__Desulfobacterota;c__DSM-4660;o__Desulfatiglandales;f__Desulfatiglandaceae;g__;s__	0	0	0	0	0	0	0	0	0.010049	0.0265832	0.0146638	0.019076	0	0	0	0	0	0	0.00356959	0	0	0	0	0.00896929	0	0	0	0	0	0.00577897	0.00851811	0.00483241	0	0	0.00527591	0	0	0	0	0	0	0	0	0	0	0	0	0
HMR_11C866	d__Bacteria;p__Desulfobacterota_C;c__Anaeroferrophillalia;o__Anaeroferrophillales;f__JAADEO01;g__DSCM01;s__	0	0	0	0	0	0	0	0	0	0	0	0	0	0.00174479	0.00631612	0.00255201	0.00225824	0.00197394	0.0017763	0	0	0	0.1171	0.089413	0.0300868	0.00569515	0.0478685	0	0	0	0	0	0	0	0	0	0	0	0	0	0	0	0	0	0	0	0	0
HMR17_27	d__Bacteria;p__Desulfobacterota_C;c__Deferrisomatia;o__Deferrisomatales;f__;g__;s__	0	0	0	0	0	0	0	0	0	0	0	0	0.0598381	0.0347218	0.00514731	0.00403688	0.0029216	0	0	0	0	0	0	0	0	0	0	0	0	0	0.00131773	0	0	0	0	0	0	0	0	0	0	0	0	0	0	0	0	0
HMR18_29	d__Bacteria;p__Desulfobacterota_C;c__Deferrisomatia;o__Deferrisomatales;f__;g__;s__	0	0	0	0	0	0	0	0	0	0	0	0	0.068818	0.0621759	0.00611482	0.00871865	0.00667721	0	0	0	0	0	0	0	0	0	0	0.00168158	0	0	0	0	0	0	0	0	0	0	0	0	0	0	0	0	0	0	0.00625567	0.00668896
HY4_Co_47	d__Bacteria;p__Desulfobacterota_D;c__UBA1144;o__UBA2774;f__UBA2774;g__CR02bin9;s__CR02bin9	0	0	0	0	0	0	0	0	0	0	0	0	0	0	0	0.00437649	0.00534827	0.00260766	0.00203604	0.0060185	0	0	0	0	0	0	0	0	0	0	0	0	0	0	0	0	0	0	0	0	0	0.0170721	0	0	0	0	0.0178421	0.0135068
QDN-W04B-4228_sbin_42	d__Bacteria;p__Desulfobacterota_I;c__Desulfovibrionia;o__Desulfovibrionales;f__Desulfovibrionaceae;g__Desulfohalovibrio;s__Desulfohalovibrio	0	0	0	0	0	0	0	0	0	0	0	0	0	0	0	0	0	0	0	0	0	0	0	0	0	0	0	0	0	0	0	0	0	0	0	0	0	0	0	0	0	0	0	0	0	0	0	0
GoM_cbin16	d__Bacteria;p__Eisenbacteria;c__RBG-16-71-46;o__CAIMUX01;f__;g__;s__	0	0	0	0	0	0	0	0.018743	0.117109	0.0114366	0.0251764	0.013376	0	0	0.00187724	0.0145728	0.0159829	0	0.00522644	0.00866844	0	0	0	0	0	0	0	0.00622408	0.00471228	0.00549684	0.00403664	0.00295651	0	0	0	0	0	0	0	0	0	0	0	0	0	0	0	0
GoM_cbin3	d__Bacteria;p__Eisenbacteria;c__RBG-16-71-46;o__CAIMUX01;f__WJJG01;g__;s__	0	0	0	0	0	0	0	0	0.0175928	0.0349577	0.0880876	0.0792925	0	0	0.00402347	0.00299178	0.00319399	0	0	0	0	0	0	0.00421853	0.00519103	0	0	0	0	0	0.00247521	0.00369688	0.00386525	0.00359139	0	0	0	0	0	0.00680396	0	0	0	0	0	0	0	0
HY4_GJ-10_28	d__Bacteria;p__Eisenbacteria;c__RBG-16-71-46;o__CAIMUX01;f__;g__;s__	0	0	0	0	0	0	0	0.00801026	0.0397312	0.00387074	0.00761322	0.00498769	0	0	0.00176479	0.0219872	0.024611	0	0.00414113	0.00596588	0	0	0	0	0	0	0	0.00696752	0.00608257	0.00632993	0.00408846	0.00294687	0	0	0	0	0	0	0	0	0	0	0	0	0	0	0	0
HMR19_22	d__Archaea;p__EX4484-52;c__EX4484-52;o__EX4484-52;f__B79-G9;g__;s__	0	0	0	0	0	0	0	0	0	0.00667075	0.00764132	0.00611176	0.00298885	0.00362176	0.076078	0.211172	0.205064	0.00336872	0.00335377	0	0	0	0.00812233	0.0175013	0.0235985	0	0.0192789	0	0	0	0	0	0	0	0	0	0	0	0	0	0	0	0	0	0	0	0	0
SF_Co_bin_64	d__Bacteria;p__FEN-1099;c__FEN-1099;o__FEN-1099;f__;g__;s__	0	0	0	0	0	0	0	0	0.00455413	0.00334767	0.00490212	0.00396578	0	0	0.00373241	0	0.0012452	0	0	0	0	0	0	0.00389911	0	0	0	0	0	0	0.00184804	0.00117041	0	0	0	0	0	0	0	0	0	0	0	0	0	0	0	0
WGoM_cbin_7	d__Bacteria;p__Fermentibacterota;c__Fermentibacteria;o__Fermentibacterales;f__Fermentibacteraceae;g__Aegiribacteria;s__	0	0	0	0	0	0	0	0	0	0	0.00455992	0	0	0	0	0	0	0	0	0	0	0	0	0	0	0	0	0	0	0	0	0	0	0	0	0	0	0	0	0	0	0	0	0	0	0	0	0
HMR_5C1901	d__Bacteria;p__Fermentibacterota;c__Fermentibacteria;o__Fermentibacterales;f__Fermentibacteraceae;g__Aegiribacteria;s__	0	0	0	0	0	0	0	0	0	0	0	0	0.0177629	0.0380718	0.14575	0.075031	0.102804	0.0174574	0.0101851	0.00524949	0	0	0.0638974	0.073265	0.0839743	0.023895	0.0293835	0	0	0	0	0	0	0	0	0	0	0	0	0	0	0	0	0	0	0	0	0
JL_Co_12	d__Bacteria;p__Fermentibacterota;c__Fermentibacteria;o__Fermentibacterales;f__Fermentibacteraceae;g__Aegiribacteria;s__	0	0	0	0	0	0	0	0	0	0	0	0	0	0	0	0	0	0	0	0	0	0	0	0	0	0	0	0	0	0	0	0	0	0	0	0	0	0	0	0	0	0	0	0	0	0	0	0
HMR3_15	d__Bacteria;p__Fermentibacterota;c__Fermentibacteria;o__Fermentibacterales;f__Fermentibacteraceae;g__Aegiribacteria;s__	0	0	0	0	0	0	0	0	0	0	0	0	0.00350897	0.00347355	0.0496996	0.0132549	0.0110383	0.00620645	0.0189859	0	0	0	0.0158346	0.0200506	0.0149158	0.227874	0.0228672	0	0	0	0	0	0	0.0144205	0.00912614	0.0407298	0.00637424	0	0.014659	0.0237418	0	0	0	0	0.00807051	0	0	0
HMR3_7	d__Bacteria;p__Fermentibacterota;c__Fermentibacteria;o__Fermentibacterales;f__Fermentibacteraceae;g__Sabulitectum;s__	0	0	0	0	0	0	0	0	0	0	0	0	0.00112568	0	0.00977595	0.00373817	0.00277874	0	0.00264028	0	0	0	0.0101195	0.0179179	0.0139388	0.153613	0.0333987	0	0	0	0	0	0	0	0	0	0	0	0	0	0	0	0	0	0	0	0	0
SB_cbin_182	d__Bacteria;p__Fermentibacterota;c__Fermentibacteria;o__Fermentibacterales;f__Fermentibacteraceae;g__Aegiribacteria;s__	0	0	0	0	0	0	0	0	0	0	0	0	0	0	0	0	0	0	0	0	0	0	0	0	0	0	0	0	0	0	0	0	0	0	0	0	0	0	0	0	0	0.00432988	0	0	0.0486041	0	0	0
HMR3_11	d__Bacteria;p__Fermentibacterota;c__Fermentibacteria;o__Fermentibacterales;f__Fermentibacteraceae;g__Sabulitectum;s__	0	0	0	0	0	0	0	0	0	0	0	0	0.00960717	0.00598614	0.0231327	0.00991672	0.0106213	0.00434922	0.00759796	0.0028522	0	0	0.02257	0.0244643	0.0214179	0.380037	0.0471008	0	0	0	0	0	0	0	0	0	0	0	0	0	0	0	0	0	0	0	0	0
SF_Co_bin_134	d__Bacteria;p__Fermentibacterota;c__Fermentibacteria;o__Fermentibacterales;f__Fermentibacteraceae;g__Aegiribacteria;s__	0	0	0	0	0	0	0	0	0	0	0	0	0	0	0	0	0	0	0	0	0	0	0	0	0	0	0	0	0	0	0	0	0	0	0	0	0	0	0	0	0	0.01214	0	0	0.0382789	0	0	0
HMR_12C977	d__Bacteria;p__Fermentibacterota;c__Fermentibacteria;o__Fermentibacterales;f__Fermentibacteraceae;g__Aegiribacteria;s__	0	0	0	0	0	0	0	0	0	0	0	0	0.0205295	0.0226014	0.10025	0.0263951	0.0275646	0.0102801	0.00623918	0.00267877	0	0	0.192211	0.128623	0.0171558	0	0.0100537	0	0	0	0	0	0	0	0	0	0	0	0	0	0	0	0	0	0	0	0	0
SF_Co_bin_114	d__Bacteria;p__Fermentibacterota;c__Fermentibacteria;o__Fermentibacterales;f__Fermentibacteraceae;g__Aegiribacteria;s__	0	0	0	0	0	0	0	0	0	0	0	0	0	0	0	0	0	0	0	0	0	0	0	0	0	0	0	0	0	0	0	0	0	0	0	0	0	0	0	0	0	0	0	0	0	0	0	0
HMR_7C1274	d__Bacteria;p__Fibrobacterota;c__Chitinivibrionia;o__Chitinivibrionales;f__;g__;s__	0	0	0	0	0	0	0	0	0	0	0	0	0	0	0	0.00566774	0.00608225	0	0.0663483	0	0	0	0	0	0	0	0	0	0	0	0	0	0	0	0	0	0	0	0	0	0	0.016469	0	0	0.0273577	0	0	0
HMR3_12	d__Bacteria;p__Firmicutes;c__Bacilli;o__Izemoplasmatales;f__Izemoplasmataceae;g__Izemoplasma_B;s__	0	0	0	0	0	0	0	0	0	0	0	0	0.00546792	0.00730564	0.047863	0.00788446	0.00457574	0	0.00201211	0	0	0	0.0251114	0.0442826	0.0245396	0.217743	0.0394565	0	0	0	0	0	0	0	0	0	0	0	0	0	0	0	0	0	0	0	0	0
QDN-W04B-4228_sbin_50	d__Bacteria;p__Firmicutes;c__Bacilli;o__Erysipelotrichales;f__Erysipelotrichaceae;g__UBA6182;s__UBA6182	0	0	0	0	0	0	0	0	0	0	0	0	0	0	0	0	0	0	0	0	0	0	0	0	0	0	0	0	0	0	0	0	0	0	0	0	0	0	0	0	0	0	0	0	0	0	0	0
SCS_cbin_120	d__Bacteria;p__Firmicutes;c__Bacilli;o__Acholeplasmatales;f__Acholeplasmataceae;g__UBA2284;s__	0	0	0	0	0	0	0	0	0	0	0	0	0	0	0	0	0	0	0	0	0	0	0	0	0	0	0	0	0	0	0	0	0	0	0	0	0	0	0	0	0	0	0	0	0	0	0	0
HMR_3C6147	d__Bacteria;p__Firmicutes;c__Bacilli;o__Izemoplasmatales;f__Izemoplasmataceae;g__Izemoplasma_B;s__	0	0	0	0	0	0	0	0	0	0	0	0	0.00268313	0.00387071	0.0872624	0.0179022	0.0102667	0	0	0	0	0	0.00386404	0.0115448	0.0219068	0.0349697	0.051664	0	0	0	0	0	0	0	0	0	0	0	0	0	0	0	0	0	0	0	0	0
QDN-W04B-4228_sbin_44	d__Bacteria;p__Firmicutes;c__Bacilli;o__Erysipelotrichales;f__Erysipelotrichaceae;g__UBA2212;s__	0	0	0	0	0	0	0	0	0	0	0	0	0	0	0	0	0	0	0	0	0	0	0	0	0	0	0	0	0	0	0	0	0	0	0	0	0	0	0	0	0	0	0	0	0	0	0	0
QDN-W04B-4228_sbin_35	d__Bacteria;p__Firmicutes;c__Bacilli;o__Erysipelotrichales;f__Erysipelotrichaceae;g__UBA2227;s__UBA2227	0	0	0	0	0	0	0	0	0	0	0	0	0	0	0	0	0	0	0	0	0	0	0	0	0	0	0	0	0	0	0	0	0	0	0	0	0	0	0	0	0	0	0	0	0	0	0	0
HMR_3C1510	d__Bacteria;p__Firmicutes;c__Bacilli;o__Izemoplasmatales;f__Izemoplasmataceae;g__Izemoplasma_B;s__	0	0	0	0	0	0	0	0	0	0	0	0	0.0208793	0.0388657	0.0918995	0.0129498	0.00749146	0	0	0	0	0	0.014194	0.0332927	0.00990311	0	0.0049641	0	0	0	0	0	0	0	0	0	0	0	0	0	0	0	0	0	0	0	0	0
HMR_3C3900	d__Bacteria;p__Firmicutes;c__Bacilli;o__Izemoplasmatales;f__Izemoplasmataceae;g__Izemoplasma_B;s__	0	0	0	0	0	0	0	0	0	0	0	0	0.0943743	0.159817	0.136207	0.0306089	0.016388	0	0	0	0	0	0.0270049	0.0257798	0.00956157	0	0	0	0	0	0	0	0	0	0	0	0	0	0	0	0	0	0	0	0	0	0	0
QDN-W04B-4228_sbin_53	d__Bacteria;p__Firmicutes_A;c__Clostridia;o__Christensenellales;f__SZUA-584;g__SZUA-584;s__	0	0	0	0	0	0	0	0	0	0	0	0	0	0	0	0	0	0	0	0	0	0	0	0	0	0	0	0	0	0	0	0	0	0	0	0	0	0	0	0	0	0	0	0	0	0	0	0
QDN-W04B-4228_sbin_41	d__Bacteria;p__Firmicutes_A;c__Clostridia;o__Caldicoprobacterales;f__;g__;s__	0	0	0	0	0	0	0	0	0	0	0	0	0	0	0	0	0	0	0	0	0	0	0	0	0	0	0	0	0	0	0	0	0	0	0	0	0	0	0	0	0	0	0	0	0	0	0	0
QDN-W04B-4228_sbin_36	d__Bacteria;p__Firmicutes_A;c__Clostridia;o__Tissierellales;f__Tissierellaceae;g__Gudongella;s__	0	0	0	0	0	0	0	0	0	0	0	0	0	0	0	0	0	0	0	0	0	0	0	0	0	0	0	0	0	0	0	0	0	0	0	0	0	0	0	0	0	0	0	0	0	0	0	0
HM_cbin_20	d__Bacteria;p__Firmicutes_B;c__Syntrophomonadia;o__Syntrophomonadales;f__Syntrophomonadaceae;g__JACIYB01;s__	0	0	0	0	0	0	0	0	0	0	0	0	0	0	0	0	0	0	0	0	0	0	0	0	0	0	0	0	0	0	0	0	0	0	0	0	0	0	0	0	0	0	0.30556	0	0	0	0	0
HM_cbin_9	d__Bacteria;p__Firmicutes_B;c__Syntrophomonadia;o__Syntrophomonadales;f__Syntrophomonadaceae;g__JACIYB01;s__	0	0	0	0	0	0	0	0	0	0	0	0	0	0	0	0	0	0	0	0	0	0	0	0	0	0	0	0	0	0	0	0	0	0	0	0	0	0	0	0	0.0218651	0	0.390126	0	0	0	0	0
HM_cbin_46	d__Bacteria;p__Firmicutes_B;c__Syntrophomonadia;o__Syntrophomonadales;f__Syntrophomonadaceae;g__JACIYB01;s__	0	0	0	0	0	0	0	0	0	0	0	0	0	0	0	0	0	0	0	0	0	0	0	0	0	0	0	0	0	0	0	0	0	0	0	0	0	0	0	0	0	0	0.334924	0	0	0	0	0
HM_sbin_20_6	d__Bacteria;p__Firmicutes_B;c__Moorellia;o__Thermacetogeniales;f__Thermacetogeniaceae;g__Ch130;s__	0	0	0	0	0	0	0	0	0	0	0	0	0	0	0	0	0	0	0	0	0	0	0	0	0	0	0	0	0	0	0	0	0	0	0	0	0	0	0	0	0	0	0.339293	0	0	0	0	0
HM_cbin_2	d__Bacteria;p__Firmicutes_B;c__Desulfotomaculia;o__Desulfotomaculales;f__Pelotomaculaceae;g__UBA3102;s__UBA3102	0	0	0	0	0	0	0	0	0	0	0	0	0	0	0	0	0	0	0	0	0	0	0	0	0	0	0	0	0	0	0	0	0	0	0	0	0	0	0	0	0.0449349	0	1.3523	0	0	0	0	0
HM_cbin_44	d__Bacteria;p__Firmicutes_B;c__Desulfotomaculia;o__Desulfotomaculales;f__Pelotomaculaceae;g__UBA3103;s__UBA3103	0	0	0	0	0	0	0	0	0	0	0	0	0	0	0	0	0	0	0	0	0	0	0	0	0	0	0	0	0	0	0	0	0	0	0	0	0	0	0	0	0.627767	0	0.811036	0	0.0350719	0.0389594	0	0
SB_cbin_116	d__Bacteria;p__Firmicutes_D;c__Dethiobacteria;o__DTU022;f__DTU022;g__;s__	0	0	0	0	0	0	0	0	0	0	0	0	0	0	0	0	0	0	0	0	0	0	0	0	0	0	0	0	0	0	0	0	0	0	0	0	0	0	0	0	0	0	0	0	0	0	0	0
HMR20_6	d__Bacteria;p__Proteobacteria;c__Gammaproteobacteria;o__Chromatiales;f__Sedimenticolaceae;g__Sva-25;s__	0	0	0	0	0	0	0	0	0	0	0	0	0.0649263	0.0600554	0.0228665	0.139285	0.163855	0.0148444	0.0235971	0.0107014	0	0	0.0864304	0.00885593	0.00942013	0	0.0061523	0	0	0	0	0	0	0	0	0	0	0	0	0	0	0	0	0	0	0	0.00510516	0
SCS_cbin_19	d__Bacteria;p__Proteobacteria;c__Gammaproteobacteria;o__Burkholderiales;f__Rhodocyclaceae;g__Azoarcus_F;s__	0	0	0	0	0	0	0	0	0	0	0	0	0	0	0	0	0	0	0	0	0	0	0	0	0	0	0	0	0	0	0	0	0	0	0	0	0	0	0	0	0	0	0	0	0	0	0	0
HMR_2C1168	d__Bacteria;p__Proteobacteria;c__Gammaproteobacteria;o__SZUA-229;f__SZUA-229;g__;s__	0	0	0	0	0	0	0	0	0	0	0	0	0.0571861	0.10134	0.118528	0.0273725	0.0194193	0	0	0	0	0	0	0	0	0	0	0	0	0	0	0	0	0	0	0	0	0	0	0	0	0	0	0	0	0	0	0
SF_HDNA3_16	d__Bacteria;p__Proteobacteria;c__Gammaproteobacteria;o__SZUA-229;f__SZUA-229;g__GCA-2746365;s__	0	0	0	0	0	0	0	0	0.00502629	0	0	0	0.0617099	0.0824513	0.0268026	0.147119	0.121153	0.0104973	0.01307	0.0101912	0	0	0.158477	0.0191206	0	0	0	0.00318152	0	0	0	0	0	0	0	0	0	0	0	0	0	0	0	0	0	0	0.0137648	0.0133777
SB_sbin_1_15	d__Bacteria;p__Proteobacteria;c__Gammaproteobacteria;o__Burkholderiales;f__Nitrosomonadaceae;g__GCA-2721545;s__GCA-2721545	0	0	0	0	0	0	0	0	0	0	0	0	0	0	0	0	0	0.0333499	0.0130054	0.0148302	0.00485287	0	0	0	0	0	0	0.0147888	0	0.0028921	0	0	0	0	0	0	0	0	0	0	0	0.0764525	0	0	0.00582615	0	0.0134837	0.0250524
HY4_GJ-9_21	d__Bacteria;p__Proteobacteria;c__Gammaproteobacteria;o__GCA-001735895;f__GCA-001735895;g__GCA-001735895;s__	0	0	0	0	0	0	0	0	0	0	0	0	0.00178546	0.00223001	0	0.00573238	0.00469287	0.00794031	0.00329652	0.0133242	0	0	0	0	0	0	0	0	0	0	0	0	0	0	0	0	0	0	0	0	0	0.019888	0	0	0	0	0.113926	0.0430959
HY4_Co_84	d__Bacteria;p__Proteobacteria;c__Gammaproteobacteria;o__UBA6429;f__UBA6429;g__;s__	0	0	0	0	0	0	0	0	0	0	0	0	0.0578539	0.0531791	0.00524566	0.0114772	0.0111355	0	0.00190731	0.00228277	0	0	0	0	0	0	0	0.0355056	0.007411	0.0148489	0.011875	0.00441813	0	0	0	0	0	0	0.00307102	0	0	0	0	0	0	0	0.015313	0.0223289
HM_cbin_12	d__Bacteria;p__Proteobacteria;c__Gammaproteobacteria;o__Methylococcales;f__Methylomonadaceae;g__Methyloprofundus;s__	0	0	0	0	0	0	0	0	0	0	0	0	0	0	0	0	0	0	0	0	0	0	0	0	0	0	0	0	0	0	0	0	0	0	0	0	0	0	0	0	0	0	0	0.844057	0	3.81487	0	0
HY4_GJ-12_11	d__Bacteria;p__Proteobacteria;c__Gammaproteobacteria;o__Xanthomonadales;f__SZUA-36;g__;s__	0	0	0	0	0	0	0	0	0.0110445	0	0.0048761	0	0.00328398	0	0	0.00727482	0.0106357	0.0194187	0.00894207	0.0329412	0	0	0	0	0	0	0	0.0236646	0	0.00219851	0	0	0	0	0	0	0	0	0	0	0	0.00806188	0	0	0	0	0.281838	0.313872
QDN-W01B-4577_sbin_10	d__Bacteria;p__Proteobacteria;c__Gammaproteobacteria;o__Burkholderiales;f__Rhodocyclaceae;g__UBA2357;s__	0	0	0	0	0	0	0	0	0	0	0	0	0	0	0	0	0	0	0	0	0	0	0	0	0	0	0	0	0	0	0	0	0	0	0	0	0	0	0	0	0	0	0	0	0	0	0	0
HM_sbin_25_4	d__Bacteria;p__Proteobacteria;c__Gammaproteobacteria;o__Beggiatoales;f__Beggiatoaceae;g__DRQV01;s__	0	0	0	0	0	0	0	0	0	0	0	0	0	0	0	0	0	0	0	0	0	0	0	0	0	0	0	0	0	0	0	0	0	0	0	0	0	0	0	0	0	0	0	0	0	2.4617	0	0
SF_HDNA3_13	d__Bacteria;p__Proteobacteria;c__Gammaproteobacteria;o__SZUA-229;f__SZUA-229;g__GCA-2746365;s__	0	0	0	0	0	0	0	0	0.00707322	0	0	0	0.0190411	0.0208417	0.00797866	0.0387153	0.0363898	0.00498464	0.00637349	0.00663903	0	0	0.0263557	0.00408466	0	0	0	0.00250628	0	0	0	0	0	0	0	0	0	0	0	0	0	0	0	0	0	0	0.0210894	0.0213983
SB_cbin_111	d__Bacteria;p__Proteobacteria;c__Gammaproteobacteria;o__UBA9214;f__UBA9214;g__UBA9214;s__	0	0	0	0	0	0	0	0	0	0	0	0	0	0	0	0	0.00254473	0	0	0	0	0	0	0	0	0	0	0.0102205	0	0	0	0	0	0	0	0	0	0	0	0	0	0	0	0	0	0	0	0
GoM_cbin24	d__Bacteria;p__Proteobacteria;c__Gammaproteobacteria;o__Acidiferrobacterales;f__SPGG2;g__SPGG2;s__	0	0	0	0	0	0	0	0	0	0	0	0	0	0	0	0	0	0	0	0	0	0	0	0	0	0	0	0	0	0	0	0	0	0	0	0	0	0	0	0	0	0	0	0	0	0	0	0
QDN-W01B-4577_sbin_24	d__Bacteria;p__Proteobacteria;c__Gammaproteobacteria;o__Burkholderiales;f__Rhodocyclaceae;g__Thauera;s__Thauera	0	0	0	0	0	0	0	0	0	0	0	0	0	0	0	0	0	0	0	0	0	0	0	0	0	0	0	0	0	0	0	0	0	0	0.001601	0	0	0	0	0	0	0	0	0	0	0	0	0
SF_HDNA3_5	d__Bacteria;p__Proteobacteria;c__Gammaproteobacteria;o__Chromatiales;f__Sedimenticolaceae;g__Sva-25;s__	0	0	0	0	0	0	0	0	0	0	0	0	0.0124257	0.019539	0.00559448	0.0313103	0.0486582	0.0152834	0.0179642	0.00744853	0	0	0.0295311	0.00347506	0	0	0	0	0	0	0	0	0	0	0	0	0	0	0	0	0	0	0	0	0	0	0.00524573	0
SB_sbin_1_12	d__Bacteria;p__Proteobacteria;c__Gammaproteobacteria;o__Methylococcales;f__Methylomonadaceae;g__;s__	0	0	0	0	0	0	0	0	0	0	0	0	0	0	0	0	0	0	0	0	0	0	0	0	0	0	0	0	0	0	0	0	0	0	0	0	0	0	0	0	0	0	0	0	0	0	0	0
HMR17_16	d__Bacteria;p__Proteobacteria;c__Gammaproteobacteria;o__Arenicellales;f__LS-SOB;g__;s__	0	0	0	0	0	0	0	0	0	0	0	0	0.0677418	0.0548051	0.00601813	0.00384431	0.00364433	0	0	0	0	0	0	0	0	0	0	0	0	0	0	0	0	0	0	0	0	0	0	0	0	0	0	0	0	0	0.0385344	0.012954
HMR17_19	d__Bacteria;p__Proteobacteria;c__Gammaproteobacteria;o__SZUA-229;f__SZUA-229;g__GCA-2746365;s__	0	0	0	0	0	0	0	0	0	0	0	0	0.337076	0.334557	0.0303033	0.0343172	0.0254448	0	0	0	0	0	0	0	0	0	0	0	0	0	0	0	0	0	0	0	0	0	0	0	0	0	0	0	0	0	0	0
QDN-W01B-4577_sbin_17	d__Bacteria;p__Proteobacteria;c__Gammaproteobacteria;o__Burkholderiales;f__Burkholderiaceae;g__UBA997;s__	0	0	0	0	0	0	0	0	0	0	0	0	0	0	0	0	0	0	0	0	0	0	0	0	0	0	0	0	0	0	0	0	0	0	0	0	0	0	0	0	0	0	0	0	0	0	0	0
HY4_GJ-9_19	d__Bacteria;p__Proteobacteria;c__Gammaproteobacteria;o__UBA4486;f__UBA4486;g__SMWN01;s__	0	0	0	0	0	0	0	0	0	0	0	0	0.00544085	0.00506183	0	0.00671571	0.00657826	0.00712344	0.00243978	0.00576483	0	0	0	0	0	0	0	0	0	0	0	0	0	0	0	0	0	0	0	0	0	0.0179718	0	0	0	0	0.1631	0.0575009
HM_sbin_25_3	d__Bacteria;p__Proteobacteria;c__Gammaproteobacteria;o__Methylococcales;f__Methylomonadaceae;g__WTBX01;s__	0	0	0	0	0	0	0	0	0	0	0	0	0	0	0	0	0	0	0	0	0	0	0	0	0	0	0	0	0	0	0	0	0	0	0	0	0	0	0	0	0	0	0	0	0	7.53694	0	0
QDN-W01B-4577_sbin_23	d__Bacteria;p__Proteobacteria;c__Gammaproteobacteria;o__Burkholderiales;f__Burkholderiaceae;g__Hydrogenophaga;s__	0	0	0	0	0	0	0	0	0	0	0	0	0	0	0	0	0	0	0	0	0	0	0	0	0	0	0	0	0	0	0	0	0	0	0	0	0	0	0	0	0	0	0	0	0	0	0	0
QDN-W01B-4577_sbin_2	d__Bacteria;p__Proteobacteria;c__Gammaproteobacteria;o__Burkholderiales;f__Burkholderiaceae;g__Tepidicella;s__	0	0	0	0	0	0	0	0	0	0	0	0	0	0	0	0	0	0	0	0	0	0	0	0	0	0	0	0	0	0	0	0	0	0	0	0	0	0	0	0	0	0	0	0	0	0	0	0
SF_Co_bin_31	d__Bacteria;p__Proteobacteria;c__Gammaproteobacteria;o__UBA9214;f__UBA9214;g__UBA9214;s__	0	0	0	0	0	0	0	0	0	0	0	0	0.0608227	0.0527397	0.0211908	0.197813	0.21686	0.133664	0.049917	0.136936	0	0	0.00780593	0	0	0	0	0.109809	0	0.00822551	0.0027525	0	0.00139576	0	0	0	0	0	0.0093165	0	0	0	0	0	0	0	0.0608758	0.0544156
HMR_5C633	d__Bacteria;p__Proteobacteria;c__Gammaproteobacteria;o__Pseudomonadales;f__Porticoccaceae;g__50-400-T64;s__	0	0	0	0	0	0	0	0	0	0	0	0	0.416136	0.560356	0.110304	0.11918	0.0691368	0.00319289	0.0034821	0.00234442	0	0	0.0779535	0.0686667	0	0	0	0	0	0	0	0	0	0	0	0	0	0	0	0	0	0	0	0	0	0	0	0
SF_Co_bin_10	d__Bacteria;p__Proteobacteria;c__Gammaproteobacteria;o__SZUA-152;f__SZUA-152;g__;s__	0	0	0	0	0	0	0	0	0	0	0	0	0.0750852	0.0744105	0.00607358	0.00871915	0.00829661	0	0	0	0	0	0	0	0	0	0	0.0168669	0	0.00159218	0	0	0	0	0	0	0	0	0	0	0	0	0	0	0	0	0	0
SB_cbin_58	d__Bacteria;p__Proteobacteria;c__Gammaproteobacteria;o__PS1;f__Thioglobaceae;g__UBA2013;s__	0	0	0	0	0	0	0	0	0	0	0	0	0	0	0	0	0	0	0	0	0	0	0	0	0	0	0	0	0	0	0	0	0	0	0	0	0	0	0	0	0	0	0	0	0	0	0	0
SF_Co_bin_102	d__Bacteria;p__Proteobacteria;c__Gammaproteobacteria;o__SZUA-229;f__SZUA-229;g__GCA-2746365;s__	0	0	0	0	0	0	0	0	0	0	0	0	0.0110526	0.0255474	0.00618263	0.0134981	0.00860274	0	0.00456085	0.00627625	0	0	0.021233	0.00495152	0	0	0	0	0	0	0	0	0	0	0	0	0	0	0	0	0	0	0	0	0	0	0	0
SF_GA-5_15	d__Bacteria;p__Proteobacteria;c__Gammaproteobacteria;o__SZUA-229;f__SZUA-229;g__GCA-2746365;s__	0	0	0	0	0	0	0	0	0	0	0	0	0	0	0	0	0	0	0	0	0	0	0	0	0	0	0	0	0	0	0	0	0	0	0	0	0	0	0	0	0	0	0	0	0	0	0	0
HM_cbin_38	d__Bacteria;p__Proteobacteria;c__Gammaproteobacteria;o__Methylococcales;f__Methylomonadaceae;g__WTBX01;s__	0	0	0	0	0	0	0	0	0	0	0	0	0	0	0	0	0	0	0	0	0	0	0	0	0	0	0	0	0	0	0	0	0	0	0	0	0	0	0	0	0	0	0	3.01549	0	4.10626	0	0
GoM_cbin28	d__Bacteria;p__Proteobacteria;c__Gammaproteobacteria;o__PS1;f__Thioglobaceae;g__Ruthia;s__	0	0	0	0	0	0	0	0	0	0	0	0	0.00149315	0	0	0	0	0	0	0	0	0	0	0	0	0	0	0	0	0	0	0	0	0	0	0	0	0	0	0	0	0.0451824	0	0	0	0	0	0
HMR_1C4616	d__Bacteria;p__Proteobacteria;c__Gammaproteobacteria;o__GCA-001735895;f__GCA-001735895;g__GCA-001735895;s__	0	0	0	0	0	0	0	0	0	0	0	0	0.0639058	0.100253	0.0102345	0.00649979	0.00381825	0	0.00220367	0	0	0	0	0	0	0	0	0	0	0	0	0	0	0	0	0	0	0	0	0	0	0	0	0	0	0	0	0
QDN-W01B-4577_sbin_38	d__Bacteria;p__Proteobacteria;c__Gammaproteobacteria;o__Burkholderiales;f__Burkholderiaceae;g__;s__	0	0	0	0	0	0	0	0	0	0	0	0	0	0	0	0	0	0	0	0	0	0	0	0	0	0	0	0	0	0	0	0	0	0	0	0	0	0	0	0	0	0	0	0	0	0	0	0
HMR_7C1308	d__Bacteria;p__Proteobacteria;c__Gammaproteobacteria;o__SZUA-229;f__SZUA-229;g__GCA-2746365;s__	0	0	0	0	0	0	0	0	0	0	0	0	0.0294206	0.0487635	0.00987963	0.0232179	0.0156427	0.00332578	0.0538995	0.00672756	0	0	0.0726161	0.0175173	0	0	0	0	0	0	0	0	0	0	0	0	0	0	0	0	0	0	0	0	0	0	0	0
QDN-W04B-4228_sbin_4	d__Bacteria;p__Proteobacteria;c__Gammaproteobacteria;o__Pseudomonadales;f__Nitrincolaceae;g__Marinobacterium;s__	0	0	0	0	0	0	0	0	0	0	0	0	0	0	0	0	0	0	0	0	0	0	0	0	0	0	0	0	0	0	0	0	0	0	0	0	0	0	0	0	0	0	0	0	0	0	0	0
HMR_S11_1_11	d__Bacteria;p__Proteobacteria;c__Gammaproteobacteria;o__SZUA-229;f__SZUA-229;g__GCA-2746365;s__	0	0	0	0	0	0	0	0.00707878	0	0	0	0	0.0576985	0.0570016	0.00555254	0.013131	0.0112301	0.00390272	0.00350246	0.00939166	0	0	0	0	0	0	0	0.103806	0.0134467	0.0372994	0.00916618	0.00151269	0.00119537	0	0	0	0	0	0.0116138	0	0	0	0	0	0	0	0	0
HM_sbin_25_9	d__Bacteria;p__Proteobacteria;c__Gammaproteobacteria;o__Nitrosococcales;f__Methylophagaceae;g__GCA-002733105;s__	0	0	0	0	0	0	0	0	0	0	0	0	0	0	0	0	0	0	0	0	0	0	0	0	0	0	0	0	0	0	0	0	0	0	0	0	0	0	0	0	0	0	0	0.106067	0	0.75699	0	0
HY4_GJ-10_19	d__Bacteria;p__Proteobacteria;c__Gammaproteobacteria;o__SZUA-229;f__SZUA-229;g__GCA-2746365;s__	0	0	0	0	0	0	0	0.00517446	0	0	0	0	0.0645554	0.0646812	0.00567607	0.0119762	0.00990011	0.0025953	0.00266758	0.00786152	0	0	0.00446525	0	0	0	0	0.053514	0.00808064	0.0267764	0.00521289	0	0	0	0	0	0	0	0.00727455	0	0	0	0	0	0	0	0	0.0120624
HY4_GJ-9_5	d__Bacteria;p__Proteobacteria;c__Gammaproteobacteria;o__Pseudomonadales;f__Halomonadaceae;g__Oceanospirillum;s__	0	0	0	0	0	0	0	0	0	0	0	0	0	0	0	0	0	0	0	0	0	0	0	0	0	0	0	0	0	0	0	0	0	0	0	0	0	0	0	0	0	0	0	0	0	0	0.115297	0
HM_cbin_26	d__Bacteria;p__Proteobacteria;c__Gammaproteobacteria;o__Methylococcales;f__Methylomonadaceae;g__Methyloprofundus;s__	0	0	0	0	0	0	0	0	0	0	0	0	0	0	0	0	0	0	0	0	0	0	0	0	0	0	0	0	0	0	0	0	0	0	0	0	0	0	0	0	0	0	0	0.716906	0	8.92821	0	0
HMR_2C2774	d__Bacteria;p__Proteobacteria;c__Gammaproteobacteria;o__Pseudomonadales;f__Halieaceae;g__Halioglobus;s__Halioglobus	0	0	0	0	0	0	0	0	0	0	0	0	0.0915412	0.0726542	0.0127538	0.0176963	0.0151663	0.00291831	0	0.00348813	0	0	0	0	0	0	0	0	0	0	0	0	0	0	0	0	0	0	0	0	0	0	0	0	0	0	0	0
SCS_cbin_167	d__Bacteria;p__Proteobacteria;c__Gammaproteobacteria;o__Burkholderiales;f__Rhodocyclaceae;g__Thauera_A;s__	0	0	0	0	0	0	0	0	0	0	0	0	0	0	0	0	0	0	0	0	0	0	0	0	0	0	0	0	0	0	0	0	0	0	0	0	0	0	0	0	0	0	0	0	0	0	0	0
HMR_S11_1_27	d__Bacteria;p__Proteobacteria;c__Gammaproteobacteria;o__Woeseiales;f__Woeseiaceae;g__;s__	0	0	0	0	0	0	0	0	0	0	0	0	0	0	0	0	0.00184696	0.0806786	0.029593	0.0808226	0.00187688	0	0	0	0	0	0	0.0879485	0	0.00464792	0.00161691	0	0	0	0	0	0	0	0.00661305	0	0	0.0126515	0	0	0	0	0.030638	0.090645
SB_sbin_2_29	d__Bacteria;p__Proteobacteria;c__Gammaproteobacteria;o__SZUA-229;f__SZUA-229;g__GCA-2746365;s__	0	0	0	0	0	0	0	0.0157818	0	0	0	0	0.0452698	0.0459801	0.0179692	0.0175916	0.0172879	0.0104592	0.0112822	0.0172049	0	0	0.0211611	0.0246489	0	0	0	0.0510102	0.0235465	0.0340316	0.0173702	0.0127019	0.0158499	0	0	0	0	0	0.0161973	0	0	0	0	0	0	0	0	0
SCS_cbin_153	d__Bacteria;p__Proteobacteria;c__Gammaproteobacteria;o__Pseudomonadales;f__Pseudomonadaceae;g__;s__	0	0	0	0	0	0	0	0	0	0	0	0	0	0	0	0	0	0	0	0	0	0	0	0	0	0	0	0	0	0	0	0	0	0	0	0	0	0	0	0	0	0	0	0	0	0	0	0
HM_cbin_34	d__Bacteria;p__Proteobacteria;c__Gammaproteobacteria;o__Beggiatoales;f__Beggiatoaceae;g__DRQV01;s__	0	0	0	0	0	0	0	0	0	0	0	0	0	0	0	0	0	0	0	0	0	0	0	0	0	0	0	0	0	0	0	0	0	0	0	0	0	0	0	0	0	0	0	3.58754	0	0.269297	0	0
HMR_1C2861	d__Bacteria;p__Proteobacteria;c__Gammaproteobacteria;o__Pseudomonadales;f__Halieaceae;g__Halioglobus;s__	0	0	0	0	0	0	0	0	0	0	0	0	0.0875044	0.0687253	0.00643279	0.00596877	0.00440246	0	0	0	0	0	0	0	0	0	0	0	0	0	0	0	0	0	0	0	0	0	0	0	0	0	0	0	0	0	0	0
QDN-W01B-4577_sbin_18	d__Bacteria;p__Proteobacteria;c__Gammaproteobacteria;o__Burkholderiales;f__Rhodocyclaceae;g__Azoarcus_F;s__Azoarcus_F	0	0	0	0	0	0	0	0	0	0	0	0	0	0	0	0	0	0	0	0	0	0	0	0	0	0	0	0	0	0	0	0	0	0	0	0	0	0	0	0	0	0	0	0	0	0	0	0
SF_Co_bin_72	d__Bacteria;p__Proteobacteria;c__Gammaproteobacteria;o__UBA6429;f__UBA6429;g__;s__	0	0	0	0	0	0	0	0	0	0	0	0	0.00702861	0.00787074	0	0.00415299	0.00425417	0	0	0	0	0	0	0	0	0	0	0.0027802	0	0.00239144	0	0	0	0	0	0	0	0	0	0	0	0	0	0	0	0	0	0
HMR17_45	d__Bacteria;p__Proteobacteria;c__Gammaproteobacteria;o__SZUA-229;f__SZUA-229;g__GCA-2746365;s__	0	0	0	0	0	0	0	0	0	0	0	0	0.156044	0.155162	0.020523	0.0514741	0.0397043	0.00327733	0.00235742	0.00340529	0	0	0.030527	0.00432575	0	0	0	0	0	0	0	0	0	0	0	0	0	0	0	0	0	0	0	0	0	0	0.0052257	0.0227684
QDN-W01B-4577_sbin_19	d__Bacteria;p__Proteobacteria;c__Gammaproteobacteria;o__Pseudomonadales;f__Pseudomonadaceae;g__Pseudomonas_D;s__	0	0	0	0	0	0	0	0	0	0	0	0	0	0	0	0	0	0	0	0	0	0	0	0	0	0	0	0	0	0	0	0	0	0	0	0	0	0	0	0	0	0	0	0	0	0	0	0
HMR18_19	d__Bacteria;p__Proteobacteria;c__Gammaproteobacteria;o__GCA-001735895;f__GCA-001735895;g__GCA-001735895;s__	0	0	0	0	0	0	0	0	0	0	0	0	0.0882114	0.0804534	0.00754602	0.0252815	0.0213164	0.0106835	0.00536322	0.01156	0	0	0.00434013	0	0	0	0	0	0	0	0	0	0	0	0	0	0	0	0	0	0	0	0	0	0	0	0.00980887	0
SF_HDNA3_12	d__Bacteria;p__Proteobacteria;c__Gammaproteobacteria;o__Methylococcales;f__Methylomonadaceae;g__Methyloprofundus;s__	0	0	0	0	0	0	0	0	0	0	0	0	0.0150042	0.0111297	0.00327826	0.00655283	0.00652522	0	0	0	0	0	0	0	0	0	0	0	0	0	0	0	0	0	0	0	0	0	0	0	0	0	0	0.0738342	0.0202038	0	0.00583891	0
QDN-W04B-4228_sbin_20	d__Bacteria;p__Proteobacteria;c__Gammaproteobacteria;o__Enterobacterales;f__Alteromonadaceae;g__Alishewanella;s__	0	0	0	0	0	0	0	0	0	0	0	0	0	0	0	0	0	0	0	0	0	0	0	0	0	0	0	0	0	0	0	0	0	0	0	0	0	0	0	0	0	0	0	0	0	0	0	0
HMR_Co_S11_393	d__Bacteria;p__Proteobacteria;c__Gammaproteobacteria;o__UBA6429;f__UBA6429;g__;s__	0	0	0	0	0	0	0	0	0	0	0	0	0.0152793	0.016379	0.00676524	0.00639407	0.00599445	0	0.00353996	0.00578495	0	0	0	0	0	0	0	0.00768316	0	0.00416299	0.0353582	0.00390844	0	0.00479441	0	0	0	0	0	0	0	0	0	0	0	0	0	0
SF_Co_bin_160	d__Bacteria;p__Proteobacteria;c__Gammaproteobacteria;o__GCF-002020875;f__GRL18;g__GRL18;s__	0	0	0	0	0	0	0	0	0	0	0	0	0.0235565	0.0233137	0.00892658	0.0157489	0.0104552	0	0.00621058	0	0	0	0.037073	0.0033882	0	0	0	0	0	0	0	0	0	0	0	0	0	0	0	0	0	0	0	0	0	0	0	0
HMR_S11_7_15	d__Bacteria;p__Proteobacteria;c__Gammaproteobacteria;o__Pseudomonadales;f__Pseudomonadaceae;g__Pseudomonas_E;s__Pseudomonas_E	0	0	0	0	0	0	0	0	0	0	0	0	0	0	0	0	0	0	0	0	0	0	0	0	0	0	0	0	0	0	0.00129358	0.00108184	0.00159017	0.732666	0	0	0	0	0	0.00136127	0	0	0	0	0	0	0	0
SF_Co_bin_112	d__Bacteria;p__Proteobacteria;c__Gammaproteobacteria;o__GCF-002020875;f__GRL18;g__GRL18;s__	0	0	0	0	0	0	0	0	0	0	0	0	0.0101188	0.01294	0.00246042	0.00998656	0.0102429	0	0	0	0	0	0.0127694	0.0018994	0	0	0	0	0	0	0	0	0	0	0	0	0	0	0	0	0	0	0	0	0	0	0	0
HMR21_7	d__Bacteria;p__Proteobacteria;c__Gammaproteobacteria;o__DSM-19610;f__DSM-19610;g__Thiogranum;s__	0	0	0	0	0	0	0	0	0.00498256	0	0	0	0.0049611	0.0053529	0.00314169	0.0538565	0.0719551	0.00272657	0	0	0	0	0	0	0	0	0	0.00487679	0	0	0	0	0	0	0	0	0	0	0	0	0	0	0	0	0	0	0	0
SB_cbin_137	d__Bacteria;p__Proteobacteria;c__Gammaproteobacteria;o__PS1;f__Thioglobaceae;g__Thioglobus;s__	0	0	0	0	0	0	0	0	0	0	0	0	0	0	0	0	0	0	0	0	0	0	0	0	0	0	0	0	0	0	0	0	0	0	0	0	0	0	0	0	0	0	0	0	0	0	0	0
SMM_sbin_18	d__Bacteria;p__Proteobacteria;c__Gammaproteobacteria;o__SZUA-229;f__SZUA-229;g__JABDQW01;s__	0	0	0	0	0	0	0	0	0	0	0	0	0	0	0	0	0	0	0	0	0	0	0	0	0	0	0	0	0	0	0	0	0	0	0	0	0	0	0	0	0	0	0	0	0	0	0	0
HY4_GJ-11_5	d__Bacteria;p__Proteobacteria;c__Gammaproteobacteria;o__Chromatiales;f__Sedimenticolaceae;g__Sva-25;s__	0	0	0	0	0	0	0	0	0.0204803	0	0.00489492	0	0.004556	0.00577321	0	0.00977596	0.0126772	0.00233264	0.00267617	0	0	0	0.00761671	0	0	0	0	0.00343447	0	0.00258402	0	0	0	0	0	0	0	0	0	0	0	0	0	0	0	0	0.102463	0.116857
SB_sbin_2_13	d__Bacteria;p__Proteobacteria;c__Gammaproteobacteria;o__SZUA-152;f__SZUA-152;g__;s__	0	0	0	0	0	0	0	0	0	0	0	0	0.0107176	0.010979	0	0	0	0	0	0	0	0	0	0	0	0	0	0.00939156	0	0	0	0	0	0	0	0	0	0	0	0	0	0	0	0	0	0	0	0
SF_GA-5_16	d__Bacteria;p__Proteobacteria;c__Gammaproteobacteria;o__UBA6429;f__UBA6429;g__;s__	0	0	0	0	0	0	0	0	0	0	0	0	0.0801636	0.0736074	0.00661331	0.0104272	0.0107754	0	0.00231183	0.00255382	0	0	0	0	0	0	0	0.0669749	0.0137526	0.0291613	0.0200821	0.00758098	0	0.00179774	0	0	0	0	0.00563238	0	0	0	0	0	0	0	0.00301822	0
HY4_Co_36	d__Bacteria;p__Proteobacteria;c__Gammaproteobacteria;o__Pseudomonadales;f__Pseudomonadaceae;g__Pseudomonas_A;s__Pseudomonas_A	0	0	0	0	0	0	0	0	0	0	0	0	0	0	0	0	0	0	0	0	0	0	0	0	0	0	0	0	0	0	0	0	0	0	0	0	0	0	0	0	0	0	0	0	0	0	0.0960536	0.00943897
HM_sbin_19_1	d__Bacteria;p__Proteobacteria;c__Gammaproteobacteria;o__PS1;f__Thioglobaceae;g__Ruthia;s__	0	0	0	0	0	0	0	0	0	0	0	0	0.00165501	0	0	0	0	0	0	0	0	0	0	0	0	0	0	0	0	0	0	0	0	0	0	0	0	0	0	0	0	0.168485	0	0	0	0	0	0
HMR19_21	d__Bacteria;p__Proteobacteria;c__Gammaproteobacteria;o__GCF-002020875;f__GRL18;g__GRL18;s__GRL18	0	0	0	0	0	0	0	0	0	0	0	0	0.645082	0.529413	0.106542	0.0950415	0.0730914	0.0034944	0.00349826	0.00264025	0	0	0.139513	0.0435944	0.0057368	0	0.00722243	0	0	0	0	0	0	0	0	0	0	0	0	0	0	0	0	0	0	0	0.0107587	0.0148484
SF_Co_bin_18	d__Bacteria;p__Proteobacteria;c__Gammaproteobacteria;o__Xanthomonadales;f__SZUA-36;g__SZUA-36;s__	0	0	0	0	0	0	0	0	0	0	0	0	0.0639314	0.0584505	0.00701763	0.0152389	0.0152262	0.00457939	0.00234141	0.00638081	0	0	0.00827873	0.00260005	0	0	0	0.00638243	0	0	0	0	0	0	0	0	0	0	0	0	0	0	0	0	0	0	0.0272498	0.0359151
SF_Co_bin_57	d__Bacteria;p__Proteobacteria;c__Gammaproteobacteria;o__Arenicellales;f__BMS3Bbin11;g__BMS3Bbin11;s__	0	0	0	0	0	0	0	0	0	0	0	0	0	0	0	0	0	0	0	0	0	0	0	0	0	0	0	0.0374648	0	0.00197142	0	0	0	0	0	0	0	0	0	0	0	0	0	0	0	0	0	0
QDN-W04B-4228_sbin_39	d__Bacteria;p__Proteobacteria;c__Gammaproteobacteria;o__Pseudomonadales;f__Halomonadaceae;g__Halomonas;s__	0	0	0	0	0	0	0	0	0	0	0	0	0	0	0	0	0	0	0	0	0	0	0	0	0	0	0	0	0	0	0	0	0	0	0	0	0	0	0	0	0	0	0	0	0	0	0	0
JL_TianS1_1	d__Bacteria;p__Proteobacteria;c__Gammaproteobacteria;o__Enterobacterales;f__Alteromonadaceae;g__Pseudoalteromonas;s__Pseudoalteromonas	0	0	0	0	0	0	0	0	0	0	0	0	0	0	0	0	0	0.0146034	0.0161275	0.0240701	0	0	0	0	0	0	0	0	0	0	0	0	0	0	0	0	0	0	0	0	0	0	0	0	0	0	0.0086982	0
SCS_cbin_60	d__Bacteria;p__Proteobacteria;c__Gammaproteobacteria;o__Burkholderiales;f__Rhodocyclaceae;g__Thauera_A;s__Thauera_A	0	0	0	0	0	0	0	0	0	0	0	0	0	0	0	0	0	0	0	0	0	0	0	0	0	0	0	0	0	0	0	0	0	0	0	0	0	0	0	0	0	0	0	0	0	0	0	0
HY4_GJ-9_4	d__Bacteria;p__Proteobacteria;c__Gammaproteobacteria;o__Pseudomonadales;f__Halomonadaceae;g__Halomonas;s__Halomonas	0	0	0	0	0	0	0	0	0	0	0	0	0	0	0	0	0	0	0	0	0	0	0	0	0	0	0	0	0	0	0	0	0	0	0	0	0	0	0	0	0	0	0	0	0	0	0.0833795	0
HY4_GJ-9_14	d__Bacteria;p__Proteobacteria;c__Gammaproteobacteria;o__Enterobacterales;f__Alteromonadaceae;g__Pseudoalteromonas;s__Pseudoalteromonas	0	0	0	0	0	0	0	0	0	0	0	0	0	0	0	0	0	0.00316694	0.00540368	0.00438177	0	0	0	0	0	0	0	0	0	0	0	0	0	0	0	0	0	0	0	0	0	0	0	0	0	0	0.522558	0.0151384
SCS_cbin_148	d__Bacteria;p__Proteobacteria;c__Gammaproteobacteria;o__Burkholderiales;f__Rhodocyclaceae;g__Propionivibrio;s__	0	0	0	0	0	0	0	0	0	0	0	0	0	0	0	0	0	0	0	0	0	0	0	0	0	0	0	0	0	0	0	0	0	0	0	0	0	0	0	0	0	0	0	0	0	0	0	0
HMR21_20	d__Bacteria;p__Proteobacteria;c__Gammaproteobacteria;o__UBA9214;f__UBA9214;g__SZUA-186;s__	0	0	0	0	0	0	0	0	0	0	0	0	0.00247906	0.00235618	0.00397477	0.0506564	0.0659393	0.00362206	0	0.0019025	0	0	0	0	0	0	0	0.0112681	0	0	0	0	0	0	0	0	0	0	0	0	0	0	0	0	0	0	0	0
HMR18_1	d__Bacteria;p__Proteobacteria;c__Gammaproteobacteria;o__UBA6429;f__UBA6429;g__;s__	0	0	0	0	0	0	0	0	0	0	0	0	0.326998	0.405252	0.090676	0.135956	0.0655953	0.00242614	0.0726554	0.00870262	0	0	0.0104668	0.00214526	0	0	0	0	0	0	0	0	0	0	0	0	0	0	0	0	0	0	0	0	0	0	0	0
SB_cbin_80	d__Bacteria;p__Proteobacteria;c__Gammaproteobacteria;o__SZUA-229;f__SZUA-229;g__GCA-2746365;s__	0	0	0	0	0	0	0	0.00475078	0	0	0	0	0.0583267	0.0580619	0.00512453	0.0110111	0.0092663	0.00261415	0.00273025	0.00786709	0	0	0.00402691	0	0	0	0	0.0551408	0.00816594	0.0286546	0.00533347	0	0	0	0	0	0	0	0.00781289	0	0	0	0	0	0	0	0	0
SF_Co_bin_136	d__Bacteria;p__Proteobacteria;c__Gammaproteobacteria;o__SG8-11;f__SG8-11;g__JAADIM01;s__	0	0	0	0	0	0	0	0	0	0	0	0	0	0	0	0	0	0	0	0	0	0	0	0	0	0	0	0.0166443	0	0	0	0	0	0	0	0	0	0	0	0	0	0	0	0	0	0	0	0
HMR23_2	d__Bacteria;p__Proteobacteria;c__Gammaproteobacteria;o__UBA6429;f__UBA6429;g__;s__	0	0	0	0	0	0	0	0	0	0	0	0	0.0162501	0.0194141	0.00437149	0.00592751	0.003675	0.00666646	0.00969586	0.10667	0	0	0	0	0	0	0	0.00413988	0	0.00189293	0	0	0	0	0	0	0	0	0	0	0	0	0	0	0	0	0	0
HM_cbin_5	d__Bacteria;p__Proteobacteria;c__Gammaproteobacteria;o__Methylococcales;f__Methylomonadaceae;g__WTBX01;s__	0	0	0	0	0	0	0	0	0	0	0	0	0	0	0	0	0	0	0	0	0	0	0	0	0	0	0	0	0	0	0	0	0	0	0	0	0	0	0	0	0	0	0	0.196658	0	1.10896	0	0
HY4_Co_46	d__Bacteria;p__Proteobacteria;c__Gammaproteobacteria;o__Pseudomonadales;f__Oleiphilaceae;g__Marinobacter;s__Marinobacter	0	0	0	0	0	0	0	0	0	0	0	0	0	0	0	0	0	0	0	0	0	0	0	0	0	0	0	0	0	0	0	0	0	0	0	0	0	0	0	0	0	0	0	0	0	0	0.101945	0.0134779
HMR23_9	d__Bacteria;p__Proteobacteria;c__Gammaproteobacteria;o__GCA-001735895;f__GCA-001735895;g__GCA-001735895;s__	0	0	0	0	0	0	0	0	0	0	0	0	0.0035693	0.00432122	0	0.0071719	0.0061071	0.0306676	0.017393	0.101336	0	0	0	0	0	0	0	0.00616496	0	0	0	0	0	0	0	0	0	0	0	0	0	0.0244079	0	0	0	0	0.114774	0.0296076
SF_GA-4_11	d__Bacteria;p__Proteobacteria;c__Gammaproteobacteria;o__Pseudomonadales;f__Halomonadaceae;g__Halomonas;s__Halomonas	0	0	0	0	0	0	0	0	0	0	0	0	0	0	0	0	0	0.0342412	0.00323319	0.010816	0.00688584	0.0155371	0	0	0	0	0	0	0	0	0	0	0	0	0	0	0	0	0	0	0	0	0	0	0	0	0	0
SF_HDNA3_9	d__Bacteria;p__Proteobacteria;c__Gammaproteobacteria;o__GCF-002020875;f__GRL18;g__GRL18;s__	0	0	0	0	0	0	0	0	0	0	0	0	0.0131889	0.0154844	0.0263378	0.0281159	0.0335954	0	0.0145323	0	0	0	0.0318304	0.0262223	0	0	0	0	0	0	0	0	0	0	0	0	0	0	0	0	0	0	0	0	0	0	0	0
HY4_Co_30	d__Bacteria;p__Proteobacteria;c__Gammaproteobacteria;o__Enterobacterales;f__Alteromonadaceae;g__Alteromonas;s__Alteromonas	0	0	0	0	0	0	0	0	0	0	0	0	0	0	0	0	0	0.00306119	0.00324096	0.00359635	0	0	0	0	0	0	0	0	0	0	0	0	0	0	0	0	0	0	0	0	0	0	0	0	0	0	0.197934	0.00723605
HY4_GJ-9_15	d__Bacteria;p__Proteobacteria;c__Gammaproteobacteria;o__UBA6522;f__UBA6522;g__SMWC01;s__	0	0	0	0	0	0	0	0	0	0	0	0	0	0	0	0	0	0.00914285	0.00317489	0.00306727	0	0	0	0	0	0	0	0	0	0	0	0	0	0	0	0	0	0	0	0	0	0.0210891	0	0	0	0	0.109088	0
SF_GA-5_13	d__Bacteria;p__Proteobacteria;c__Gammaproteobacteria;o__SZUA-152;f__SZUA-152;g__;s__	0	0	0	0	0	0	0	0	0	0	0	0	0.0599986	0.0628519	0.00504165	0.00955833	0.00887956	0	0	0	0	0	0.00410022	0	0	0	0	0.0268243	0.0042189	0.00277781	0.002063	0.00338761	0	0	0	0	0	0	0	0	0	0	0	0	0	0	0	0
HMR17_31	d__Bacteria;p__Proteobacteria;c__Gammaproteobacteria;o__Pseudomonadales;f__Porticoccaceae;g__HB2-32-21;s__	0	0	0	0	0	0	0	0	0	0	0	0	0.109264	0.099547	0.0113672	0.0125718	0.00937659	0	0	0.00261715	0	0	0.00268606	0	0	0	0	0	0	0	0	0	0	0	0	0	0	0	0	0	0	0	0	0	0	0	0	0
HM_sbin_25_8	d__Bacteria;p__Proteobacteria;c__Gammaproteobacteria;o__Methylococcales;f__Methylomonadaceae;g__WTBX01;s__	0	0	0	0	0	0	0	0	0	0	0	0	0	0	0	0	0	0	0	0	0	0	0	0	0	0	0	0	0	0	0	0	0	0	0	0	0	0	0	0	0	0	0	0.148232	0	12.5903	0	0
SB_sbin_1_11	d__Bacteria;p__Proteobacteria;c__Gammaproteobacteria;o__SZUA-229;f__SZUA-229;g__JABDQW01;s__	0	0	0	0	0	0	0	0	0	0	0	0	0	0	0	0	0	0	0	0	0	0	0	0	0	0	0	0.0152609	0	0.00192565	0	0	0	0	0	0	0	0	0	0	0	0	0	0	0	0	0	0
HY4_Co_43	d__Bacteria;p__Gemmatimonadota;c__Gemmatimonadetes;o__Gemmatimonadales;f__GWC2-71-9;g__WVYX01;s__	0	0	0	0	0	0	0	0.0260579	0	0.00428528	0	0.00607611	0	0	0	0	0	0.242317	0.0876939	0.0726482	0.0393467	0.021363	0	0	0	0	0	0.0237407	0	0.00161517	0	0	0	0	0	0	0	0	0	0	0	0	0	0	0	0	0.00591016	0.0685346
HY4_GJ-10_10	d__Bacteria;p__Gemmatimonadota;c__Gemmatimonadetes;o__KS3-K002;f__JABDQB01;g__JABDQB01;s__	0	0	0	0	0	0	0	0.0103698	0.00465229	0	0	0	0	0	0	0.0243723	0.0322136	0.149227	0.0521787	0.0952745	0.00276378	0	0	0	0	0	0	0.0273029	0	0.00183607	0	0	0	0	0	0	0	0	0	0	0	0	0	0	0	0	0.0601741	0.154589
HY4_Co_23	d__Bacteria;p__Gemmatimonadota;c__Gemmatimonadetes;o__Longimicrobiales;f__UBA6960;g__JABDNZ01;s__	0	0	0	0	0	0	0	0.00584851	0	0	0	0	0	0	0	0.0077984	0.00900201	0.00639821	0.00844795	0.0120277	0.0055753	0.012141	0	0	0	0	0	0.00569807	0	0	0	0	0	0	0	0	0	0	0	0	0	0	0	0	0	0	0.00919298	0.0346779
HMR_Co_S11_811	d__Bacteria;p__Gemmatimonadota;c__;o__;f__;g__;s__	0	0	0	0	0	0	0	0	0	0	0	0	0	0	0	0	0	0	0	0	0	0	0	0	0	0	0	0	0.0095138	0.0270491	0.0359464	0.043889	0.0414194	0.0215335	0	0	0	0	0	0	0	0	0	0	0	0	0	0
HMR_S11_1_34	d__Bacteria;p__Gemmatimonadota;c__Gemmatimonadetes;o__KS3-K002;f__JABDQB01;g__;s__	0	0	0	0	0	0	0	0.121637	0	0.0100713	0	0.0113431	0	0	0	0	0	0.0327509	0.0109691	0.0153177	0.00365286	0	0	0	0	0	0	0.0904239	0.00952089	0.0103159	0.00240024	0	0	0	0	0	0	0	0.00611701	0	0	0	0	0	0	0	0	0
WGoM_sbin_oily_44	d__Bacteria;p__Gemmatimonadota;c__Gemmatimonadetes;o__KS3-K002;f__JABDQB01;g__JAENXO01;s__	0	0	0	0	0	0	0	0	0.0301113	0	0.00579505	0	0	0	0	0	0	0.00400228	0	0.00461563	0	0	0	0	0	0	0	0.0027273	0	0	0	0	0	0	0	0	0	0	0	0	0	0	0	0	0	0	0.00693338	0.0177271
SF_HDNA4_26	d__Bacteria;p__Gemmatimonadota;c__Gemmatimonadetes;o__Longimicrobiales;f__UBA6960;g__JABDNZ01;s__	0	0	0	0	0	0	0	0	0.0103279	0	0	0	0.00121889	0.00128033	0.00311356	0.0172758	0.0195355	0.00262335	0.00411907	0.00779328	0.00213475	0.0143077	0	0	0	0	0	0.00493469	0	0	0	0	0	0	0	0	0	0	0	0	0	0	0	0	0	0	0.0035656	0.0179383
HMR_Co_S11_523	d__Bacteria;p__Gemmatimonadota;c__Glassbacteria;o__GWA2-58-10;f__GWA2-58-10;g__;s__	0	0.0151306	0	0	0	0	0	0	0	0	0	0	0	0	0	0	0	0	0	0	0	0	0	0	0	0	0	0.00187335	0.00855971	0.0112204	0.00862228	0.0146422	0.015209	0.00292921	0	0.00993511	0.00497299	0.0681514	0.0227892	0.0177289	0	0	0	0	0	0	0	0
SF_HDNA4_23	d__Bacteria;p__Gemmatimonadota;c__Gemmatimonadetes;o__KS3-K002;f__JABDQB01;g__JAENXO01;s__	0	0	0	0	0	0	0	0	0.0190374	0	0	0	0.00103535	0	0.00452774	0.0101844	0.012602	0.0243697	0.00843921	0.0233285	0	0	0.00203994	0	0	0	0	0.0221907	0	0.00294689	0	0	0	0	0	0	0	0	0	0	0	0	0	0	0	0	0.0245124	0.0361435
SCS_cbin_164	d__Bacteria;p__Gemmatimonadota;c__Glassbacteria;o__GWA2-58-10;f__GWA2-58-10;g__;s__	0	0	0	0	0	0	0	0.00687196	0	0	0	0	0	0	0	0	0	0	0	0	0.0142536	0.00219314	0	0	0	0	0	0.00373163	0	0	0	0	0	0	0	0	0	0	0	0	0	0	0	0	0	0	0	0
HMR_7C1273	d__Bacteria;p__Gemmatimonadota;c__Gemmatimonadetes;o__Longimicrobiales;f__UBA6960;g__;s__	0	0	0	0	0	0	0	0.0633154	0	0.00753234	0	0.00715511	0	0	0	0	0	0.019591	0.0609015	0.0382456	0.112384	0.0281147	0	0	0	0	0	0.01909	0.00703075	0.00435155	0	0	0	0	0	0	0	0	0	0	0	0	0	0	0	0	0	0
GoM_cbin4	d__Bacteria;p__Gemmatimonadota;c__Gemmatimonadetes;o__Gemmatimonadales;f__GWC2-71-9;g__WVYX01;s__	0	0	0	0	0	0	0	0.10488	0	0.00581396	0	0.00925904	0	0	0	0	0	0.0350612	0.0359885	0.0124199	0.0393596	0.00439423	0	0	0	0	0	0	0	0	0	0	0	0	0	0	0	0	0	0	0	0	0	0	0	0	0	0
SCS_cbin_10	d__Bacteria;p__Gemmatimonadota;c__Glassbacteria;o__GWA2-58-10;f__GWA2-58-10;g__JAFGTO01;s__	0	0	0	0.00617458	0	0	0	0	0	0	0	0	0	0	0	0	0	0	0	0	0	0	0	0	0	0	0	0	0	0	0	0	0	0	0	0	0	0	0	0	0	0	0	0	0	0	0	0
HMR17_10	d__Bacteria;p__Gemmatimonadota;c__Gemmatimonadetes;o__Longimicrobiales;f__UBA6960;g__;s__	0	0	0	0	0	0	0	0	0	0	0	0	0.0490936	0.03665	0.00383347	0.00486988	0.00348221	0	0	0	0	0	0	0	0	0	0	0	0	0	0	0	0	0	0	0	0	0	0	0	0	0	0	0	0	0	0.00429908	0
SF_Co_bin_145	d__Bacteria;p__Gemmatimonadota;c__Gemmatimonadetes;o__Longimicrobiales;f__UBA6960;g__JABDNZ01;s__	0	0	0	0	0	0	0	0	0	0	0	0	0.00961845	0.00845585	0.0155701	0.00688661	0.00552108	0.0166259	0.0115642	0.00972088	0.0114927	0.00958603	0.00461359	0.0128651	0.0044446	0	0.003261	0.00191452	0	0.00477618	0.00667211	0	0.00220853	0	0	0	0	0	0	0.00197737	0	0	0	0	0	0	0	0.0114373
SH-W20A-1310_sbin_2	d__Archaea;p__Hadarchaeota;c__Hadarchaeia;o__Hadarchaeales;f__Hadarchaeaceae;g__DG-33;s__	0	0	0	0	0	0	0	0	0	0	0	0	0	0	0	0	0	0	0	0	0	0	0	0	0	0	0	0	0	0	0	0	0	0	0	0	0	0	0	0	0	0	0	0	0	0	0	0
SH-W20A-1310_sbin_17	d__Archaea;p__Hadarchaeota;c__Hadarchaeia;o__Hadarchaeales;f__Hadarchaeaceae;g__;s__	0	0	0	0	0	0	0	0	0	0	0	0	0	0	0	0	0	0	0	0	0	0	0	0	0	0	0	0	0	0	0	0	0	0	0	0	0	0	0	0	0	0	0	0	0	0	0	0
SH-W20A-3880_sbin_15	d__Archaea;p__Hadarchaeota;c__Hadarchaeia;o__Hadarchaeales;f__Hadarchaeaceae;g__DG-33;s__	0	0.663621	0.0961099	0.815784	0	0	0	0	0	0	0	0	0	0	0	0	0	0	0.00293728	0	0.0075944	0.016073	0	0	0	0	0	0	0	0	0	0	0.00336521	0	0	0	0	0.0762156	0	0	0	0	0	0	0	0	0	0
SH-W20A-2180_sbin_4	d__Archaea;p__Hadarchaeota;c__Hadarchaeia;o__Hadarchaeales;f__Hadarchaeaceae;g__DG-33;s__	0	0	0	0	0	0	0	0	0	0	0	0	0	0	0	0	0	0	0	0	0	0	0	0	0	0	0	0	0	0	0	0	0	0	0	0	0	0	0	0	0	0	0	0	0	0	0	0
QDN-W03B-480_sbin_28	d__Archaea;p__Hadarchaeota;c__Hadarchaeia;o__Hadarchaeales;f__Hadarchaeaceae;g__DG-33;s__	0	0.137123	0.0269875	0.209616	0	0	0	0	0	0	0	0	0	0	0	0	0	0	0.0121695	0	0.0236463	0.0691008	0	0	0	0	0	0	0	0	0.00221957	0.00210173	0.0108092	0.00167286	0	0.0105851	0.00406068	0.0217236	0.00328912	0.00188389	0	0	0	0	0	0	0	0
HM_sbin_20_19	d__Archaea;p__Hadarchaeota;c__Hadarchaeia;o__Hadarchaeales;f__Hadarchaeaceae;g__;s__	0	0	0	0	0	0	0	0	0	0	0	0	0	0	0	0	0	0	0	0	0	0	0	0	0	0	0	0	0	0	0	0	0	0	0	0	0	0	0	0	0.370241	0	0.342738	0	0.00806346	0.0105793	0	0
QDN-W04B-580_sbin_22	d__Archaea;p__Hadarchaeota;c__Hadarchaeia;o__Hadarchaeales;f__Hadarchaeaceae;g__DG-33;s__	0	0	0	0	0	0	0	0	0	0	0	0	0	0	0	0	0	0	0	0	0	0.00548319	0	0	0	0	0	0	0	0	0	0	0	0	0	0	0	0	0	0	0	0	0	0	0	0	0	0
SH-W20A-3080_sbin_51	d__Archaea;p__Hadarchaeota;c__Hadarchaeia;o__Hadarchaeales;f__Hadarchaeaceae;g__DG-33;s__DG-33	0	4.35755	0	0.383729	0	0	0	0	0	0	0	0	0	0	0	0	0	0	0	0	0	0	0	0	0	0	0	0	0	0	0	0	0	0	0	0.00826941	0	0.221025	0.00694287	0.00675914	0.0136631	0	0.0112766	0	0	0	0	0
QDN-W01B-4577_sbin_11	d__Archaea;p__Hadarchaeota;c__Hadarchaeia;o__Hadarchaeales;f__Hadarchaeaceae;g__DG-33;s__	0	0	0	0	0	0	0	0	0	0	0	0	0	0	0	0	0	0	0.0145563	0	0.0875622	0.0275136	0	0	0	0	0	0	0	0	0	0	0	0	0	0	0	0	0	0	0	0	0	0	0	0	0	0
HMR_S11_3_15	d__Archaea;p__Halobacteriota;c__Methanosarcinia;o__Methanosarcinales;f__Methanogasteraceae;g__Methanogaster;s__	0	0	0	0	0	0	0	0	0.0845204	0.0775375	0.0527464	0.0922969	0.061489	0.0799372	0.29271	0.166662	0.204859	0.183324	0.301589	0.0335363	0	0.0064634	0.313408	0.403918	0.662403	0.46229	0.67606	0	0.0208279	0.0310458	0.083998	0.03604	0.061158	0.011093	0.0251599	0.122961	0.0367033	0.0181276	0.0657669	0.0547101	0	0	0	0	0.0581953	0	0	0
HMR_S11_5_21	d__Archaea;p__Halobacteriota;c__Methanosarcinia;o__Methanosarcinales;f__Methanogasteraceae;g__Methanogaster;s__	0	0	0	0	0	0	0	0	0.0679069	0.133185	0.0992975	0.162602	0.0504075	0.0646348	0.258257	0.134499	0.152764	0.172133	0.222828	0.0265784	0	0.00563319	0.278184	0.336091	0.548006	0.669978	0.6562	0	0.0102319	0.0194738	0.167071	0.0654899	0.0373028	0.0409637	0.0295368	0.814286	0.155028	0.0341631	0.183357	0.194211	0	0	0	0	0.0715724	0	0	0
HMR18_13	d__Archaea;p__Halobacteriota;c__Methanomicrobia;o__Methanomicrobiales;f__Methanomicrobiaceae;g__Methanogenium;s__	0	0	0	0	0	0	0	0	0	0	0	0	0.0580475	0.0970544	0.0179903	0.0291005	0.0204931	0	0	0	0	0	0.00188603	0.00599699	0	0	0	0	0	0	0	0	0	0	0	0	0	0	0	0	0	0	0	0	0	0	0	0
SF_HDNA4_4	d__Archaea;p__Halobacteriota;c__Methanosarcinia;o__Methanosarcinales;f__Methanogasteraceae;g__Methanogaster;s__	0	0	0	0	0	0	0	0	0.164908	0.183684	0.223848	0.201366	0.0677356	0.0990282	0.687629	0.346883	0.409548	0.338478	0.330115	0.0484988	0.0032661	0.00977983	0.530681	0.583521	1.04981	0.77836	1.06383	0	0.0113052	0.0157884	0.0479381	0.0375969	0.0320676	0.0389319	0.0122897	0.107987	0.0254548	0.0211444	0.0876327	0.084156	0	0	0	0	0.129862	0	0	0
SF_GA-4_3	d__Archaea;p__Halobacteriota;c__Methanosarcinia;o__Methanosarcinales;f__Methanogasteraceae;g__Methanogaster;s__	0	0	0	0	0	0	0	0	0.104689	0.118644	0.0870731	0.127028	0.0211624	0.0276409	0.183725	0.194485	0.246111	0.0867693	0.0995265	0.0157619	0	0.0026829	0.218239	0.261962	0.418493	0.160463	0.383548	0	0.0119579	0.0103652	0.0241313	0.0196958	0.0314561	0.0405402	0.0762178	0.139203	0.169883	0	0.0584149	0.142972	0	0	0	0	0.0224829	0	0	0
HM_cbin_36	d__Archaea;p__Halobacteriota;c__Methanosarcinia;o__Methanosarcinales;f__Methanosarcinaceae;g__;s__	0	0	0	0	0	0	0	0	0	0	0	0	0	0	0.0195887	0	0	0	0	0	0	0	0	0	0	0.037739	0.0243062	0	0	0	0	0	0	0	0	0	0	0	0	0	0	0.0134008	0	3.40591	0.290392	0	0	0
HM_sbin_22_1	d__Archaea;p__Halobacteriota;c__Methanomicrobia;o__Methanomicrobiales;f__Methanoculleaceae;g__UBA207;s__UBA207	0	0.0115916	0	0	0	0	0	0	0	0	0	0	0	0	0	0	0	0	0	0	0	0	0	0	0	0	0	0	0	0	0	0	0	0	0	0	0	0	0	0	1.62213	0	1.42567	0.0749122	0.0513787	0.0928852	0	0
HMR_S11_6_25	d__Archaea;p__Halobacteriota;c__Methanosarcinia;o__Methanosarcinales;f__Methanogasteraceae;g__Methanogaster;s__	0	0	0	0	0	0	0	0	0.133035	0.0898968	0.0621391	0.100445	0.106905	0.130411	0.452133	0.270733	0.347825	0.293789	0.521908	0.054962	0.00234583	0.0108729	0.496299	0.661136	1.11984	0.549498	1.06138	0	0.0466483	0.0347116	0.132927	0.0391032	0.156971	0.0146515	0.0117505	0.0967962	0.0241121	0.0185255	0.0700878	0.0507722	0	0	0	0	0.0795116	0	0	0
QDN-W04B-4228_sbin_8	d__Archaea;p__Halobacteriota;c__Methanosarcinia;o__Methanosarcinales;f__Methanogasteraceae;g__Methanogaster;s__	0	0	0	0	0	0	0	0	0.106317	0.113405	0.0870905	0.134269	0.0679087	0.095069	0.68029	0.339882	0.372126	0.271346	0.349977	0.0444609	0.00245576	0.00919767	0.471673	0.591454	0.960154	0.794025	0.99262	0	0.00981673	0.00998846	0.0466555	0.0218408	0.0302456	0.0162606	0.0194608	0.148399	0.0420482	0.0239105	0.0941633	0.0825025	0	0	0	0	0.0956674	0	0	0
HMR_S11_2_24	d__Archaea;p__Halobacteriota;c__Methanosarcinia;o__Methanosarcinales;f__Methanogasteraceae;g__Methanogaster;s__	0	0	0	0	0	0	0	0	0.0330634	0.14254	0.0588245	0.229252	0.00449302	0.00552486	0.0275938	0.0372552	0.0479147	0.0143975	0.0160215	0.00373429	0	0	0.0398835	0.0467609	0.0742322	0.0354891	0.0712727	0.00282082	0.175299	0.0141668	0.0737152	0.0192955	0.0434828	0.0353342	0.0270821	0.0230828	0	0	0.0421411	0.0151261	0	0	0	0	0	0	0	0
HMR20_26	d__Archaea;p__Halobacteriota;c__Methanosarcinia;o__Methanosarcinales;f__Methanocomedenaceae;g__Methanocomedens;s__	0	0	0	0	0	0	0	0	0.783959	0.708639	0.975618	0.704631	0.0808747	0.103361	0.974721	1.61413	1.82294	0.171648	0.204243	0.0837132	0.0115194	0.021448	0.445144	0.562127	0.934693	0.833601	0.832379	0.00913481	0.0770777	0.0748063	0.17821	0.126761	0.155896	0.201964	0.11521	0.166907	0.127856	0.191179	0.199095	0.199949	0	0	0	0	0.101535	0	0	0
SB_cbin_79	d__Archaea;p__Halobacteriota;c__Methanosarcinia;o__Methanosarcinales;f__EX4572-44;g__Ethanoperedens;s__Ethanoperedens	0	0	0	0	0	0	0	0	0.00649511	0.0302069	0.0260472	0.026863	0	0	0.0112932	0.0154358	0.0195873	0.00529433	0.00571523	0	0	0	0.0131001	0.0158408	0.046947	0	0.029019	0	0	0	0	0	0	0	0.0161873	0	0	0	0	0	0	0	0	0	0	0	0	0
HM_cbin_52	d__Archaea;p__Halobacteriota;c__Methanosarcinia;o__Methanosarcinales;f__Methanosarcinaceae;g__MTP4;s__MTP4	0	0	0	0	0	0	0	0	0	0	0	0	0	0	0	0	0	0	0	0	0	0	0	0	0	0	0	0	0	0	0	0	0	0	0	0	0	0	0	0	0.0927756	0	3.62116	0	0	0.0153748	0	0
SB_sbin_8_44	d__Archaea;p__Halobacteriota;c__Methanosarcinia;o__Methanosarcinales;f__Methanocomedenaceae;g__Methanocomedens;s__	0	0	0	0	0	0	0	0	0.0664639	0.0643266	0.0525214	0.058398	0.0126701	0.0140585	0.0817959	0.16897	0.199515	0.0194401	0.0280645	0.0433775	0.0057393	0.0110404	0.0481724	0.054241	0.091185	0.100864	0.0946995	0.00338506	0.037744	0.0343932	0.0998669	0.0157807	0.00767644	0.00818521	0.00475967	0	0	0	0.0230558	0.00907039	0	0	0	0	0	0	0	0.018379
SB_sbin_8_29	d__Archaea;p__Halobacteriota;c__Syntropharchaeia;o__ANME-1;f__ANME-1;g__JACGMN01;s__	0	0.0375078	0	0	0	0	0	0	0	0	0	0	0.00110437	0	0.00633621	0	0	0	0	0	0	0	0	0.00803728	0	0.0255584	0.0100413	0	0	0	0	0	0	0	0.183115	0.0945775	0.153579	0	0.0446713	0.0963703	0	0	0	0	0	0	0	0
HM_cbin_57	d__Archaea;p__Halobacteriota;c__Methanosarcinia;o__Methanosarcinales;f__Methanocomedenaceae;g__QBUR01;s__QBUR01	0	0	0	0	0	0	0	0	0	0	0	0	0	0	0.049788	0.0452521	0.0493366	0.00447155	0	0	0	0	0.0144825	0.0160873	0.0531376	0	0.0258964	0	0	0	0	0	0	0	0	0	0	0	0	0	0	0.0526758	0	0.217473	1.78838	0	0	0
MS_sbin_14	d__Archaea;p__Halobacteriota;c__Methanosarcinia;o__Methanosarcinales;f__Methanogasteraceae;g__Methanogaster;s__	0	0	0	0	0	0	0	0	0.0441283	0.0355493	0.0296372	0.0393267	0.00608171	0.00804025	0.0313435	0.0180629	0.0209978	0.0239185	0.0258098	0.0041613	0	0	0.0465477	0.0527521	0.0863239	0.0934021	0.101316	0	0	0	0.00683997	0	0	0	0	0.026088	0	0	0.014447	0.0166543	0	0	0	0	0	0	0	0
HMR1_25	d__Archaea;p__Halobacteriota;c__Methanosarcinia;o__Methanosarcinales;f__Methanocomedenaceae;g__Methanocomedens;s__	0	0	0	0	0	0	0	0	0.106258	0.111039	0.0903897	0.102293	0.0507728	0.0481889	0.140862	0.292965	0.324812	0.0749353	0.0436173	0.0287312	0.00391715	0.00722304	0.234382	0.247328	0.230277	0.152411	0.322408	0	0.0228925	0.0232519	0.0580491	0.0173215	0.00510952	0.0060937	0.00170324	0.00667225	0	0	0.040191	0.0193447	0	0	0	0	0	0	0	0.00668201
SH-W20A-3080_sbin_49	d__Archaea;p__Halobacteriota;c__UBA148;o__UBA148;f__;g__;s__	0	0	0	0	0	0	0	0	0	0	0	0	0	0	0	0	0	0	0	0	0	0	0	0	0	0	0	0	0	0	0	0	0	0	0	0	0	0	0	0	0	0	0.0114568	0	0	0	0	0
HMR21_33	d__Archaea;p__Halobacteriota;c__Methanosarcinia;o__Methanosarcinales;f__Methanocomedenaceae;g__QBUR01;s__	0	0	0	0	0	0	0	0	0	0	0	0	0.00326119	0.00435784	0.270632	0.166185	0.170899	0.00949304	0.00300972	0.00258419	0	0	0.0260417	0.0503608	0.278869	0	0.0464969	0	0.0150103	0	0	0	0	0	0	0	0	0	0	0	0	0	0	0	0.103336	0	0	0
HM_cbin_22	d__Archaea;p__Halobacteriota;c__Methanomicrobia;o__Methanomicrobiales;f__Methanoculleaceae;g__UBA206;s__UBA206	0	0	0	0	0	0	0	0	0	0	0	0	0	0	0	0	0	0	0	0	0	0	0	0	0	0	0	0	0	0	0	0	0	0	0	0	0	0	0	0	0.211462	0	1.71411	0	0.0409652	0.0257505	0	0
SH-W20A-3080_sbin_6	d__Archaea;p__Halobacteriota;c__Syntropharchaeia;o__ANME-1;f__ANME-1;g__JAFNKG01;s__	0.0501716	0	0	0	0	0	0	0	0	0	0	0	0	0	0	0	0	0	0	0	0	0	0	0	0	0	0	0	0	0	0	0	0.112033	0.141393	0.233439	0	0	0	0	0	0	0	0	0	0	0	0	0
SB_cbin_242	d__Archaea;p__Halobacteriota;c__Syntropharchaeia;o__ANME-1;f__ANME-1;g__JACGMN01;s__	0	0	0	0	0	0	0	0	0	0	0	0	0	0	0	0	0	0	0	0	0	0	0	0	0	0	0	0	0	0	0	0	0	0.128829	0	0	0	0	0	0.0757694	0	0	0	0	0	0	0	0
HM_sbin_24_3	d__Archaea;p__Halobacteriota;c__Methanosarcinia;o__Methanosarcinales;f__Methanosarcinaceae;g__;s__	0	0	0	0	0	0	0	0	0	0	0	0	0.00569607	0.00424073	0.0492925	0.0181943	0.0160056	0.00955	0.00787462	0.00454416	0.00566075	0.00645606	0.0107805	0.0272084	0.0249762	0.105463	0.0538669	0	0.00819518	0.0286617	0.0252418	0.0663162	0.0102552	0.00456898	0	0	0	0.0514076	0.051279	0.0188779	0	0.0532996	0.00658843	8.74612	0.216872	0.0103968	0	0
SMM_sbin_16	d__Archaea;p__Halobacteriota;c__Methanosarcinia;o__Methanosarcinales;f__Methanogasteraceae;g__Methanogaster;s__	0	0	0	0	0	0	0	0	0.0748889	0.0791536	0.062607	0.0917139	0.0687544	0.0892082	0.540409	0.27371	0.305619	0.242371	0.304956	0.0570555	0.0133092	0.0232826	0.384119	0.494387	0.795137	0.595987	0.780626	0	1.10842	0.566798	0.248444	0.0989822	0.0524115	0.0746165	0.0570013	0.171035	0.111706	0.714856	0.663805	0.318384	0	0	0	0	0.0706281	0	0	0
HMR_S11_5_37	d__Archaea;p__Halobacteriota;c__Methanosarcinia;o__Methanosarcinales;f__Methanogasteraceae;g__Methanogaster;s__	0	0	0	0	0	0	0	0	0.0137406	0.0352787	0.0206933	0.0477817	0.00674133	0.00890931	0.0394275	0.0238741	0.027107	0.0303278	0.037101	0	0	0	0.0500429	0.0572193	0.0939459	0.113402	0.113976	0	0.00821118	0.0267367	0.122775	0.131775	0.00894636	0.0120947	0.0252041	0.10239	0.0320555	0	0.0375637	0.0299961	0	0	0	0	0	0	0	0
HM_sbin_21_2	d__Archaea;p__Halobacteriota;c__Methanosarcinia;o__Methanotrichales;f__Methanotrichaceae;g__Methanothrix_A;s__Methanothrix_A	0	0	0	0	0	0	0	0	0	0	0	0	0	0	0	0	0	0	0	0	0	0	0	0	0	0	0	0	0	0	0	0	0	0	0	0	0	0	0	0	2.80396	0.00494074	3.58355	0.174144	0.437184	0.139251	0	0
QDN-W04B-4228_sbin_12	d__Archaea;p__Halobacteriota;c__Methanosarcinia;o__Methanosarcinales;f__Methanocomedenaceae;g__Methanocomedens;s__Methanocomedens	0	0	0	0	0	0	0	0.00532892	0.182915	0.109003	0.0871156	0.100232	0.0245878	0.028663	0.290468	0.494982	0.56895	0.050961	0.265223	0.55795	0.0629788	0.109402	0.0542476	0.0733911	0.139094	0.124846	0.142557	0.0507764	0.470284	0.440164	1.28226	0.150265	0.0785054	0.08484	0.0343564	0.0116327	0	0.0195684	0.17438	0.0207138	0	0	0	0	0.0243077	0	0	0.014808
HMR25_13	d__Archaea;p__Halobacteriota;c__Methanosarcinia;o__Methanosarcinales;f__Methanosarcinaceae;g__;s__	0	0	0	0	0	0	0	0	0.0299578	0.0343256	0.032095	0.029829	0.0258324	0.0217314	0.107025	0.0517467	0.0503818	0.0853873	0.103883	0.0539385	0.121434	0.0611225	0.0402136	0.119079	0.141069	0.472568	0.227	0	0.102848	0.387042	0.328889	0.843118	0.127651	0.0491994	0.0144038	0.0649177	0.0619674	0.0944936	0.39456	0.182039	0	0	0	0	0.00663923	0	0	0
SB_cbin_93	d__Archaea;p__Halobacteriota;c__Syntropharchaeia;o__JACQPP01;f__;g__;s__	0	0	0	0	0	0	0	0	0	0	0	0	0	0	0	0	0	0	0	0	0	0	0	0	0	0	0	0	0	0	0	0	0	0	0	0	0	0	0	0	0	0	0	0	0	0	0	0
WGoM_cbin_69	d__Archaea;p__Halobacteriota;c__Syntropharchaeia;o__ANME-1;f__ANME-1;g__JACGMN01;s__	0	0	0	0	0	0	0	0	0	0	0	0	0	0	0	0	0	0	0	0	0	0	0	0	0	0	0	0	0	0	0	0	0	0	0	0	0	0	0	0.0757757	0	0	0	0	0	0	0	0
SB_sbin_4_35	d__Archaea;p__Halobacteriota;c__Methanosarcinia;o__Methanosarcinales;f__Methanosarcinaceae;g__;s__	0	0	0	0	0	0	0	0	0.00979982	0.0146619	0.00800559	0.0131971	0.0105011	0.0083823	0.058724	0.0269155	0.025549	0.0316727	0.0294843	0.0173405	0.0261633	0.0204398	0.0179486	0.0484212	0.0501677	0.205898	0.0940542	0	0.0349649	0.136037	0.115277	0.306463	0.0462342	0.0177132	0.00446146	0.0211764	0.0241744	0.0577016	0.182998	0.0704056	0	0	0	0.360814	0.0482012	0	0	0
SMM_sbin_9	d__Archaea;p__Halobacteriota;c__Methanosarcinia;o__Methanosarcinales;f__Methanosarcinaceae;g__;s__	0	0	0	0	0	0	0	0	0.0137928	0.0221298	0.00867141	0.01925	0.0298217	0.0246288	0.118672	0.0540526	0.0529618	0.0677094	0.0780796	0.0267181	0.0516296	0.0384228	0.0757373	0.139674	0.15881	0.580748	0.277923	0	0.120775	0.462528	0.373106	1.00563	0.132759	0.0379089	0.00770968	0.0472428	0.06727	0.0940022	0.454091	0.1979	0	0	0	0	0.00835786	0	0	0
HMR_5C1085	d__Archaea;p__Halobacteriota;c__Methanosarcinia;o__Methanosarcinales;f__Methanosarcinaceae;g__Methanococcoides;s__	0	0	0	0	0	0	0	0	0	0	0	0	0.00245731	0.00439206	0.148438	0.159843	0.180224	0	0.00732263	0.00183568	0.0031614	0	0.0208559	0.0867131	0.00820617	0	0	0.0157174	0	0	0	0	0	0	0	0	0	0	0	0	0	0	0	0	0	0	0	0
SB_sbin_4_39	d__Archaea;p__Halobacteriota;c__Methanosarcinia;o__Methanosarcinales;f__Methanocomedenaceae;g__Methanocomedens;s__Methanocomedens	0	0	0	0	0	0	0	0	0.10254	0.0678997	0.0543153	0.0619637	0.010476	0.0125644	0.121779	0.231768	0.268383	0.0225316	0.0722775	0.146652	0.0157589	0.034687	0.0435424	0.042398	0.0787967	0.0776991	0.0878118	0.0127474	0.154086	0.142564	0.396387	0.0575217	0.0270849	0.0273775	0.00956931	0.00544297	0	0	0.0516759	0.00875748	0	0	0	0	0.0377601	0	0	0.00715883
HM_sbin_20_9	d__Archaea;p__Halobacteriota;c__Methanomicrobia;o__Methanomicrobiales;f__Methanoculleaceae;g__Methanoculleus;s__Methanoculleus	0	0	0	0	0.0166451	0	0	0	0	0	0	0	0	0	0	0	0	0	0	0	0	0	0	0	0	0	0	0	0	0	0	0	0	0	0	0	0	0	0	0	0.0178713	0	0.961434	0	0	0	0	0
HM_sbin_21_5	d__Archaea;p__Halobacteriota;c__Methanosarcinia;o__Methanosarcinales;f__Methanocomedenaceae;g__Methanocomedens;s__Methanocomedens	0	0	0	0	0	0	0	0	0.0407644	0.0340277	0.0289855	0.0315457	0.00660946	0.00964064	0.0440366	0.0877929	0.108827	0.0148908	0.014547	0.014242	0	0.00330864	0.0550714	0.0416405	0.0668725	0.059196	0.0996815	0	0.012802	0.0111518	0.0307651	0.00617972	0.00323307	0.00371803	0	0	0	0	0.0102883	0.00478185	0	0.0177585	0	0	0.725478	0	0	0
SB_sbin_7_37	d__Archaea;p__Halobacteriota;c__Methanosarcinia;o__Methanotrichales;f__Methanotrichaceae;g__UBA204;s__	0	0	0	0	0	0	0	0	0	0.0176833	0.0379059	0.0238418	0.00131398	0.00125369	0.00758069	0.00221082	0.00234384	0.00583275	0.00408097	0	0	0	0.0114693	0.0306302	0.019755	0.0132372	0.0333286	0	0	0	0	0	0	0	0.00803424	0.0169	0.0118755	0	0.00691643	0.0116333	0.0151275	0	0.0104418	0	0.0448156	0	0	0
MS_sbin_11	d__Archaea;p__Halobacteriota;c__Methanosarcinia;o__Methanosarcinales;f__Methanocomedenaceae;g__Methanocomedens;s__	0	0	0	0	0	0	0	0	0.0389913	0.030127	0.0246182	0.0273193	0.00547763	0.00728022	0.0361935	0.0743787	0.0953955	0.0113865	0.0113146	0.0157298	0	0.00361342	0.0432776	0.0289285	0.0521768	0.0484888	0.0783709	0	0.0137388	0.0118539	0.0353412	0.00522183	0.00317031	0.00339877	0	0	0	0	0.00969779	0.00388578	0	0	0	0	0.041688	0	0	0
SF_Co_bin_120	d__Archaea;p__Halobacteriota;c__Methanosarcinia;o__Methanosarcinales;f__Methanocomedenaceae;g__Methanocomedens;s__Methanocomedens	0	0	0	0	0	0	0	0	0.104367	0.0665121	0.0532241	0.0600778	0.0163067	0.0193148	0.245754	0.395749	0.456691	0.0342027	0.158415	0.330659	0.0340976	0.0582587	0.0371973	0.0498197	0.0987733	0.0847342	0.0977775	0.0280374	0.280044	0.235988	0.704499	0.0760828	0.0403365	0.0525398	0.0178333	0.00612488	0	0.0104738	0.0970218	0.0115342	0	0	0	0	0.0185374	0	0	0.00875885
HY4_Co_59	d__Archaea;p__Halobacteriota;c__Methanosarcinia;o__Methanosarcinales;f__Methanocomedenaceae;g__Methanocomedens;s__	0	0	0	0	0	0	0	0	0.0622457	0.0583733	0.0502029	0.0535506	0.0272447	0.0306669	0.125221	0.171269	0.207879	0.0517475	0.0668143	0.0711811	0.0164917	0.0217016	0.0877718	0.103395	0.14655	0.105113	0.135633	0.0383815	0.449027	0.175666	0.153993	0.055437	0.0271608	0.0541684	0.0298907	0	0	0	0.173132	0.12469	0	0	0	0	0	0	0	0.143012
HM_sbin_21_10	d__Archaea;p__Halobacteriota;c__Methanosarcinia;o__Methanosarcinales;f__Methanogasteraceae;g__Methanogaster;s__	0	0	0	0	0	0	0	0	0.0897787	0.104157	0.0755257	0.123469	0.183414	0.313476	0.765691	0.381116	0.336819	0.344044	0.534915	0.0683248	0.00368779	0.0139307	1.16673	1.1584	1.39809	1.79996	2.1762	0	0.004893	0.00344631	0.0214884	0.00862435	0.00826114	0.00733552	0.00619632	0.102507	0.0235549	0.0173487	0.0672061	0.0536822	0	0	0	0	1.26895	0	0	0
HMR_S11_12_1	d__Archaea;p__Halobacteriota;c__Methanosarcinia;o__Methanosarcinales;f__Methanosarcinaceae;g__;s__	0	0	0	0	0	0	0	0	0.0176244	0.0416054	0.0182698	0.0364295	0.0427015	0.0340529	0.189434	0.0776469	0.0711409	0.0759978	0.0912008	0.0290212	0.047716	0.0361975	0.0668853	0.198019	0.214132	0.968798	0.396917	0.00153755	0.157703	0.603223	0.502295	1.39728	0.19584	0.0734154	0.0776447	0.242102	0.305073	0.384159	2.22179	0.780891	0	0	0	0	0.00828784	0	0	0
SB_sbin_8_39	d__Archaea;p__Halobacteriota;c__UBA148;o__UBA148;f__;g__;s__	0	0	0	0	0	0	0.0796156	0	0	0	0	0	0	0	0	0	0	0	0	0	0	0	0	0	0	0	0	0	0	0	0	0	0	0	0.0107641	0	0	0	0	0	0	0	0.0106011	0	0	0	0	0
SH-W20A-3880_sbin_40	d__Archaea;p__Halobacteriota;c__Methanocellia;o__Methanocellales;f__;g__;s__	0	0	0	0	0	0	0	0	0	0	0	0	0	0	0	0	0	0	0	0	0.00554229	0.00344025	0	0	0	0	0	0	0	0	0	0	0	0	0	0	0	0	0	0	0	0	0	0	0	0	0	0
WGoM_sbin_oily_34	d__Archaea;p__Halobacteriota;c__Methanosarcinia;o__Methanosarcinales;f__Methanogasteraceae;g__Methanogaster;s__	0	0	0	0	0	0	0	0	0.024117	0.0381511	0.0182434	0.0577699	0.00501128	0.00728887	0.0248103	0.0214414	0.0248619	0.0133451	0.0158464	0	0	0	0.0385829	0.0416477	0.059459	0.0479806	0.0724605	0	0	0	0.00240487	0	0	0	0	0	0	0	0	0	0	0	0	0	0	0	0	0
SB_cbin_155	d__Archaea;p__Asgardarchaeota;c__Heimdallarchaeia;o__UBA460;f__UBA460;g__UBA460;s__	0	0	0	0	0	0	0	0	0	0	0	0	0	0	0	0	0	0.0045059	0.00636982	0.00703861	0.00447131	0.0204223	0	0	0	0	0	0	0	0.00161634	0	0	0	0	0	0	0	0	0	0	0	0	0	0	0	0	0	0
MS_sbin_3	d__Archaea;p__Asgardarchaeota;c__Heimdallarchaeia;o__UBA460;f__;g__;s__	0	0	0	0	0	0	0	0	0	0	0	0	0	0	0	0	0	0	0	0	0	0	0	0	0	0	0	0	0	0	0	0	0	0	0	0	0	0	0	0	0	0	0	0	0	0	0	0
SB_cbin_19	d__Archaea;p__Asgardarchaeota;c__Heimdallarchaeia;o__JABLTI01;f__JABLTI01;g__JABLTI01;s__	0	0	0	0	0	0	0	0	0	0.005058	0.00708971	0.00562675	0	0	0	0	0	0	0	0	0	0	0	0	0	0	0	0	0	0	0	0	0	0	0	0	0	0	0	0	0	0	0	0	0.159473	0	0	0
QDN-W03B-2880_sbin_8	d__Archaea;p__Asgardarchaeota;c__Heimdallarchaeia;o__JABLTI01;f__JABLTI01;g__JABLTI01;s__	0	0	0	0.0217553	0	0	0	0	0	0	0	0	0	0	0	0	0	0	0	0	0	0	0	0	0	0	0	0	0	0	0	0	0	0	0	0	0	0	0	0	0	0	0	0	0	0	0	0
SB_cbin_76	d__Archaea;p__Asgardarchaeota;c__Heimdallarchaeia;o__UBA460;f__UBA460;g__UBA460;s__	0	0	0	0	0	0	0	0	0	0	0	0	0	0	0	0	0	0	0.0048849	0.0055793	0.00763177	0.00218062	0	0	0	0	0	0	0	0.00404328	0.00496914	0.00415481	0	0	0	0	0	0	0	0	0	0	0	0	0	0	0	0
ENP_cbin_18	d__Archaea;p__Asgardarchaeota;c__Heimdallarchaeia;o__UBA460;f__UBA460;g__18H4-34;s__	0.20472	0	0	0	0.15728	0.0150769	0.196499	0	0	0	0	0	0	0	0	0	0	0	0.00734855	0.00442895	0.00530704	0.0357603	0	0	0	0	0	0.00175754	0	0.002665	0.00316918	0.00376546	0.00264601	0	0	0	0	0	0	0	0	0	0	0	0	0	0	0
QDN-W01B-1949_sbin_17	d__Archaea;p__Asgardarchaeota;c__Heimdallarchaeia;o__UBA460;f__UBA460;g__UBA460;s__	0	0	0	0	0	0	0	0	0	0	0	0	0	0	0	0	0	0	0	0	0	0	0	0	0	0	0	0.00207541	0.00408213	0	0	0	0	0	0	0	0	0	0	0	0	0	0	0	0	0	0	0
HMR_S11_3_12	d__Archaea;p__Asgardarchaeota;c__Heimdallarchaeia;o__UBA460;f__UBA460;g__UBA460;s__	0	0	0	0	0	0	0	0	0.00503809	0	0	0	0	0	0	0.0041316	0.00469466	0.00632474	0.0185618	0.0261878	0.015205	0.00768994	0	0	0	0	0	0.0105877	0.0630783	0.139959	0.145214	0.0897389	0.00740987	0.00452927	0	0	0	0.0185524	0.0109117	0.00215734	0	0	0	0	0	0	0	0
SB_cbin_167	d__Archaea;p__Asgardarchaeota;c__Heimdallarchaeia;o__UBA460;f__UBA460;g__UBA460;s__	0	0	0	0	0	0	0	0	0	0	0	0	0	0	0	0	0	0	0.00219618	0.00205821	0	0.00851261	0	0	0	0	0	0	0	0	0	0	0	0	0	0	0	0	0	0	0	0	0	0	0	0	0	0
SCS_cbin_48	d__Archaea;p__Hydrothermarchaeota;c__Hydrothermarchaeia;o__Hydrothermarchaeales;f__;g__;s__	0	0	0	0	0	0	0	0	0	0	0	0	0	0	0	0	0	0	0	0	0	0	0	0	0	0	0	0	0	0	0	0	0	0	0	0	0	0	0	0	0	0	0	0	0	0	0	0
HMR_Co_S11_2	d__Bacteria;p__JAFGOL01;c__JAFGOL01;o__JAFGOL01;f__JAFGOL01;g__;s__	0	0	0	0	0	0	0	0	0	0	0	0	0	0	0	0	0	0	0	0	0	0	0	0	0	0	0	0	0	0.0121399	0.0128559	0.0186271	0.0119436	0.00767411	0.0024245	0	0	0	0	0	0	0	0	0	0	0	0	0
SB_sbin_5_41	d__Bacteria;p__JAHJDO01;c__JAHJDO01;o__JAHJDO01;f__JAHJDO01;g__JAHJDO01;s__	0	0	0	0	0	0	0	0	0	0	0	0	0	0	0	0	0	0	0	0	0	0	0	0	0	0.00599951	0	0	0	0	0	0	0	0	0.0528645	0	0	0	0	0	0	0	0	0	0	0	0	0
SB_sbin_7_41	d__Bacteria;p__JAHJDO01;c__JAHJDO01;o__JAHJDO01;f__JAHJDO01;g__;s__	0	0	0	0	0	0	0	0	0	0	0	0	0	0	0.00774177	0	0.00438709	0.00357361	0.00559766	0	0	0	0	0.00917694	0	0.0128455	0.0119979	0	0	0.00771898	0.00789614	0.00888381	0.00864197	0.0118123	0.00794766	0.0153199	0.0140728	0	0.015198	0.0200447	0	0	0	0	0	0	0	0
HY4_Co_18	d__Bacteria;p__Krumholzibacteriota;c__Krumholzibacteria;o__WVZY01;f__;g__;s__	0	0	0	0	0	0	0	0.0402603	0	0	0	0	0	0	0	0.00236048	0.00258883	0.021541	0.00755654	0.0128114	0.00800328	0	0	0	0	0	0	0.0267618	0	0.00285662	0	0	0	0	0	0	0	0	0	0	0	0	0	0	0	0	0	0.016384
HY4_Co_68	d__Bacteria;p__Krumholzibacteriota;c__Krumholzibacteria;o__WVZY01;f__WVZY01;g__;s__	0	0	0	0	0	0	0	0	0	0	0	0	0.0118104	0.0098713	0.0156643	0.0282567	0.0297483	0.00857778	0.00345887	0.00670029	0	0	0.0220938	0.0290216	0.012513	0	0.00487002	0.00291034	0	0	0	0	0	0	0	0	0	0	0	0	0	0.00585359	0	0	0	0	0.0270039	0.029513
SF_Co_bin_147	d__Bacteria;p__Krumholzibacteriota;c__Krumholzibacteria;o__LZORAL124-64-63;f__LZORAL124-64-63;g__;s__	0	0	0	0	0	0	0	0.0106066	0.00736673	0.00376076	0	0	0.00184571	0.00179781	0.0036555	0.0163489	0.020069	0.0213723	0.00896172	0.0198975	0.00337812	0	0	0.00152318	0	0	0	0.00719008	0	0	0.00250267	0	0	0	0	0	0	0	0	0	0	0	0	0	0	0	0.00623711	0.0192522
SB_cbin_151	d__Bacteria;p__Krumholzibacteriota;c__Krumholzibacteria;o__Krumholzibacteriales;f__Krumholzibacteriaceae;g__;s__	0	0	0	0	0	0	0	0.0174446	0.00858257	0.00456178	0.00947871	0.00483808	0	0	0.00275967	0.00194748	0.00203331	0	0.00279709	0.00249088	0.00283641	0	0	0.00287474	0	0	0	0.00149269	0	0	0.00183214	0	0	0	0	0	0	0	0	0	0	0	0	0	0	0	0	0
WGoM_cbin_44	d__Bacteria;p__Krumholzibacteriota;c__Krumholzibacteria;o__JACNKJ01;f__;g__;s__	0	0	0	0	0	0	0	0	0.00868238	0	0	0	0	0.00132168	0.00371643	0.00457599	0.00465092	0	0	0	0	0	0.00337255	0.00588799	0.00312015	0	0	0	0	0	0	0	0	0	0	0	0	0	0	0	0	0	0	0	0	0	0	0
HMR21_9	d__Bacteria;p__Krumholzibacteriota;c__Krumholzibacteria;o__Krumholzibacteriales;f__Krumholzibacteriaceae;g__;s__	0	0	0	0	0	0	0	0	0.00402664	0	0.00506719	0	0.0142726	0.0155203	0.0564513	0.0396515	0.0498995	0.0166972	0.0168944	0.0218174	0.00438571	0.00239831	0.0547824	0.0748566	0.0392242	0.00309197	0.0199844	0	0	0	0	0	0	0	0	0	0	0	0	0	0	0.00405806	0	0	0.00706187	0	0	0.00705538
HY4_Co_76	d__Bacteria;p__Krumholzibacteriota;c__Krumholzibacteria;o__LZORAL124-64-63;f__LZORAL124-64-63;g__;s__	0	0	0	0	0	0	0	0.00576227	0.00553626	0	0	0	0.00193472	0.00189161	0.00389757	0.0171296	0.0208286	0.0207014	0.0084622	0.0191272	0.00193818	0	0	0.0016341	0	0	0	0.00632716	0	0	0	0	0	0	0	0	0	0	0	0	0	0	0	0	0	0	0.0121289	0.0319299
HMR6_8	d__Bacteria;p__Krumholzibacteriota;c__Krumholzibacteria;o__Krumholzibacteriales;f__Krumholzibacteriaceae;g__;s__	0	0	0	0	0	0	0	0	0	0	0	0	0.0112219	0.0118493	0.0470191	0.0224418	0.0200853	0.0129696	0.0139408	0.0123207	0.00209069	0	0.0911993	0.117267	0.0559849	0.00485078	0.0263541	0	0	0	0	0	0	0	0	0	0	0	0	0	0	0	0	0	0.00571875	0	0	0
SMM_sbin_4	d__Bacteria;p__Krumholzibacteriota;c__Krumholzibacteria;o__Krumholzibacteriales;f__Krumholzibacteriaceae;g__;s__	0	0	0	0	0	0	0	0	0.0077285	0.00690764	0.0243408	0.00747832	0.0023014	0.00235061	0.0104795	0.013045	0.0140289	0.0145117	0.0124694	0.014658	0.00305152	0	0.00992452	0.0157987	0.0107215	0	0.00419237	0.00428117	0	0	0	0	0	0	0	0	0	0	0	0	0	0	0	0	0	0	0	0
HMR1_19	d__Bacteria;p__Krumholzibacteriota;c__Krumholzibacteria;o__LZORAL124-64-63;f__LZORAL124-64-63;g__LZORAL124-64-63;s__	0	0	0	0	0	0	0	0	0	0	0	0	0.0553609	0.055162	0.0319716	0.0204841	0.0154453	0.00370837	0.00209937	0.00358986	0	0	0.0822037	0.0641238	0.00959483	0	0.00680874	0	0	0	0	0	0	0	0	0	0	0	0	0	0	0.00484748	0	0	0	0	0.00689815	0.0179467
HMR_S11_13_32	d__Bacteria;p__Krumholzibacteriota;c__Krumholzibacteria;o__Krumholzibacteriales;f__Krumholzibacteriaceae;g__;s__	0	0	0	0	0	0	0	0.0116958	0.0144857	0	0.0059511	0	0	0	0	0	0	0	0.00178791	0	0.00424723	0.00239969	0	0	0	0	0	0	0	0.002027	0.00344727	0.00137828	0	0.00173214	0.0691686	0.10618	0.0570071	0.107945	0.153078	0.271039	0	0	0	0	0	0	0	0
QDN-W01B-4577_sbin_40	d__Bacteria;p__Latescibacterota;c__Latescibacteria;o__Latescibacterales;f__Latescibacteraceae;g__;s__	0	0	0	0	0	0	0	0	0	0	0	0	0.00148205	0.00109991	0.00129945	0.00193148	0.00215272	0	0.00147178	0	0	0	0	0	0	0	0	0	0	0	0	0	0	0	0	0	0	0	0	0	0	0	0	0	0	0	0	0
SB_cbin_260	d__Bacteria;p__Latescibacterota;c__Latescibacteria;o__Latescibacterales;f__Latescibacteraceae;g__JABHYP01;s__	0	0	0	0	0.0433091	0	0	0	0	0	0	0	0	0	0.00175923	0	0	0.00166872	0.00146545	0	0.00312315	0	0	0.00321137	0.00648661	0	0.0041615	0	0.00556727	0.00493247	0.00556903	0.00942794	0.00795911	0.00603719	0.00363762	0.00768472	0.00560021	0.0152132	0.012747	0.0123808	0	0	0	0	0	0	0	0
SB_sbin_3_25	d__Bacteria;p__Latescibacterota;c__4484-107;o__4484-107;f__4484-107;g__4484-107;s__	0	0	0	0	0	0	0	0	0.014053	0.0122514	0.0109589	0.0118558	0	0	0.0024503	0.00211941	0.0022402	0.00233559	0.0024086	0.00254631	0	0	0	0.00531504	0.00494792	0.00319862	0.00430416	0	0	0.00282717	0.00515169	0.00428293	0.0023902	0.00294087	0.00425478	0	0.00479613	0	0	0.00276926	0	0	0	0	0	0	0	0
SB_cbin_274	d__Archaea;p__Asgardarchaeota;c__LC30;o__;f__;g__;s__	0	0	0	0	0	0	0	0	0	0	0	0	0	0	0.00215336	0.0028753	0.00256932	0.00320294	0.00172211	0.00240572	0	0	0	0	0	0	0	0	0	0.002896	0.00271779	0.00167654	0.00167558	0	0	0	0	0	0	0	0	0	0	0	0	0	0	0
SB_cbin_203	d__Archaea;p__Asgardarchaeota;c__Lokiarchaeia;o__CR-4;f__SOKP01;g__;s__	0	0	0	0	0	0	0	0	0	0	0	0	0	0	0.00659294	0.0019642	0.00161155	0	0	0	0	0	0.0074924	0.00609484	0	0.00414654	0	0	0	0	0	0	0	0	0	0	0	0	0	0	0	0	0	0	0	0	0	0
QDN-W01B-1949_sbin_53	d__Archaea;p__Asgardarchaeota;c__Lokiarchaeia;o__CR-4;f__SOKP01;g__SDNM01;s__	0	0	0	0	0	0	0	0	0	0	0	0	0	0	0	0	0.00227727	0.00271558	0.00404376	0.00353512	0.0030757	0.010016	0	0	0	0	0	0.00447659	0.0135092	0.0224917	0.0182981	0.0137702	0.0113251	0.0103084	0	0.0128472	0.00648344	0.0232156	0.0130496	0.00994066	0	0	0	0	0	0	0	0
SB_sbin_2_39	d__Archaea;p__Asgardarchaeota;c__Lokiarchaeia;o__CR-4;f__MK-D1;g__Prometheoarchaeum;s__	0	0	0	0	0	0	0	0	0	0	0	0	0.00658719	0.00798072	0.0118546	0.00415538	0.00352218	0.00388382	0.00338919	0	0	0	0.00749973	0.0139056	0.010121	0.0070627	0.0106985	0	0	0	0	0	0	0	0	0	0	0	0	0	0	0.00719958	0	0	0.19512	0	0	0
SB_cbin_281	d__Archaea;p__Asgardarchaeota;c__Lokiarchaeia;o__CR-4;f__SOKP01;g__Loki-b32;s__	0	0	0	0	0	0	0	0	0	0	0	0	0	0	0	0	0	0.00322064	0.00456146	0.00365077	0.0048831	0.00807975	0	0	0	0	0	0.00585252	0	0.00615968	0.00416031	0.00388377	0.00518666	0	0	0.00682123	0.00398861	0.0143816	0.00831035	0.00603487	0	0	0	0	0	0	0	0
HMR_S11_13_28	d__Archaea;p__Asgardarchaeota;c__Lokiarchaeia;o__CR-4;f__SOKP01;g__SOKP01;s__	0.030499	0	0	0.015689	0.0215965	0	0.0213237	0	0.0206081	0.013657	0.0107087	0.0109876	0.00580956	0.00603325	0.0167949	0.00714089	0.00825762	0.00984666	0.0157358	0.00793026	0.00315074	0.00614091	0.0106199	0.0285988	0.0210307	0.00723031	0.021644	0.0102006	0.0596682	0.10727	0.0894139	0.0670104	0.0484292	0.0510133	0.133449	0.339612	0.0810633	0.242969	0.189782	0.293244	0	0	0	0	0.0213323	0	0	0
HMR_Co_S11_52	d__Archaea;p__Asgardarchaeota;c__Lokiarchaeia;o__CR-4;f__SOKP01;g__Loki-b32;s__	0	0	0.00753008	0.0145079	0	0	0	0	0	0	0	0	0	0	0	0	0	0	0.00187375	0	0	0.00634715	0	0	0	0	0	0.00201417	0.0198697	0.0258436	0.016752	0.0563404	0.00740115	0	0	0	0	0.121112	0.00561317	0.00241718	0	0	0	0	0	0	0	0
HMR_1C1252	d__Archaea;p__Asgardarchaeota;c__Lokiarchaeia;o__CR-4;f__MK-D1;g__Prometheoarchaeum;s__Prometheoarchaeum	0	0	0	0	0	0	0	0	0	0	0	0	0.0627385	0.0634282	0.0902759	0.0219619	0.015444	0.002548	0	0	0	0	0.0359314	0.0621574	0.0268981	0	0.0188981	0	0	0	0	0	0	0	0	0	0	0	0	0	0	0	0	0	0	0	0	0
SB_cbin_206	d__Archaea;p__Asgardarchaeota;c__Lokiarchaeia;o__CR-4;f__SOKP01;g__LW40-45;s__	0	0	0	0.043547	0	0	0	0.0117092	0	0.00377643	0	0	0	0	0	0	0	0	0.0111666	0.00545867	0.00456877	0.00876384	0	0	0	0	0	0.00902553	0.0371208	0.0268784	0.021261	0.0223031	0.012629	0.00292128	0	0	0	0.0241776	0.00815441	0.00186353	0	0	0	0	0	0	0	0
HMR_S11_5_7	d__Archaea;p__Asgardarchaeota;c__Lokiarchaeia;o__CR-4;f__SOKP01;g__Loki-b32;s__Loki-b32	0	0	0.0165614	0.193956	0	0	0	0	0	0	0	0	0	0	0	0	0	0	0.0179617	0.00161125	0.00573032	0.0767093	0	0	0	0	0	0.00941514	0.119865	0.210106	0.135374	0.103007	0.0242044	0.00460601	0	0	0.0107892	0.123639	0.0295487	0.0168766	0	0	0	0	0	0	0	0
ENP_cbin_16	d__Archaea;p__Asgardarchaeota;c__Lokiarchaeia;o__CR-4;f__SOKP01;g__SOKP01;s__SOKP01	0.732658	0.00832154	0	0.26615	0.336651	0.304053	0.246163	0.00815487	0.0449066	0.0259921	0.017827	0.0183621	0.00811287	0.00828127	0.0275162	0.012506	0.015414	0.0122267	0.0238699	0.0163543	0.00760295	0.0140015	0.0130208	0.0298593	0.0263294	0.00355328	0.0198575	0.0296351	0.139013	0.262097	0.216523	0.156567	0.114239	0.0964118	0.0287821	0.0486864	0.021639	0.116573	0.0524902	0.0365213	0	0	0	0	0.0389143	0	0	0
SB_sbin_5_23	d__Archaea;p__Asgardarchaeota;c__Lokiarchaeia;o__CR-4;f__SOKP01;g__SOKP01;s__	0	0	0	0	0	0	0	0.00793131	0.00519392	0	0	0	0	0	0.00691535	0.00904736	0.0120149	0.0145822	0.0156902	0.0263932	0.00843686	0.0131692	0	0.00387063	0	0	0	0.023874	0.0308671	0.0299848	0.0162132	0.0157234	0.0155979	0.0153037	0.0121573	0.0238654	0.0149867	0.0287158	0.0201469	0.0164676	0	0	0	0	0	0	0	0
SB_sbin_6_10	d__Archaea;p__Asgardarchaeota;c__Lokiarchaeia;o__CR-4;f__MK-D1;g__Prometheoarchaeum;s__	0	0	0	0	0	0	0	0	0	0	0	0	0.0026242	0.00301661	0.00501474	0	0	0	0	0	0	0	0	0.0047347	0	0	0	0	0	0	0	0	0	0	0	0	0	0	0	0	0	0.00405232	0	0	0.0524996	0	0	0
SB_cbin_34	d__Archaea;p__Asgardarchaeota;c__Lokiarchaeia;o__CR-4;f__SOKP01;g__;s__	0	0	0	0	0	0	0	0	0	0	0	0	0.000945386	0	0.00215611	0	0	0.00247315	0.00289766	0	0	0	0.00265548	0.0117911	0.0070998	0.00487239	0.0112061	0	0	0	0	0	0.00161185	0	0.00246033	0	0.00599397	0	0.00389431	0.00361315	0	0	0	0	0	0	0	0
SB_sbin_8_45	d__Archaea;p__Asgardarchaeota;c__Lokiarchaeia;o__CR-4;f__MK-D1;g__Prometheoarchaeum;s__	0	0	0	0	0	0	0	0	0	0	0	0	0.00271514	0.00321251	0.00482031	0	0	0	0	0	0	0	0	0.00436427	0	0	0	0	0	0	0	0	0	0	0	0	0	0	0	0	0	0	0	0	0.018114	0	0	0
SH-W20A-3880_sbin_16	d__Archaea;p__Asgardarchaeota;c__Lokiarchaeia;o__CR-4;f__SOKP01;g__;s__	0	0	0	0	0	0	0	0	0	0	0	0	0	0	0	0	0	0	0	0	0	0	0	0	0	0	0	0	0	0	0	0	0	0	0	0	0	0	0	0	0	0	0	0	0	0	0	0
HMR_S11_6_10	d__Archaea;p__Asgardarchaeota;c__Lokiarchaeia;o__CR-4;f__SOKP01;g__6H3-1;s__	0	0.515099	0.0109228	0.118077	0	0	0	0	0	0	0	0	0	0	0	0	0	0	0	0	0	0	0	0	0	0	0	0	0	0.0287163	0.0137927	0.0177413	0.623696	0.0303102	0	0	0.0205875	0.076866	0.0892905	0.0166556	0	0	0	0	0	0	0	0
QDN-W01B-1949_sbin_39	d__Archaea;p__Asgardarchaeota;c__Lokiarchaeia;o__CR-4;f__SOKP01;g__Loki-b32;s__	0.118586	0	0	0.069468	0	0	0.0101784	0.00650702	0	0	0	0	0	0	0	0	0	0	0.00328972	0.00298056	0.00954705	0.0109957	0	0	0	0	0	0.0211145	0.0456931	0.0392002	0.0190206	0.0222837	0.0186922	0.00167859	0	0	0	0.01767	0.0085695	0.00185218	0	0	0	0	0	0	0	0
SH-W20A-3080_sbin_43	d__Archaea;p__Asgardarchaeota;c__Lokiarchaeia;o__CR-4;f__SOKP01;g__SOKP01;s__	0.0445165	0	0	0.0239959	0.0262486	0.024383	0.0300256	0.00870023	0.0243147	0.0152419	0.00981412	0.0109693	0.00447276	0.00473018	0.0148408	0.0069373	0.00857246	0.0113581	0.0310232	0.0164773	0.00838621	0.0240102	0.00675595	0.0162116	0.0140394	0	0.0111138	0.0185161	0.0803993	0.14391	0.115743	0.0848592	0.0617431	0.0499422	0.0170335	0.0347845	0.0172475	0.0860649	0.0390206	0.0277419	0	0	0	0	0.0209387	0	0	0
SH-W20A-1310_sbin_30	d__Archaea;p__Asgardarchaeota;c__Lokiarchaeia;o__CR-4;f__SOKP01;g__Loki-b32;s__Loki-b32	0	0	0.00805152	0.013852	0	0	0	0	0	0	0	0	0	0	0	0	0	0	0	0	0.0065	0.0062974	0	0	0	0	0	0.0293275	0.0445291	0.0510536	0.0463863	0.0153309	0.00206898	0.00235438	0	0	0	0	0.00833321	0.00468617	0	0	0	0	0	0	0	0
SH-W20A-3080_sbin_35	d__Archaea;p__Asgardarchaeota;c__Lokiarchaeia;o__CR-4;f__SOKP01;g__SOKP01;s__	0	0	0	0	0	0	0	0.0159217	0	0	0	0	0.00109645	0.00118235	0.00196268	0.003739	0.00510145	0.0200313	0.0270856	0.0272835	0.0223251	0.0880039	0	0	0	0	0	0.0252391	0.025754	0.0285125	0.0175481	0.0109528	0.0120421	0.00462956	0.00198396	0.0508994	0.0278788	0.162409	0.0748683	0.0407232	0	0	0	0	0	0	0	0
HMR_S11_5_13	d__Bacteria;p__Marinisomatota;c__Marinisomatia;o__Marinisomatales;f__JAHJCW01;g__JAHJCW01;s__	0	0	0	0	0	0	0	0	0	0	0	0	0	0	0	0.00335099	0.00383779	0.0037048	0.00763259	0.00913095	0.0229653	0.0121616	0	0	0	0	0	0.0100251	0.0177256	0.0530358	0.0862194	0.0808902	0.0130263	0.0059298	0	0	0	0	0.00738418	0	0	0	0	0	0	0	0	0
QDN-W01B-1949_sbin_37	d__Bacteria;p__Marinisomatota;c__UBA2242;o__UBA2242;f__UBA2242;g__UBA9312;s__	0	0	0	0	0	0	0	0	0	0	0	0	0.00126019	0.00136767	0.0294909	0.00706363	0.00386926	0.0059472	0.00806317	0	0	0	0.00317191	0.0244911	0.029587	0.0454408	0.051022	0	0	0	0.0023396	0.00300093	0.00241406	0.0053311	0.0144867	0.0224889	0.0513918	0.0379409	0.030056	0.0358934	0	0	0	0	0.00580267	0	0	0
HMR19_9	d__Bacteria;p__Marinisomatota;c__UBA8477;o__UBA8477;f__UBA8477;g__JABMPR01;s__	0	0	0	0	0	0	0	0	0	0	0	0	0.00683975	0.00827135	0.086721	0.0152167	0.0117251	0.00491346	0.00721919	0	0	0	0.0322025	0.100699	0.0312643	0.0492429	0.0427447	0	0	0	0	0	0	0	0	0	0	0	0	0	0	0	0	0	0	0	0	0
SB_cbin_108	d__Bacteria;p__Marinisomatota;c__UBA2242;o__UBA2242;f__UBA2242;g__UBA9312;s__	0	0	0	0	0	0	0	0	0	0	0	0	0	0	0.00942581	0.00225761	0	0.00187875	0.00250682	0	0	0	0	0.00776486	0.00930348	0.0142016	0.0164537	0	0	0	0.00180705	0.00215449	0	0.00337679	0.00538281	0.00741983	0.0156809	0	0.0103002	0.012333	0	0	0	0	0.012552	0	0	0
HMR17_39	d__Bacteria;p__Marinisomatota;c__UBA8477;o__UBA8477;f__UBA8477;g__JABMPR01;s__	0	0	0	0	0	0	0	0	0	0	0	0	0.110176	0.152715	0.0217339	0.0210009	0.0137737	0	0	0	0	0	0.00350365	0	0	0	0	0	0	0	0	0	0	0	0	0	0	0	0	0	0	0	0	0	0	0	0	0
HM_cbin_28	d__Bacteria;p__Marinisomatota;c__UBA2242;o__UBA2242;f__UBA2242;g__UBA9312;s__UBA9312	0	0	0	0	0	0	0	0	0	0	0	0	0	0	0	0	0	0	0	0	0	0	0	0	0	0	0	0	0	0	0	0	0	0	0	0	0	0	0	0	0	0	0.508438	0	0.00916316	0	0	0
SH-W20A-3880_sbin_41	d__Archaea;p__Methanobacteriota_B;c__Thermococci;o__Methanofastidiosales;f__B48-G16;g__B48-G16;s__	0	0	0	0	0	0	0	0	0	0	0	0	0	0	0	0	0	0	0	0	0	0	0	0	0	0	0	0	0.00481234	0.00237978	0.00244994	0.00376864	0.00935459	0.0468606	0.00750369	0.0080595	0	0	0.00533315	0.00401167	0	0	0	0	0	0	0	0
QDN-W01B-1949_sbin_13	d__Archaea;p__Methanobacteriota_B;c__Thermococci;o__Methanofastidiosales;f__NM3;g__NM3;s__	0	0	0	0	0	0	0	0	0	0	0	0	0	0	0	0	0	0	0.00199445	0	0	0	0	0.00275782	0.00312813	0.00532931	0.00442292	0	0	0	0	0	0	0	0	0.00452903	0	0	0.00552752	0.00196019	0	0	0.0157893	0	0	0	0	0
GoM_D30_sbin4	d__Bacteria;p__Methylomirabilota;c__Methylomirabilia;o__Methylomirabilales;f__CSP1-5;g__CSP1-5;s__CSP1-5	0	0	0	0	0	0	0	0.0087702	0	0	0	0	0.00386446	0.00120646	0	0	0	0.0391599	0.0341514	0.0141037	0.0552782	0.0660851	0	0	0	0	0	0	0	0.00599089	0	0	0	0	0	0	0	0	0	0	0	0	0	0	0	0	0	0
HMR_Co_S11_962	d__Bacteria;p__Methylomirabilota;c__Methylomirabilia;o__;f__;g__;s__	0	0	0	0	0	0	0	0.00548047	0	0	0	0	0	0	0	0	0	0.00329449	0	0.00249868	0	0	0	0	0	0	0	0.0872104	0.0041916	0.0100977	0.00257515	0	0	0	0	0	0	0	0.00677303	0	0	0	0	0	0	0	0	0
HMR19_1	d__Bacteria;p__Myxococcota;c__Polyangia;o__JAAYKL01;f__JAAYKL01;g__;s__	0	0	0	0	0	0	0	0	0	0.00444897	0	0.00457267	0.0059845	0.0175008	0.176291	0.045888	0.0320341	0.00406746	0.00230511	0.00339993	0	0	0.0732991	0.0078161	0	0	0	0	0	0	0	0	0	0	0	0	0	0	0	0	0	0	0	0	0	0	0	0
HMR19_14	d__Bacteria;p__Myxococcota;c__Polyangia;o__HGW-17;f__;g__;s__	0	0	0	0	0	0	0	0	0	0	0	0	0.0136581	0.015366	0.0647237	0.0170506	0.0134851	0	0	0	0	0	0	0	0	0	0	0	0	0	0	0	0	0	0	0	0	0	0	0	0	0	0	0	0	0	0	0
HMR18_22	d__Bacteria;p__Myxococcota;c__Polyangia;o__Haliangiales;f__Haliangiaceae;g__NORP324;s__	0	0	0	0	0	0	0	0	0	0	0	0	0.0601576	0.0527758	0.00616333	0.00513517	0.0039325	0	0	0	0	0	0	0	0	0	0	0	0	0	0	0	0	0	0	0	0	0	0	0	0	0	0	0	0	0	0	0
HMR17_20	d__Bacteria;p__Myxococcota;c__Polyangia;o__Polyangiales;f__SG8-38;g__B10-G4;s__	0	0	0	0	0	0	0	0	0	0	0	0	0.0424846	0.0450422	0.00462173	0.00615449	0.00502131	0	0	0	0	0	0	0	0	0	0	0	0	0	0	0	0	0	0	0	0	0	0	0	0	0	0	0	0	0	0	0
HMR17_47	d__Bacteria;p__Myxococcota;c__Polyangia;o__Haliangiales;f__Haliangiaceae;g__;s__	0	0	0	0	0	0	0	0	0	0	0	0	0.0392167	0.02208	0.00408266	0.00403519	0.00307911	0	0	0	0	0	0	0	0	0	0	0	0	0	0	0	0	0	0	0	0	0	0	0	0	0	0	0	0	0	0	0
HMR17_9	d__Bacteria;p__Myxococcota;c__Polyangia;o__Polyangiales;f__Polyangiaceae;g__;s__	0	0	0	0	0	0	0	0	0	0	0	0	0.0614164	0.043306	0.0273598	0.0146771	0.0112994	0	0	0	0	0	0	0	0	0	0	0	0	0	0	0	0	0	0	0	0	0	0	0	0	0	0	0	0	0	0	0
HY4_Co_44	d__Bacteria;p__Myxococcota_A;c__UBA9160;o__UBA9160;f__SMWR01;g__;s__	0	0	0	0	0	0	0	0.0102215	0	0.00482119	0	0.00720236	0	0	0	0.00503991	0.00545207	0.0272229	0.0149517	0.0258702	0.00278545	0.00434584	0	0	0	0	0	0.0478937	0	0.00194933	0.00111685	0	0	0	0	0	0	0	0	0	0	0	0	0	0	0	0.00654319	0.0484202
SCS_cbin_34	d__Archaea;p__Nanoarchaeota;c__Nanoarchaeia;o__WJKC01;f__WJKC01;g__JAFCFT01;s__	0	0	0	0	0	0	0	0	0	0	0	0	0	0	0	0	0	0	0	0	0	0	0	0	0	0	0	0	0	0.00593213	0.00420847	0.00507128	0	0	0	0	0	0	0	0	0	0	0	0	0	0	0	0
SF_HDNA4_11	d__Bacteria;p__Nitrospirota;c__Thermodesulfovibrionia;o__UBA6902;f__UBA6902;g__BMS3Abin09;s__	0	0	0	0	0	0	0	0	0	0	0	0	0	0	0	0	0	0.00338927	0.00369453	0.0380413	0	0	0	0	0	0	0	0.00286864	0	0	0	0	0	0	0	0	0	0	0	0	0	0	0	0	0	0	0	0
HY4_Co_87	d__Bacteria;p__Nitrospirota;c__Nitrospiria;o__Nitrospirales;f__UBA8639;g__UBA8639;s__	0	0	0	0	0	0	0	0	0	0	0	0	0	0	0.00366788	0.00305128	0.00318583	0.00586092	0.00829201	0.0078074	0.0101384	0.00865943	0	0	0	0	0	0.0128387	0.00765864	0.00891337	0.00768919	0	0	0	0	0	0	0	0	0	0	0.00685041	0	0	0	0	0.0451539	0.0222861
HMR26_19	d__Bacteria;p__Omnitrophota;c__Koll11;o__JABMRG01;f__JABMRG01;g__;s__	0	0	0	0	0	0	0	0	0	0	0	0	0	0	0	0	0	0	0	0	0	0.202622	0	0	0	0	0	0	0	0	0	0	0	0	0	0	0	0	0	0	0	0	0	0	0	0	0	0
SCS_cbin_133	d__Bacteria;p__Omnitrophota;c__Koll11;o__JAHIPI01;f__JAHIPI01;g__;s__	0	0	0	0	0	0	0	0	0	0	0	0	0	0	0	0	0	0	0	0	0	0	0	0	0	0	0	0	0	0.00406818	0.00493083	0	0	0	0	0	0	0	0	0	0	0	0	0	0	0	0	0
QDN-W04B-4900_sbin_23	d__Bacteria;p__Omnitrophota;c__Koll11;o__JABMRN01;f__RBG-13-46-9;g__;s__	0	0	0	0	0	0	0	0	0	0	0	0	0	0	0	0	0	0	0.00192048	0	0.00346194	0.010877	0	0	0	0	0	0	0	0.00328606	0.00282093	0.00527115	0	0	0	0	0	0	0	0	0	0	0	0	0	0	0	0
QDN-W04B-480_sbin_21	d__Bacteria;p__Patescibacteria;c__WWE3;o__;f__;g__;s__	0	0	0	0	0	0	0	0	0	0	0	0	0	0	0	0	0	0	0	0	0.0059303	0.00336432	0	0	0	0	0	0	0	0	0	0	0	0	0	0	0	0	0	0	0	0	0	0	0	0	0	0
HMR_Co_S11_146	d__Bacteria;p__Patescibacteria;c__Paceibacteria;o__Paceibacterales;f__GWA2-38-27;g__JAHJSY01;s__	0	0	0	0	0	0	0	0.0121825	0	0	0	0	0	0	0	0	0	0	0.00435321	0.00427303	0.012225	0.0120184	0	0	0	0	0	0.0100213	0.0947169	0.0596436	0.0154009	0.0081232	0.00404656	0	0	0	0	0	0.0219744	0.0113006	0	0	0	0	0	0	0	0
HMR_Co_S11_605	d__Bacteria;p__Patescibacteria;c__Paceibacteria;o__Portnoybacterales_A;f__;g__;s__	0	0	0	0	0	0	0	0	0	0	0	0	0	0	0	0	0	0	0	0	0.0022842	0.00386738	0	0	0	0	0	0	0.0180449	0.0163027	0.00851372	0.00971516	0.0391675	0.00685915	0	0	0	0	0	0	0	0	0	0	0	0	0	0
SB_cbin_273	d__Bacteria;p__Planctomycetota;c__Phycisphaerae;o__Sedimentisphaerales;f__SG8-4;g__NIOZ-UU13;s__	0	0	0	0	0	0	0	0	0.0143385	0	0	0	0.00426517	0.00381995	0.0156017	0.00946583	0.00803685	0.0139066	0.00978943	0.0141118	0.00598315	0.00876409	0.00396827	0.00888249	0.00637495	0.00308315	0.00592198	0.00669473	0.00577884	0.00361888	0.00591335	0	0	0	0	0	0	0	0.00426504	0.00403666	0	0	0	0	0.0173982	0	0	0.00864262
SH-W20A-766_sbin_17	d__Bacteria;p__Planctomycetota;c__Phycisphaerae;o__UBA1845;f__UBA1845;g__JACQXM01;s__	0	0	0	0	0	0	0	0	0	0	0	0	0	0	0	0	0	0	0	0	0.00337083	0	0	0	0	0	0	0	0	0	0	0.00356931	0	0	0	0	0	0	0	0	0	0	0	0	0	0	0	0
SB_sbin_6_15	d__Bacteria;p__Planctomycetota;c__Planctomycetia;o__Pirellulales;f__Thermoguttaceae;g__JAHIKV01;s__	0	0	0	0	0	0	0	0	0	0	0	0	0.00156291	0.00166917	0	0	0	0.0033831	0.0024576	0.00352357	0	0	0	0	0	0	0	0	0	0	0	0.00129182	0	0.00372567	0	0	0	0	0.0159211	0.00279568	0	0	0	0	0.0111029	0	0	0
SB_cbin_46	d__Bacteria;p__Planctomycetota;c__DG-23;o__SLPQ01;f__;g__;s__	0	0	0	0	0	0	0	0.0290288	0	0.00612842	0	0.0054417	0	0	0	0	0	0	0.00241838	0	0.0096294	0.00173157	0	0	0	0	0	0.00253305	0	0.00258269	0	0	0	0	0	0	0	0	0	0.00182524	0	0	0	0	0	0	0	0
SB_cbin_12	d__Bacteria;p__Planctomycetota;c__Phycisphaerae;o__Sedimentisphaerales;f__SG8-4;g__NIOZ-UU13;s__	0	0.0564565	0	0.0278128	0.0421083	0	0	0.045794	0	0.00785095	0	0.00623927	0	0	0	0	0	0.00553319	0.0107702	0.00689613	0.0260822	0.00347484	0	0	0	0	0	0.00883879	0.0219694	0.0190123	0.0138656	0.0175339	0.0155217	0.00473712	0.00218044	0.0351803	0.0152123	0.126279	0.0654817	0.0497134	0	0	0	0	0	0	0	0
QDN-W04B-4228_sbin_2	d__Bacteria;p__Planctomycetota;c__Phycisphaerae;o__Sedimentisphaerales;f__SG8-4;g__;s__	0	0.0484265	0	0.0493367	0.0386124	0	0.0186298	0	0	0	0	0	0	0	0	0	0	0	0	0	0.00405899	0	0	0	0	0	0	0	0.0109135	0.011882	0.00900238	0.00721714	0.00552066	0	0	0	0	0.0143178	0.00743855	0.00782523	0	0	0	0	0	0	0	0
HMR_Co_S11_788	d__Bacteria;p__Planctomycetota;c__Planctomycetia;o__Pirellulales;f__Thermoguttaceae;g__JAFGTN01;s__	0	0	0	0	0	0	0	0	0	0	0	0	0	0	0	0	0	0	0	0	0	0	0	0	0	0	0	0	0	0.01844	0.0103271	0.00791188	0.00626442	0.0191541	0	0	0	0	0	0	0	0	0	0	0	0	0	0
HMR_Co_S11_783	d__Bacteria;p__Planctomycetota;c__B129-G9;o__B129-G9;f__B129-G9;g__B129-G9;s__	0	0	0	0	0	0	0	0	0	0	0	0	0	0	0	0	0	0	0	0	0	0	0	0	0	0	0	0	0	0.00419866	0.0132456	0.0146898	0.0097965	0.0146531	0.00417816	0.0254576	0.00660844	0	0.0199437	0.0473042	0	0	0	0	0	0	0	0
SH-W20A-1310_sbin_40	d__Bacteria;p__Planctomycetota;c__Phycisphaerae;o__Sedimentisphaerales;f__Anaerohalosphaeraceae;g__B28-G16;s__	0	0	0	0	0	0	0	0	0	0	0	0	0	0	0	0	0	0.00558168	0.00404694	0.00332792	0.00543164	0.00984462	0	0	0	0	0	0.0041554	0	0	0	0	0	0	0	0	0	0	0	0	0	0	0	0	0	0	0	0
ENP_cbin_21	d__Bacteria;p__Planctomycetota;c__Phycisphaerae;o__Sedimentisphaerales;f__SG8-4;g__NIOZ-UU13;s__	0	0.453412	0	0.0478663	0.0578411	0	0	0.0349916	0	0.0071727	0	0.00529393	0	0	0	0	0	0	0.00663121	0.00319316	0.0243862	0.00328354	0	0	0	0	0	0.00874086	0.0204984	0.0199065	0.0158859	0.0324591	0.0249019	0.00851613	0.00259359	0.0103772	0.00426991	0.0389694	0.0223591	0.018298	0	0	0	0	0	0	0	0
HMR_Co_S11_743	d__Bacteria;p__Planctomycetota;c__Phycisphaerae;o__UBA1845;f__Fen-1342;g__JAAYXS01;s__	0	0	0	0	0	0	0	0	0	0	0	0	0	0	0	0	0	0	0	0	0	0	0	0	0	0	0	0.00577699	0.0123486	0.0402625	0.0310768	0	0	0	0	0	0	0	0	0	0	0	0	0	0	0	0	0
QDN-W01B-4577_sbin_20	d__Bacteria;p__Planctomycetota;c__Phycisphaerae;o__Sedimentisphaerales;f__SG8-4;g__;s__	0	0.033469	0	0.0499278	0.0282459	0	0.0210903	0	0	0	0	0	0	0	0	0	0	0	0	0	0.00572084	0.00219169	0	0	0	0	0	0.00233432	0.0137097	0.0129739	0.00973713	0.00663394	0.00332283	0.00150325	0	0	0	0.0150338	0.00676294	0.00547675	0	0	0	0	0	0	0	0
SB_cbin_66	d__Bacteria;p__Planctomycetota;c__Phycisphaerae;o__Sedimentisphaerales;f__SG8-4;g__;s__	0	0.0764518	0	0.0865281	0.102023	0	0.0361649	0	0	0	0	0	0	0	0	0	0	0	0.00170754	0	0.00608826	0.00407316	0	0	0	0	0	0.00270917	0	0.00396195	0.00299664	0.00484237	0.00398806	0	0	0	0	0	0.00376135	0.00307988	0	0	0	0	0	0	0	0
HMR17_12	d__Bacteria;p__Planctomycetota;c__UBA1135;o__UBA1135;f__UBA1135;g__GCA-2746235;s__	0	0	0	0	0	0	0	0	0	0	0	0	0.048883	0.0482139	0.00345518	0.00331656	0.00228938	0	0	0	0	0	0	0	0	0	0	0	0	0	0	0	0	0	0	0	0	0	0	0	0	0	0	0	0	0	0	0
SB_cbin_120	d__Bacteria;p__Planctomycetota;c__Brocadiae;o__Brocadiales;f__Scalinduaceae;g__;s__	0	0	0	0	0	0	0	0.00490174	0	0	0	0	0.00142209	0.00130874	0	0	0	0.0366872	0.0109066	0.0226545	0.0152815	0.0350277	0	0	0	0	0	0.0332163	0	0.00965059	0.00448575	0.00187979	0.00189189	0	0	0	0	0	0.00345998	0	0	0.012901	0	0	0	0	0.00765236	0
HMR_S11_10_12	d__Bacteria;p__Planctomycetota;c__Phycisphaerae;o__Sedimentisphaerales;f__SG8-4;g__NIOZ-UU13;s__	0	0.0806994	0	0.036821	0.0565751	0	0.0102413	0.0550547	0	0.00977089	0	0.00767938	0	0	0	0	0	0.00593033	0.0124114	0.00759974	0.0321577	0.00408558	0	0	0	0	0	0.0113136	0.0288517	0.0256084	0.0184353	0.0246759	0.024439	0.00814246	0.00711461	0.0881728	0.101627	0.238237	0.138217	0.100859	0	0	0	0	0	0	0	0
HMR_S11_3_6	d__Bacteria;p__Planctomycetota;c__Phycisphaerae;o__Sedimentisphaerales;f__SG8-4;g__SG8-4;s__	0	0	0	0.0127936	0	0	0	0.0143055	0	0.00646188	0	0	0	0	0	0	0	0	0	0	0.00691537	0.00316589	0	0	0	0	0	0.00660511	0.0799837	0.068937	0.0322616	0.0186775	0.0110552	0.00448356	0	0	0	0	0.00785803	0.00529528	0	0	0	0	0	0	0	0
SB_cbin_61	d__Bacteria;p__Planctomycetota;c__Phycisphaerae;o__UBA1845;f__Fen-1342;g__;s__	0	0	0	0	0	0	0	0	0.00716036	0.0048471	0.0101815	0.0099619	0	0	0	0	0	0	0	0	0	0	0	0	0	0	0	0	0	0	0.00130852	0	0.00179654	0	0	0	0	0	0	0	0	0	0	0	0	0	0	0
HY4_Co_70	d__Bacteria;p__Planctomycetota;c__B15-G4;o__B15-G4;f__;g__;s__	0	0	0	0	0	0	0	0	0.0108853	0	0	0	0.000858876	0	0.00302354	0.00932846	0.00996811	0.0036051	0.00226838	0.00419124	0	0	0.00748784	0.0147307	0.00967474	0	0.00466701	0.00251737	0	0	0	0	0	0	0	0	0	0	0	0	0	0	0	0	0	0	0.00301906	0.0242159
HMR_Co_S11_671	d__Bacteria;p__Planctomycetota;c__Phycisphaerae;o__Sedimentisphaerales;f__SG8-4;g__B140-G9;s__	0	0	0	0.0165859	0	0	0	0	0	0	0	0	0	0	0	0	0	0	0	0	0	0	0	0	0	0	0	0	0	0	0.00223369	0.00229956	0	0	0	0.00681556	0.0106662	0.0802764	0.0468681	0.145854	0	0	0	0	0	0	0	0
SB_cbin_148	d__Bacteria;p__Planctomycetota;c__Phycisphaerae;o__Sedimentisphaerales;f__SG8-4;g__JAFGRL01;s__	0	0	0	0	0	0	0	0.00766295	0	0	0	0	0	0	0	0	0	0	0	0	0.00206594	0	0	0	0	0	0	0.00326879	0	0	0	0	0	0	0	0	0	0	0	0	0	0	0	0	0	0	0	0
SB_sbin_6_13	d__Bacteria;p__Planctomycetota;c__Planctomycetia;o__Pirellulales;f__UBA7805;g__UBA7805;s__	0	0	0	0	0	0	0	0	0	0	0	0	0	0	0	0	0	0	0	0	0	0.00428588	0	0	0	0	0	0	0	0.00167958	0.00156059	0.00136848	0.00385627	0	0	0	0	0	0	0	0	0.00501621	0	0	0.0117304	0	0	0
QDN-W01B-1949_sbin_24	d__Bacteria;p__Planctomycetota;c__Phycisphaerae;o__Sedimentisphaerales;f__SG8-4;g__;s__	0	0.0491671	0	0.0515879	0.0522484	0	0.0184802	0.0192113	0	0	0	0	0	0	0	0	0	0	0.00409993	0.00261789	0.0122122	0.00257403	0	0	0	0	0	0.00415628	0.0140466	0.0135069	0.00955499	0.0104976	0.00813334	0.00262337	0	0.0134949	0.00539628	0.0546178	0.0259811	0.0203583	0	0	0	0	0	0	0	0
SB_cbin_249	d__Bacteria;p__Planctomycetota;c__PUPC01;o__JABMSA01;f__;g__;s__	0	0	0	0	0	0	0	0	0	0	0	0	0	0	0	0	0	0	0	0	0	0	0	0	0	0	0	0	0	0	0	0	0	0	0	0	0	0	0	0	0	0	0	0	0	0	0	0
HMR_Co_S11_81	d__Bacteria;p__Planctomycetota;c__Planctomycetia;o__Pirellulales;f__Thermoguttaceae;g__;s__	0	0	0	0	0	0	0	0	0	0	0	0	0	0	0	0	0	0	0	0	0	0	0	0	0	0	0	0	0	0.0335892	0.0240185	0.00297579	0.00196282	0.00880293	0.00486341	0	0.00295405	0	0	0	0	0	0	0	0	0	0	0
SH-W20A-3080_sbin_48	d__Bacteria;p__Planctomycetota;c__Planctomycetia;o__Pirellulales;f__Thermoguttaceae;g__;s__	0	0	0	0	0	0	0	0	0	0	0	0	0	0	0	0	0	0	0	0	0	0.00255532	0	0	0	0	0	0.00518183	0.00353163	0.00549069	0.00440743	0.00236307	0.00177005	0	0	0	0	0	0	0	0	0	0	0	0	0	0	0
SF_Co_bin_43	d__Bacteria;p__Planctomycetota;c__Phycisphaerae;o__Sedimentisphaerales;f__Anaerohalosphaeraceae;g__DRGS01;s__	0	0	0	0	0	0	0	0	0	0	0	0	0	0	0	0	0	0	0	0	0	0	0	0	0	0	0	0	0	0	0	0	0	0	0	0	0	0	0	0	0	0	0	0	0	0	0	0
SB_cbin_96	d__Bacteria;p__Planctomycetota;c__Phycisphaerae;o__FEN-1346;f__FEN-1346;g__;s__	0	0	0	0	0	0	0	0	0	0	0	0	0	0	0	0	0	0	0	0	0	0	0	0	0	0	0	0	0	0	0	0	0	0	0	0	0	0	0	0	0	0	0	0	0	0	0	0
HMR_Co_S11_674	d__Bacteria;p__Planctomycetota;c__Phycisphaerae;o__Sedimentisphaerales;f__SG8-4;g__;s__	0	0	0	0	0	0	0	0.0114326	0	0	0	0	0	0	0	0	0	0	0	0	0	0	0	0	0	0	0	0	0	0.00604079	0.00668441	0.0172697	0.0228412	0.00477092	0	0	0	0	0	0.00237609	0	0	0	0	0	0	0	0
SB_sbin_1_13	d__Bacteria;p__Planctomycetota;c__Planctomycetia;o__Planctomycetales;f__Planctomycetaceae;g__;s__	0	0	0	0	0	0	0	0	0	0	0	0	0	0	0	0	0	0	0	0	0	0	0	0	0	0	0	0	0	0	0	0	0	0	0	0	0	0	0	0	0	0	0	0	0	0	0	0
QDN-W04B-4900_sbin_40	d__Bacteria;p__Planctomycetota;c__Phycisphaerae;o__Sedimentisphaerales;f__SG8-4;g__;s__	0	0.0383769	0	0.0511579	0.0281578	0	0.0126363	0	0	0	0	0	0	0	0	0	0	0	0	0	0.00433572	0	0	0	0	0	0	0	0.00971195	0.0111168	0.00792576	0.00650656	0.00356427	0.00173552	0	0	0	0	0	0.00354067	0	0	0	0	0	0	0	0
SB_cbin_64	d__Bacteria;p__Planctomycetota;c__Planctomycetia;o__Pirellulales;f__Thermoguttaceae;g__;s__	0	0	0	0	0	0	0	0	0	0	0	0	0	0	0	0	0	0	0	0	0	0	0	0	0	0	0	0	0	0	0	0.00166071	0	0.0100575	0.00511302	0	0.00222723	0	0	0	0	0	0	0	0	0	0	0
SB_sbin_2_32	d__Bacteria;p__Planctomycetota;c__SZUA-567;o__;f__;g__;s__	0	0	0	0	0	0	0	0	0	0	0	0	0	0	0	0	0	0	0	0	0	0	0	0	0	0	0	0	0	0	0	0	0	0	0	0	0	0	0	0	0	0	0	0	0	0	0	0
QDN-W01B-4577_sbin_15	d__Bacteria;p__Planctomycetota;c__Phycisphaerae;o__Sedimentisphaerales;f__SG8-4;g__;s__	0	0.0342385	0	0	0.0971077	0	0	0	0	0	0	0	0	0	0	0	0	0	0	0	0	0	0	0	0	0	0	0	0	0	0	0	0	0	0	0	0	0	0	0	0	0	0	0	0	0	0	0
WGoM_sbin_oily_71	d__Bacteria;p__Planctomycetota;c__Phycisphaerae;o__Sedimentisphaerales;f__SG8-4;g__NIOZ-UU13;s__	0	0	0	0	0	0	0	0	0.0127814	0.00801234	0.00833728	0.00857977	0.00353848	0.0034009	0.0128365	0.00827395	0.0076016	0.0100422	0.00794437	0.0104495	0.00457062	0.00595863	0.00405201	0.00894162	0.00608399	0	0.00548659	0.00538181	0.00508374	0.00345609	0.00458346	0	0.00205407	0	0	0	0	0	0.00441939	0.00252779	0	0	0	0	0.00638926	0	0	0
SB_cbin_41	d__Bacteria;p__Planctomycetota;c__Phycisphaerae;o__Sedimentisphaerales;f__SG8-4;g__;s__	0	0	0	0	0	0	0	0	0	0	0	0	0	0	0	0	0	0	0	0	0	0	0	0	0	0	0	0	0	0	0	0	0	0	0	0	0	0	0	0	0	0	0	0	0	0	0	0
SH-W20A-766_sbin_23	d__Bacteria;p__Planctomycetota;c__Phycisphaerae;o__Sedimentisphaerales;f__SG8-4;g__CAIYOL01;s__	0	0.0828807	0	0.244244	0.378039	0.0363744	0.0315773	0.00906576	0	0.00744616	0	0.00501047	0	0	0	0	0	0.00170803	0.014744	0.00500213	0.111329	0.0710907	0	0	0	0	0	0	0	0.00704049	0.00633736	0.00831257	0.0089484	0.0122095	0.00281641	0	0.00255986	0.0801855	0.0178582	0.0113527	0	0	0	0	0	0	0	0
SH-W20A-3080_sbin_63	d__Bacteria;p__Planctomycetota;c__Phycisphaerae;o__FEN-1346;f__FEN-1346;g__;s__	0	0	0	0	0	0	0	0	0	0	0	0	0	0	0	0	0	0	0	0	0	0	0	0	0	0	0	0	0	0	0	0	0	0	0	0	0	0	0	0	0	0	0	0	0	0	0	0
QDN-W01B-1949_sbin_31	d__Bacteria;p__Planctomycetota;c__Phycisphaerae;o__Sedimentisphaerales;f__SG8-4;g__NIOZ-UU13;s__	0	0.0488466	0	0.0460179	0.0495801	0	0.0178171	0.0198956	0	0	0	0	0	0	0	0	0	0.00222543	0.00458198	0.00291093	0.0132564	0.00269838	0	0	0	0	0	0.00444588	0.0145368	0.0140077	0.00969261	0.0111266	0.008818	0.00273087	0	0.0148808	0.00614829	0.0641765	0.0302262	0.0232085	0	0	0	0	0	0	0	0
SH-W20A-3080_sbin_28	d__Bacteria;p__Planctomycetota;c__Brocadiae;o__SM23-32;f__SM23-32;g__;s__	0	0	0	0	0	0	0	0	0	0	0	0	0	0	0	0	0	0	0	0	0	0	0	0	0	0	0	0	0	0	0	0	0	0	0	0	0	0	0	0	0	0	0	0	0	0	0	0
HY4_Co_82	d__Bacteria;p__Planctomycetota;c__Brocadiae;o__SM23-32;f__SM23-32;g__JAAYEJ01;s__	0	0	0	0	0	0	0	0.011334	0	0	0	0	0	0	0	0.00416387	0.00448975	0.0022165	0.0015804	0.00360857	0	0	0	0	0	0	0	0.00515796	0	0	0	0	0	0	0	0	0	0	0	0	0	0	0	0	0	0	0.00470086	0.0192056
SB_sbin_2_54	d__Bacteria;p__Planctomycetota;c__Phycisphaerae;o__Sedimentisphaerales;f__SG8-4;g__CS2-K091;s__	0	0	0	0	0	0	0	0.0299061	0.0226015	0.00672644	0	0.00615944	0	0	0.00323508	0.0240956	0.0258442	0.00293407	0.00447663	0.00477103	0.0185964	0	0	0	0	0	0	0.010262	0.00998751	0.00362281	0.00305051	0	0	0	0	0	0	0	0	0	0	0	0	0	0	0	0	0
SB_cbin_101	d__Bacteria;p__Planctomycetota;c__Brocadiae;o__Brocadiales;f__2-02-FULL-50-16-A;g__2-02-FULL-50-16-A;s__	0	0	0	0	0	0	0	0	0	0	0	0	0	0	0	0	0	0.0145872	0.00875035	0.00548622	0.0114718	0.0163157	0	0	0	0	0	0	0	0.00150757	0.00486605	0.0022352	0.00179047	0	0	0	0	0	0	0.00139153	0	0	0	0	0	0	0	0
ENP_cbin_25	d__Bacteria;p__Planctomycetota;c__Phycisphaerae;o__Sedimentisphaerales;f__SG8-4;g__;s__	0	0.100052	0	0.154799	0.129495	0	0.0924858	0.0126065	0	0	0	0	0	0	0	0	0	0	0.00376112	0	0.0163812	0.00843845	0	0	0	0	0	0.00494512	0.0278649	0.0195478	0.0120878	0.0111798	0.008683	0.00332184	0	0	0	0.0167352	0.00708373	0.00469763	0	0	0	0	0	0	0	0
QDN-W03B-2880_sbin_17	d__Bacteria;p__Planctomycetota;c__Phycisphaerae;o__Sedimentisphaerales;f__SG8-4;g__B140-G9;s__	0	0.0768743	0	0.0847041	0.0835742	0	0.0128127	0.0767209	0	0.0144812	0	0.0108079	0	0	0	0	0	0.00244722	0.0127695	0.00523415	0.0525168	0.00764723	0	0	0	0	0	0.0196312	0.036514	0.0256672	0.0159955	0.0194718	0.0136043	0.00349608	0	0	0	0.020612	0.0138667	0.00684735	0	0	0	0	0	0	0	0
SH-W20A-3880_sbin_1	d__Bacteria;p__Planctomycetota;c__Phycisphaerae;o__Sedimentisphaerales;f__SG8-4;g__;s__	0	0	0	0	0	0	0	0	0	0	0	0	0	0	0	0	0	0	0	0	0.00407597	0.00303831	0	0	0	0	0	0	0	0.00436942	0.0037018	0.00316278	0.00299598	0	0	0	0	0	0	0	0	0	0	0	0	0	0	0
HMR_Co_S11_905	d__Bacteria;p__Planctomycetota;c__DTLF01;o__DTLF01;f__;g__;s__	0	0	0	0	0	0	0	0	0	0	0	0	0	0	0	0	0	0	0	0	0	0	0	0	0	0	0	0	0.0298765	0.0129112	0.0192395	0.011941	0.00705046	0.00334022	0	0	0	0	0	0.00712188	0	0	0	0	0	0	0	0
HMR_S11_4_34	d__Bacteria;p__Planctomycetota;c__Planctomycetia;o__Pirellulales;f__Thermoguttaceae;g__;s__	0	0	0	0	0	0	0	0.00744019	0	0	0	0	0	0	0	0	0	0	0	0	0	0	0	0	0	0	0	0.00303008	0.00925322	0.0210765	0.0449608	0.0114343	0.00538839	0	0	0	0	0	0	0	0	0	0	0	0	0	0	0
MS_sbin_10	d__Bacteria;p__Planctomycetota;c__Phycisphaerae;o__Phycisphaerales;f__Zrk34;g__;s__	0	0	0	0	0	0	0	0	0	0	0	0	0	0	0	0	0	0	0	0	0	0	0	0	0	0	0	0	0	0	0	0	0	0	0	0	0	0	0	0	0	0	0	0	0	0	0	0
SB_cbin_59	d__Bacteria;p__Planctomycetota;c__Phycisphaerae;o__Sedimentisphaerales;f__SG8-4;g__;s__	0	0	0	0	0	0	0	0	0	0	0	0	0	0	0	0	0	0	0	0	0	0	0	0	0	0	0	0	0	0	0	0	0.00328387	0.00146654	0	0	0	0	0.00436032	0.00628746	0	0	0	0	0	0	0	0
SB_cbin_50	d__Bacteria;p__Planctomycetota;c__Phycisphaerae;o__Sedimentisphaerales;f__SM23-30;g__;s__	0	0	0	0	0	0	0	0	0	0	0	0	0.00293922	0.00236196	0.0103559	0.0060588	0.00711819	0.00833557	0.0083168	0.00773464	0.00270946	0	0.0084388	0.0199442	0.0145389	0.0134905	0.0107608	0	0	0	0	0	0	0	0	0	0	0	0.00396656	0	0	0.00381427	0	0	0.0699709	0	0	0
SB_sbin_3_10	d__Bacteria;p__Planctomycetota;c__Phycisphaerae;o__SM23-33;f__SM23-33;g__;s__	0	0	0	0	0	0	0	0	0.00687121	0.0316214	0.055653	0.043786	0	0	0	0	0	0	0	0	0	0	0	0.00361334	0	0	0	0	0	0	0	0	0	0	0	0	0	0	0	0	0	0	0	0	0	0	0	0
HY4_Co_38	d__Bacteria;p__Planctomycetota;c__PUPC01;o__DSUN01;f__DSUN01;g__BS750m-G60;s__	0	0	0	0	0	0	0	0.0148044	0	0	0	0	0	0	0	0	0	0	0	0	0	0	0	0	0	0	0	0.00195056	0	0	0	0	0	0	0	0	0	0	0	0	0	0	0	0	0	0	0	0
HMR_Co_S11_888	d__Bacteria;p__Planctomycetota;c__B129-G9;o__B129-G9;f__B129-G9;g__;s__	0	0	0	0	0	0	0	0	0	0	0	0	0	0	0	0	0	0	0	0	0	0	0	0	0	0	0	0	0	0.0214456	0.0485767	0.0621149	0.00510679	0.00658031	0.014511	0.0247756	0.0299605	0	0.0197254	0.0291664	0	0	0	0	0	0	0	0
SMM_sbin_2	d__Bacteria;p__Planctomycetota;c__Phycisphaerae;o__SM23-33;f__SM23-33;g__B1-G9;s__	0	0	0	0	0	0	0	0	0	0	0	0	0	0	0	0	0	0	0	0	0	0	0	0	0	0	0	0	0	0	0	0	0	0	0	0	0	0	0	0	0	0	0	0	0	0	0	0
HMR_Co_S11_264	d__Bacteria;p__Planctomycetota;c__B129-G9;o__B129-G9;f__B129-G9;g__;s__	0	0	0	0	0	0	0	0	0	0	0	0	0	0	0.00206292	0	0	0	0.00218892	0	0	0	0	0.00211698	0	0	0	0	0	0.0119525	0.0580137	0.0268525	0	0	0.00274158	0.0131797	0	0	0	0.00435836	0	0	0	0	0	0	0	0
HMR_10C5886	d__Bacteria;p__Planctomycetota;c__Brocadiae;o__Brocadiales;f__Scalinduaceae;g__Scalindua_A;s__	0	0	0	0	0	0	0	0.00789489	0	0	0	0	0.00255466	0.00183138	0	0	0	0.0931531	0.0339142	0.0224482	0.061526	0.214651	0	0	0	0.00233217	0	0.0206402	0.0090908	0.0360167	0.00773281	0.00223268	0.0016715	0	0	0	0	0	0	0	0	0	0	0	0	0	0	0
SB_cbin_224	d__Bacteria;p__Planctomycetota;c__Phycisphaerae;o__UBA1845;f__UBA1845;g__;s__	0	0	0	0	0	0	0	0	0	0.00387882	0.0160437	0.00554081	0	0	0	0	0	0	0	0	0	0	0	0	0	0	0	0	0	0	0.00150722	0	0	0	0	0	0	0	0	0	0	0	0	0	0	0	0	0
SB_sbin_3_9	d__Bacteria;p__Planctomycetota;c__Planctomycetia;o__Pirellulales;f__Thermoguttaceae;g__JAHIKV01;s__	0	0	0	0	0	0	0	0	0	0	0	0	0.00158689	0.00161868	0	0	0	0.00353541	0.00258617	0.00370916	0	0	0	0.00151592	0	0	0	0	0	0	0	0.00125215	0	0.00372057	0	0	0	0	0.0173035	0.00236689	0	0	0	0	0.0125517	0	0	0
SB_cbin_119	d__Bacteria;p__Planctomycetota;c__Phycisphaerae;o__Sedimentisphaerales;f__SG8-4;g__NIOZ-UU13;s__	0	0.0204117	0	0.00986057	0.133767	0	0.0795458	0.0175112	0	0	0	0	0	0	0	0	0	0.00588793	0.00924945	0.0050798	0.0160754	0.00379453	0	0	0	0	0	0.0069975	0.0115948	0.0109268	0.0067698	0.00861277	0.0136137	0.00241898	0	0	0	0	0.00819077	0.00720469	0	0	0	0	0	0	0	0
SB_cbin_181	d__Bacteria;p__Planctomycetota;c__Phycisphaerae;o__SM23-33;f__SM23-33;g__;s__	0	0	0	0	0	0	0	0	0	0	0	0	0	0	0	0	0	0	0	0	0	0	0	0	0	0	0	0	0	0	0	0	0	0	0	0	0	0	0	0	0	0	0	0	0	0	0	0
SH-W20A-1310_sbin_66	d__Bacteria;p__Planctomycetota;c__Phycisphaerae;o__UBA1845;f__Fen-1342;g__JAHJAR01;s__	0	0	0	0	0	0	0	0.0089234	0	0	0	0	0	0	0	0	0	0	0	0	0.00214341	0.00297761	0	0	0	0	0	0.00256115	0	0	0.00238898	0.00460248	0	0	0	0	0	0	0	0	0	0	0	0	0	0	0	0
SH-W20A-3880_sbin_37	d__Bacteria;p__Planctomycetota;c__Phycisphaerae;o__Sedimentisphaerales;f__SG8-4;g__NIOZ-UU13;s__	0	0.010392	0	0.136868	0	0	0	0.0109668	0	0	0	0	0	0	0	0	0	0	0.00323671	0	0.0156853	0.0117905	0	0	0	0	0	0.00306959	0.00678154	0.0198521	0.0129738	0.00700536	0	0	0	0	0	0	0	0	0	0	0	0	0	0	0	0
SB_cbin_9	d__Bacteria;p__Planctomycetota;c__Planctomycetia;o__Pirellulales;f__Thermoguttaceae;g__;s__	0	0	0	0	0	0	0	0	0	0	0	0	0	0	0	0	0	0	0	0	0	0	0	0	0	0	0	0	0	0	0.00198773	0.00419705	0.00719187	0.0167993	0.0030257	0.0125624	0.00543773	0	0.00885573	0.0224702	0	0	0	0	0	0	0	0
HMR_Co_S11_472	d__Bacteria;p__Planctomycetota;c__Phycisphaerae;o__SM23-33;f__SM23-33;g__;s__	0	0	0	0	0	0	0	0.00769533	0	0	0	0	0	0	0	0	0	0	0	0	0.00315802	0	0	0	0	0	0	0	0	0.00215616	0	0.0019607	0.00211908	0	0	0	0.0191854	0.0788467	0.0526511	0.0271539	0	0	0	0	0	0	0	0
HMR_7C1045	d__Bacteria;p__Planctomycetota;c__Phycisphaerae;o__UBA1845;f__UTPLA1;g__JAFGQA01;s__	0	0	0	0	0	0	0	0	0	0	0	0	0	0	0	0	0	0	0.0862856	0.00168952	0	0	0	0	0	0	0	0	0	0	0	0	0	0	0	0	0	0	0	0	0	0	0	0	0	0	0	0
SB_sbin_7_21	d__Bacteria;p__Planctomycetota;c__Phycisphaerae;o__Sedimentisphaerales;f__SG8-4;g__;s__	0	0	0	0	0	0	0	0	0	0	0	0	0	0	0	0	0	0	0	0	0	0	0	0	0	0	0	0	0	0.00320425	0	0	0	0	0	0	0	0.0194117	0	0	0	0	0	0	0	0	0	0
QDN-W01B-1949_sbin_51	d__Bacteria;p__Planctomycetota;c__Phycisphaerae;o__Sedimentisphaerales;f__SG8-4;g__JAFGCD01;s__	0	0	0	0	0	0	0	0	0	0	0	0	0	0	0.00192557	0	0	0	0	0	0	0.00214148	0	0.00312081	0	0	0	0	0	0	0	0	0	0	0	0	0	0	0	0.00143493	0	0	0	0	0	0	0	0
SH-W20A-3880_sbin_4	d__Bacteria;p__Planctomycetota;c__DG-23;o__;f__;g__;s__	0	0	0	0	0	0	0	0	0	0	0	0	0	0	0	0	0	0	0	0	0	0	0	0	0	0	0	0	0	0	0	0	0	0	0	0	0	0	0	0	0	0	0	0	0	0	0	0
QDN-W03B-2880_sbin_20	d__Bacteria;p__Planctomycetota;c__Phycisphaerae;o__FEN-1346;f__FEN-1346;g__;s__	0	0	0	0.00502649	0	0	0	0	0	0	0	0	0	0	0	0	0	0	0	0	0	0	0	0	0	0	0	0	0	0.0023654	0.00134351	0	0	0	0	0	0	0	0	0.00183614	0	0	0	0	0	0	0	0
SB_cbin_15	d__Bacteria;p__Planctomycetota;c__PUPC01;o__PUPC01;f__PUPC01;g__;s__	0	0	0	0	0	0	0	0	0	0	0	0	0	0	0	0	0	0	0	0	0	0	0	0	0	0	0	0	0	0	0	0	0	0	0	0	0	0	0	0	0	0	0	0	0	0	0	0
SH-W20A-3880_sbin_13	d__Bacteria;p__Planctomycetota;c__Phycisphaerae;o__Sedimentisphaerales;f__SG8-4;g__;s__	0	0.0439211	0	0.0634869	0.0518962	0	0.0315985	0	0	0	0	0	0	0	0	0	0	0	0	0	0.00473519	0.00263957	0	0	0	0	0	0	0.00944453	0.00980805	0.00677171	0.00597752	0.00346606	0	0	0	0	0	0	0.00444225	0	0	0	0	0	0	0	0
SH-W20A-3880_sbin_19	d__Bacteria;p__Planctomycetota;c__Phycisphaerae;o__JAACET01;f__JAACET01;g__JAACET01;s__	0	0	0	0	0	0	0	0.0156277	0	0.00338749	0	0	0	0	0	0	0	0.00297267	0.0057714	0.00370808	0.0235017	0.0138569	0	0	0	0	0	0.00704596	0.00472407	0.0106697	0.0131414	0.00463824	0.00841904	0.00293425	0	0	0	0	0.00576381	0.00437266	0	0	0	0	0	0	0	0
QDN-W04B-4900_sbin_8	d__Bacteria;p__Planctomycetota;c__Brocadiae;o__SM23-32;f__SM23-32;g__;s__	0	0	0	0	0	0	0	0	0	0	0	0	0	0	0	0	0	0	0	0	0	0	0	0	0	0	0	0	0	0	0	0	0	0	0	0	0	0	0	0	0	0	0	0	0	0	0	0
HY4_Co_3	d__Bacteria;p__Poribacteria;c__DTPJ01;o__DTPJ01;f__WJIO01;g__;s__	0	0	0	0	0	0	0	0.0130288	0.0051962	0	0	0	0	0	0	0	0.00189537	0	0.0016803	0.00317224	0.00239605	0	0	0	0	0	0	0.00365089	0.0254177	0.00598285	0.00395117	0.00149488	0	0	0	0	0	0	0	0	0	0	0	0	0	0	0	0.0105056
SB_sbin_2_44	d__Bacteria;p__PUNC01;c__PUNC01;o__PUNC01;f__PWXJ01;g__;s__	0	0	0	0	0	0	0	0	0	0	0	0	0	0	0	0	0	0	0.00211178	0	0	0	0	0	0	0	0	0.0118487	0.0048376	0.00993618	0.00713921	0.00217334	0.0021807	0.00242561	0	0	0.00375118	0	0.00464684	0.00271541	0	0	0	0	0	0	0	0
SB_cbin_143	d__Bacteria;p__RBG-13-66-14;c__B26-G2;o__WVWN01;f__WVWN01;g__WVWN01;s__	0	0	0	0	0	0	0	0.0791698	0	0.023991	0	0.017104	0	0	0	0	0	0	0	0	0.00206036	0	0	0	0	0	0	0.0161501	0.0447051	0.00714854	0.00134946	0	0	0	0	0	0	0	0.00654501	0	0	0	0	0	0	0	0	0
SMM_sbin_13	d__Bacteria;p__RBG-13-66-14;c__B26-G2;o__WVWN01;f__WVWN01;g__WVWN01;s__	0	0	0	0	0	0	0	0.0153539	0	0.0035189	0	0	0	0	0	0	0	0	0.00368618	0.00369448	0.00584043	0	0	0	0	0	0	0.00679239	0.013829	0.0141355	0.0104245	0	0	0	0	0	0	0	0	0	0	0	0	0	0	0	0	0
HMR_S11_2_17	d__Bacteria;p__RBG-13-66-14;c__B26-G2;o__WVWN01;f__WVWN01;g__WVWN01;s__	0	0	0	0	0	0	0	0.0647682	0	0.015194	0	0.0118057	0	0	0	0	0	0	0	0	0	0	0	0	0	0	0	0.0142311	0.10587	0.00613978	0.00131038	0	0	0	0	0	0	0	0.00607277	0	0	0	0	0	0	0	0	0
HY4_Co_26	d__Bacteria;p__RBG-13-66-14;c__B26-G2;o__WVWN01;f__WVWN01;g__WVWN01;s__	0	0	0	0	0	0	0	0.0550592	0	0.00939357	0	0.00785977	0	0	0	0	0	0	0	0	0.00467623	0	0	0	0	0	0	0.0117443	0.0204666	0.00252427	0	0	0	0	0	0	0	0	0.00319338	0	0	0	0	0	0	0	0	0
QDN-W03B-2880_sbin_32	d__Bacteria;p__RBG-13-66-14;c__B26-G2;o__B26-G2;f__;g__;s__	0	0	0	0.0476602	0	0	0	0	0	0.00446202	0	0	0	0	0	0	0	0	0	0	0.00785954	0.0107254	0	0	0	0	0	0	0	0	0	0	0	0	0	0	0	0	0.00339234	0	0	0	0	0	0	0	0	0
HMR26_33	d__Archaea;p__Asgardarchaeota;c__Sifarchaeia;o__Borrarchaeales;f__Borrarchaeaceae;g__Borrarchaeum;s__	0	0	0	0	0	0	0	0	0	0	0	0	0	0	0	0	0	0.00368239	0.00815089	0.00518168	0.0204253	0.0615589	0	0	0	0	0	0.00410821	0.0106983	0.0119257	0.0140386	0.0138726	0.010408	0	0	0.00766192	0	0.0371804	0.0171788	0.0124349	0	0	0	0	0	0	0	0
SCS_cbin_183	d__Archaea;p__Asgardarchaeota;c__Sifarchaeia;o__Borrarchaeales;f__Borrarchaeaceae;g__Borrarchaeum;s__Borrarchaeum	0	0	0	0	0	0	0	0	0	0	0	0	0	0	0	0	0	0	0.00472677	0	0.018553	0.0410482	0	0	0	0	0	0.00259774	0	0.00606381	0.00901954	0.00833843	0.0054447	0	0	0.0112832	0.00474477	0.103482	0.0214579	0.0119902	0	0	0	0	0	0	0	0
SH-W20A-1310_sbin_43	d__Bacteria;p__SM23-31;c__SM23-31;o__B21-G16;f__;g__;s__	0	0.00865924	0	0	0	0	0	0	0	0	0	0	0	0	0	0	0	0	0	0	0	0	0	0	0	0	0	0	0	0.00355986	0.0031025	0.00251699	0.00205121	0	0	0	0	0	0.0050607	0.00369824	0	0	0	0	0	0	0	0
SH-W20A-3880_sbin_39	d__Bacteria;p__SM23-31;c__SM23-31;o__B21-G16;f__;g__;s__	0	0.0124728	0	0	0	0	0	0	0	0	0	0	0	0	0	0	0	0	0	0	0.00262552	0.00211273	0	0	0	0	0	0	0	0.00548081	0.00498348	0.0042724	0.00337339	0	0	0	0	0.0149176	0.00784066	0.00610902	0	0	0	0	0	0	0	0
HMR1_39	d__Bacteria;p__Spirochaetota;c__Spirochaetia;o__Spirochaetales_E;f__Spirochaetaceae_B;g__UBA2779;s__	0	0	0	0	0	0	0	0	0	0	0	0	0.00393403	0.00450678	0.0143225	0.00499471	0.00508017	0.00645373	0.00550586	0.00348021	0	0	0.0371957	0.0626605	0.0625989	0.00608342	0.0340014	0	0	0	0	0	0	0	0	0	0	0	0	0	0	0	0	0	0	0	0	0
SCS_cbin_2	d__Bacteria;p__Spirochaetota;c__Spirochaetia;o__SZUA-6;f__DRHE01;g__JAFGQJ01;s__	0	0	0	0.00721775	0.0618726	0.050387	0	0.0681968	0.00921726	0.0120723	0	0.00987592	0	0	0	0	0	0.0203243	0.0421858	0.0148553	0.0739181	0.147243	0	0	0	0	0	0.026093	0.0312495	0.00472438	0.0035083	0.00118295	0.00189042	0	0	0	0	0	0.00331422	0	0	0	0	0	0	0	0	0
SCS_cbin_117	d__Bacteria;p__Spirochaetota;c__B62-G9;o__B62-G9;f__B62-G9;g__;s__	0.0545188	0	0	0.144478	0	0	0.0049374	0	0	0	0	0	0	0	0	0	0	0	0.00216412	0	0.00308235	0.0213479	0	0	0	0	0	0	0	0	0.00273297	0.00224371	0.00270273	0	0	0.00616081	0	0.0525566	0.0154149	0.00547849	0	0	0	0	0	0	0	0
SH-W20A-3080_sbin_26	d__Bacteria;p__Spirochaetota;c__Spirochaetia;o__SZUA-6;f__DRHE01;g__;s__	0	0	0	0.0303708	0	0	0	0	0	0	0	0	0	0	0	0	0	0	0	0	0	0	0	0	0	0	0	0	0	0	0	0	0	0	0	0	0	0	0	0	0	0	0	0	0	0	0	0
HMR_Co_S11_243	d__Bacteria;p__Spirochaetota;c__Spirochaetia;o__JC444;f__;g__;s__	0	0	0	0	0	0	0	0	0	0	0	0	0	0	0	0	0	0	0	0	0	0	0	0	0	0	0	0	0	0	0.00386647	0.00397586	0.0149958	0.0101112	0.0459079	0.0228248	0.0445006	0	0	0	0	0	0	0	0	0	0	0
WGoM_sbin_oily_48	d__Bacteria;p__Spirochaetota;c__Spirochaetia;o__DSM-27196;f__SLST01;g__JAHOYX01;s__	0	0	0	0	0	0	0	0	0	0.0211209	0.0186147	0.0168508	0.00149641	0	0.00308556	0	0	0	0	0	0	0	0	0.00306659	0	0	0	0	0	0	0	0	0	0	0	0	0	0	0	0	0	0	0	0	0	0	0	0
HMR19_31	d__Bacteria;p__Spirochaetota;c__Spirochaetia;o__DSM-27196;f__SLST01;g__JAHOYX01;s__	0	0	0	0	0	0	0	0	0	0.00371382	0	0.00443543	0.0167839	0.0173187	0.0495823	0.0150435	0.0112509	0.00764899	0.0100725	0.00202355	0	0	0.0177318	0.0398288	0.0292073	0.0539253	0.0324118	0	0	0	0	0	0	0	0.0019102	0	0	0	0.00404551	0.00562819	0	0	0	0	0	0	0	0
SCS_cbin_79	d__Bacteria;p__Spirochaetota;c__B62-G9;o__B62-G9;f__B62-G9;g__;s__	0	0	0	0	0	0	0	0.0976668	0	0.0098515	0	0.0100602	0	0	0	0	0	0.0104516	0.0116422	0.00433248	0.0380776	0.0277185	0	0	0	0	0	0.00832123	0.00503145	0.00213644	0.00212448	0.00239752	0.00237709	0	0	0	0	0	0.00405157	0.00168514	0	0	0	0	0	0	0	0
QDN-W01B-1949_sbin_7	d__Bacteria;p__Spirochaetota;c__Spirochaetia;o__SZUA-6;f__DRHE01;g__DRHE01;s__	0.0392857	0	0	0	0.0388365	0.0336977	0	0	0	0	0	0	0	0	0.00201062	0	0.0013529	0	0	0	0	0	0	0.00210519	0	0	0	0	0	0.0029365	0.0032492	0.00118602	0.00164858	0.00161954	0.00245938	0.0049977	0.00465129	0.0320721	0.0102315	0.00793509	0	0	0	0	0	0	0	0
HMR1_44	d__Bacteria;p__Spirochaetota;c__Spirochaetia;o__DSM-27196;f__SLST01;g__JAHOYX01;s__	0	0	0	0	0	0	0	0	0	0.00523526	0	0.00576556	0.014581	0.0149594	0.0343964	0.0138166	0.0108389	0.00721442	0.00916118	0.00166071	0	0	0.0184613	0.0558756	0.0316409	0.0553749	0.0315445	0	0	0	0	0	0	0	0.00213213	0	0	0	0.00430869	0.005716	0	0	0	0	0	0	0	0
SCS_cbin_101	d__Bacteria;p__Spirochaetota;c__Spirochaetia;o__SZUA-6;f__DRHE01;g__;s__	0	0	0	0	0.0254031	0	0	0	0	0	0	0	0	0	0	0	0	0	0	0	0	0.00564559	0	0	0	0	0	0	0	0	0.00246154	0.00133168	0	0	0	0	0	0	0	0	0	0	0	0	0	0	0	0
WGoM_cbin_63	d__Bacteria;p__Spirochaetota;c__Spirochaetia;o__B11-G9;f__B11-G9;g__;s__	0	0	0	0	0	0	0	0	0	0	0	0	0.00131211	0.00123982	0.00802555	0.00249511	0.00209983	0	0	0	0	0	0.00365096	0.00558441	0.00594085	0.0547171	0.0134498	0	0	0	0	0	0	0	0	0	0	0	0	0	0	0	0	0	0	0	0	0
SB_sbin_2_47	d__Bacteria;p__Sumerlaeota;c__Sumerlaeia;o__MWCT01;f__;g__;s__	0	0	0	0	0.0299833	0	0	0.0384614	0	0.00615249	0	0.00550132	0	0	0	0	0	0	0.0017336	0	0.00804013	0.003283	0	0	0	0	0	0.0231085	0.010117	0.0126994	0.0145965	0.00672875	0.00242103	0	0	0	0	0	0.00362636	0	0	0	0	0	0	0	0	0
QDN-W04B-4228_sbin_17	d__Bacteria;p__Synergistota;c__Synergistia;o__Synergistales;f__Aminobacteriaceae;g__Aminivibrio;s__Aminivibrio	0	0	0	0	0	0	0	0	0	0	0	0	0	0	0	0	0	0	0	0	0	0	0	0	0	0	0	0	0	0	0	0	0	0	0	0	0	0	0	0	0	0	0	0	0	0	0	0
SB_cbin_17	d__Bacteria;p__SZUA-182;c__SZUA-182;o__DTGQ01;f__DTGQ01;g__;s__	0	0	0	0	0	0	0	0	0	0	0	0	0	0	0	0	0	0	0	0	0	0	0	0	0	0	0	0	0.00336927	0	0	0	0.00341234	0	0	0	0	0	0.0128327	0	0	0	0	0	0	0	0	0
SH-W20A-3080_sbin_8	d__Bacteria;p__TA06;c__DG-26;o__E44-bin18;f__;g__;s__	0	0	0	0	0	0	0	0	0	0	0	0	0	0	0	0	0	0	0	0	0	0	0	0	0	0	0	0	0	0	0	0	0	0	0	0	0	0	0	0.00300612	0	0	0	0	0	0	0	0
SCS_cbin_137	d__Bacteria;p__TA06_A;c__DG-26_A;o__;f__;g__;s__	0	0	0	0	0	0	0	0.0375379	0	0.00585524	0	0.00481653	0	0	0	0	0	0	0	0	0.0194958	0.00498841	0	0	0	0	0	0	0	0	0	0	0	0	0	0	0	0	0	0	0	0	0	0	0	0	0	0
HMR_S11_3_43	d__Archaea;p__Thermoplasmatota;c__Thermoplasmata;o__RBG-16-68-12;f__;g__;s__	0	0	0	0	0	0	0	0.253953	0.0220086	0.0510942	0	0.030753	0	0	0	0	0	0.0147339	0.0544744	0.0328369	0.119337	0.0594117	0	0	0	0	0	0.0275164	0.113823	0.112328	0.100687	0.0422729	0.0121826	0.00688625	0	0	0	0.019406	0.0175055	0.00127063	0	0	0	0	0	0	0	0
HMR22_2	d__Archaea;p__Thermoplasmatota;c__Thermoplasmata;o__;f__;g__;s__	0	0	0	0	0	0	0	0.033692	0	0.00343121	0	0.00446125	0	0	0	0.00823912	0.0078258	0.077062	0.0281658	0.0359557	0.0269449	0	0	0	0	0	0	0.00390421	0.00458955	0.00258936	0.00116675	0.00116542	0	0	0	0	0	0	0	0	0	0	0	0	0	0	0	0
JL_Co_2	d__Archaea;p__Thermoplasmatota;c__E2;o__DHVEG-1;f__DHVEG-1;g__;s__	0	0	0	0	0	0	0	0.0517	0.0164998	0.00563066	0	0.00533934	0	0	0	0	0	0	0.0103235	0.00788221	0.015699	0.0235456	0	0	0	0	0	0.0249234	0.0236925	0.0409473	0.042241	0.0226988	0.0101818	0.00367626	0.00170682	0	0	0	0.00573143	0.00540987	0	0	0	0	0	0	0	0
HMR25_4	d__Archaea;p__Thermoplasmatota;c__Thermoplasmata;o__RBG-16-68-12;f__;g__;s__	0	0	0	0	0	0	0	0	0	0	0	0	0	0	0	0	0	0.00857515	0.0459108	0.00816299	0.0919544	0.0494041	0	0	0	0	0	0	0	0.0111738	0	0	0	0	0	0	0	0	0	0	0	0	0	0	0	0	0	0
HMR_10C2930	d__Archaea;p__Thermoplasmatota;c__Thermoplasmata;o__RBG-16-68-12;f__SOIM01;g__;s__	0	0	0	0	0	0	0	0.0268037	0.00399113	0.00507192	0	0	0	0	0	0	0	0.00407896	0.0133689	0.0105936	0.0513079	0.149532	0	0	0	0	0	0.00769103	0.0046579	0.00647616	0.00469087	0	0	0	0	0	0	0	0	0	0	0	0	0	0	0	0	0
GoM_cbin17	d__Archaea;p__Thermoplasmatota;c__Thermoplasmata;o__;f__;g__;s__	0	0	0	0	0	0	0	0.00617567	0.210884	0.0249318	0.038995	0.0239692	0	0	0	0	0	0	0	0.00275913	0.00222939	0	0	0	0	0	0	0.00301245	0.00743239	0.00769982	0.00217329	0.00171682	0	0	0	0	0	0	0	0	0	0	0	0	0	0	0	0
HY4_Co_57	d__Archaea;p__Thermoplasmatota;c__Thermoplasmata;o__;f__;g__;s__	0	0	0	0	0	0	0	0.0179551	0	0	0	0	0	0	0	0.00675615	0.0068477	0.0118667	0.00724176	0.0190077	0.00404764	0	0	0	0	0	0	0.00441193	0.00503058	0.0027498	0	0	0	0	0	0	0	0	0	0	0	0	0	0	0	0	0	0.0444221
HMR_1C1832	d__Archaea;p__Thermoplasmatota;c__EX4484-6;o__EX4484-6;f__EX4484-6;g__;s__	0	0	0	0	0	0	0	0	0	0	0	0	0.064603	0.0534931	0.0172952	0.011752	0.0081937	0	0	0	0	0	0.0316391	0.0125506	0	0	0	0	0	0	0	0	0	0	0	0	0	0	0	0	0	0	0	0	0	0	0	0
HMR17_18	d__Archaea;p__Thermoplasmatota;c__Thermoplasmata;o__SG8-5;f__;g__;s__	0	0	0	0	0	0	0	0	0	0	0	0	0.0555902	0.032131	0.00401689	0.00643576	0.00376078	0	0	0	0	0	0	0	0	0	0	0	0	0	0	0	0	0	0	0	0	0	0	0	0	0	0	0	0	0	0	0
SH-W20A-3880_sbin_2	d__Archaea;p__Thermoplasmatota;c__E2;o__DHVEG-1;f__DHVEG-1;g__;s__	0	0	0	0.00749886	0	0	0	0.0262308	0	0.00499351	0	0	0	0	0	0	0	0	0.0128528	0.00758783	0.0402925	0.0181976	0	0	0	0	0	0.0109732	0.00538195	0.00849805	0.00764704	0.00622635	0	0	0	0	0	0	0.0113476	0.00753941	0	0	0	0	0	0	0	0
SH-W20A-3880_sbin_18	d__Archaea;p__Thermoplasmatota;c__E2;o__DHVEG-1;f__DHVEG-1;g__JAFGPP01;s__	0	0	0	0	0	0	0	0.0206536	0.113638	0.0434858	0.0416381	0.0408231	0.00581006	0.00606155	0.084437	0.0379669	0.0412399	0.0302107	0.0682431	0.0351382	0.0604594	0.0184087	0.0154177	0.0871321	0.0753281	0.101395	0.112547	0.0206846	0.0561943	0.148233	0.139924	0.176656	0.0782661	0.0969491	0.0358391	0.126372	0.112212	0.186285	0.136761	0.192132	0	0	0	0	0	0	0	0
SB_cbin_157	d__Archaea;p__Thermoplasmatota;c__Thermoplasmata;o__SG8-5;f__SG8-5;g__;s__	0	0	0	0	0	0	0	0	0	0	0	0	0	0	0	0	0	0	0	0	0	0	0	0	0	0	0	0	0	0	0	0	0	0	0	0	0	0	0	0	0	0	0	0	0	0	0	0
HY4_Co_9	d__Archaea;p__Thermoplasmatota;c__Thermoplasmata;o__RBG-16-68-12;f__;g__;s__	0	0	0	0	0	0	0	0.340866	0.0257931	0.0542544	0	0.0344249	0	0	0	0	0	0.00555449	0.0568185	0.0299128	0.173886	0.105958	0	0	0	0	0	0.0193583	0.0617958	0.0545395	0.0560003	0.0206038	0.0065445	0.0024037	0	0	0	0.0390844	0.0254995	0	0	0	0	0	0	0	0	0
HMR21_11	d__Archaea;p__Thermoplasmatota;c__Thermoplasmata;o__;f__;g__;s__	0	0	0	0	0	0	0	0.019944	0	0	0	0	0	0	0.00280198	0.0712215	0.0789812	0.0118705	0.00617753	0.00976162	0.00503745	0	0	0	0	0	0	0.00564207	0.0191893	0.00669021	0.00211968	0	0	0	0	0	0	0	0	0	0	0	0	0	0	0	0	0
HMR_S11_1_14	d__Archaea;p__Thermoplasmatota;c__Thermoplasmata;o__RBG-16-68-12;f__;g__;s__	0	0	0	0	0	0	0	0.172266	0.0128028	0.0348493	0	0.0209441	0	0	0	0	0	0.0173467	0.0447712	0.0285287	0.0861588	0.0398953	0	0	0	0	0	0.0494418	0.1023	0.0725478	0.0661455	0.0283006	0.0083062	0.00551725	0	0	0	0	0.0100596	0	0	0	0	0	0	0	0	0
HMR23_12	d__Archaea;p__Thermoplasmatota;c__Thermoplasmata;o__RBG-16-68-12;f__;g__;s__	0	0	0	0	0	0	0	0.149755	0.0129811	0.0271902	0	0.017089	0	0	0	0	0	0.0111222	0.0512614	0.0534187	0.095236	0.0455879	0	0	0	0	0	0.013253	0.0466602	0.0372859	0.0377942	0.0174357	0.00489371	0.00322626	0	0	0	0.0113279	0.00893324	0	0	0	0	0	0	0	0	0
SH-W20A-3080_sbin_57	d__Archaea;p__Thermoplasmatota;c__Thermoplasmata;o__RBG-16-68-12;f__;g__;s__	0	0	0	0	0	0	0	0.032388	0	0.00674742	0	0	0	0	0	0	0	0	0.00687884	0.0040488	0.0190864	0.0129553	0	0	0	0	0	0.00250906	0.0112981	0.0102238	0.0113009	0.00524953	0	0	0	0	0	0	0	0.00726623	0	0	0	0	0	0	0	0
SB_sbin_4_9	d__Archaea;p__Thermoplasmatota;c__Thermoplasmata;o__SG8-5;f__SG8-5;g__;s__	0	0	0	0	0	0	0	0	0	0	0	0	0	0	0	0	0	0	0	0	0	0	0	0	0	0	0	0	0	0	0	0	0	0	0	0	0	0	0	0	0	0	0	0	0	0	0	0
HMR1_21	d__Archaea;p__Thermoplasmatota;c__EX4484-6;o__;f__;g__;s__	0	0	0	0	0	0	0	0	0.0126669	0.00338464	0	0.00429492	0	0	0.00984261	0.010398	0.00964758	0.0188556	0.0108001	0.0123885	0.0121654	0.00427671	0.012784	0.0627636	0.0160816	0	0.00752433	0.00232752	0	0.00260235	0.00249321	0.00205906	0	0.00555909	0	0	0	0	0	0	0	0	0	0	0	0	0	0
SF_Co_bin_144	d__Archaea;p__Thermoplasmatota;c__Thermoplasmata;o__;f__;g__;s__	0	0	0	0	0	0	0	0	0.0422356	0.00752226	0.00815372	0.00670689	0	0	0.00138613	0.00202094	0.00196986	0.00260137	0.00457425	0.00909061	0.00837527	0	0	0	0	0	0	0.0121496	0.0208165	0.019157	0.00478943	0.0027442	0	0	0	0	0	0	0	0	0	0	0	0	0	0	0	0
HMR_Co_S11_715	d__Archaea;p__Thermoplasmatota;c__E2;o__DHVEG-1;f__DHVEG-1;g__SG8-52-3;s__	0	0	0	0	0	0	0	0.00634899	0	0	0	0	0	0	0	0	0	0	0.00546759	0.00440699	0.00889335	0.00568959	0	0	0	0	0	0.00920018	0.010059	0.0205361	0.0186506	0.0146318	0.00660799	0.00392599	0	0	0	0	0	0	0	0	0	0	0	0	0	0
HMR_Co_S11_847	d__Archaea;p__Thermoplasmatota;c__E2;o__DHVEG-1;f__DHVEG-1;g__;s__	0	0	0	0	0	0	0	0	0	0	0	0	0	0	0	0	0	0	0	0	0	0	0	0	0	0	0	0	0	0	0.00317108	0.00383162	0.00227765	0.00368704	0.00306756	0.0950917	0.113922	0.0178885	0.0171133	0.0377707	0	0	0	0	0	0	0	0
QDN-W01B-4577_sbin_7	d__Archaea;p__Thermoplasmatota;c__Thermoplasmata;o__Methanomassiliicoccales;f__;g__;s__	0	0	0	0	0	0	0	0	0	0	0	0	0	0	0	0	0	0	0	0	0	0	0	0	0	0	0	0	0	0	0	0	0	0	0	0	0	0	0	0	0	0	0	0	0	0	0	0
HMR_Co_S11_353	d__Archaea;p__Thermoplasmatota;c__E2;o__DHVEG-1;f__DHVEG-1;g__;s__	0	0	0	0	0	0	0	0	0.0496976	0.0156619	0.0203493	0.0133089	0	0	0.00644939	0	0	0	0	0	0	0	0	0	0	0	0	0	0	0.0047237	0.00596952	0.0147551	0.014431	0.0579002	0.0161783	0.0127327	0.00929299	0	0.00965013	0.0120701	0	0	0	0	0	0	0	0
HMR22_8	d__Archaea;p__Thermoplasmatota;c__Thermoplasmata;o__RBG-16-68-12;f__SOIM01;g__;s__	0	0	0	0	0	0	0	0.0229275	0	0	0	0	0	0	0	0	0	0.120831	0.00936072	0.00658398	0.0143306	0.0106346	0	0	0	0	0	0	0	0	0	0	0	0	0	0	0	0	0	0	0	0	0	0	0	0	0	0
HMR_S11_3_17	d__Archaea;p__Thermoplasmatota;c__Thermoplasmata;o__;f__;g__;s__	0	0	0	0	0	0	0	0	0.0500099	0.00795695	0.0100876	0.00730251	0	0	0.00310645	0.00280074	0.00291092	0.00265189	0.00368913	0.0077579	0.00645212	0	0	0	0	0	0	0.00832936	0.027264	0.0470698	0.00713239	0.00637843	0	0	0	0	0	0	0	0	0	0	0	0	0	0	0	0
SMM_sbin_12	d__Archaea;p__Thermoproteota;c__Bathyarchaeia;o__TCS64;f__TCS64;g__BS750m-G28;s__	0	0	0	0.0265893	0.0134808	0	0	0.0264359	0.0119951	0.00499138	0	0.005376	0	0	0	0	0	0	0.0113306	0.00633824	0.0167048	0.00822484	0	0	0	0	0	0.00935589	0.0599563	0.0237461	0.0229439	0.0149902	0.0109091	0.00281067	0	0.00439627	0.00236268	0.0262322	0.0174329	0.0109896	0	0	0	0	0	0	0	0
SB_sbin_5_24	d__Archaea;p__Thermoproteota;c__Bathyarchaeia;o__TCS64;f__TCS64;g__RBG-16-57-9;s__	0	0	0	0	0	0	0	0	0.0183951	0.00661938	0.00598147	0.00506543	0	0	0	0	0	0	0	0	0.00385678	0.00881984	0	0	0	0	0	0.00185125	0.0255532	0.034502	0.0324699	0.0300664	0.0728811	0.0215782	0.00825063	0.0295684	0.0141497	0.0740692	0.0536552	0.0497868	0	0	0	0	0	0	0	0
SCS_cbin_135	d__Archaea;p__Thermoproteota;c__Bathyarchaeia;o__RBG-16-48-13;f__;g__;s__	0	0	0	0	0	0	0	0.0273254	0	0	0	0	0	0	0	0	0	0.00467593	0.0104659	0.00491301	0.0265486	0.0136728	0	0	0	0	0	0.0345895	0.0122627	0.0114827	0.00554699	0.00315386	0.00590673	0	0	0.00459157	0.00190811	0.015343	0.00844725	0.00545277	0	0	0	0	0	0	0	0
HMR_S11_3_33	d__Archaea;p__Thermoproteota;c__Bathyarchaeia;o__B26-1;f__BA1;g__SOJZ01;s__	0	0	0.0490753	0	0	0	0	0.0513698	0	0.0110547	0	0.00970016	0	0	0	0	0	0	0.00340124	0	0.0338959	0.0148403	0	0	0	0	0	0.00397559	0.0318346	0.149609	0.052295	0.0158015	0.00785928	0.00343382	0	0	0.00498155	0	0.00745726	0.00265169	0	0	0	0	0	0	0	0
SB_cbin_179	d__Archaea;p__Thermoproteota;c__Bathyarchaeia;o__B26-1;f__BA1;g__BIN-L-1;s__	0	0	0	0.00993566	0	0	0	0	0	0	0	0	0	0	0	0	0	0	0.00259291	0	0.0132269	0.00432617	0	0	0	0	0	0.0102407	0.0149641	0.0119767	0.00839613	0.0177686	0.0121453	0.0104927	0.00185637	0	0	0	0.00451806	0.00157385	0	0	0	0	0	0	0	0
QDN-W03B-480_sbin_2	d__Archaea;p__Thermoproteota;c__Bathyarchaeia;o__TCS64;f__TCS64;g__;s__	0	0	0	0	0	0	0	0.0504353	0	0.00571333	0	0.00589247	0	0	0	0	0	0.0149783	0.0365874	0.017345	0.213894	0.054672	0	0	0	0	0	0.0256567	0.0280366	0.00996889	0.00414	0.00196122	0.0027738	0	0	0	0	0	0	0	0	0	0	0	0	0	0	0
HY4_GJ-10_8	d__Archaea;p__Thermoproteota;c__Bathyarchaeia;o__TCS64;f__TCS64;g__BS750m-G28;s__	0	0	0	0.0385624	0.0957876	0	0	0.0337429	0.00466899	0.00421936	0	0.00482818	0	0	0	0.00296022	0.00331749	0.00513536	0.0245771	0.0166392	0.0439943	0.0216781	0	0	0	0	0	0.0161944	0.0435052	0.0140324	0.0101846	0.00533616	0.00260591	0	0	0	0	0.0181756	0.00717178	0.00187498	0	0	0	0	0	0	0	0
HMR_Co_S11_536	d__Archaea;p__Thermoproteota;c__Bathyarchaeia;o__B26-1;f__BA1;g__BIN-L-1;s__	0	0.0181697	0	0.018527	0	0	0	0	0	0	0	0	0	0	0	0	0	0	0.00308069	0	0.01461	0.00535654	0	0	0	0	0	0.0309508	0.052208	0.0389622	0.0243568	0.0460489	0.033002	0.0269031	0.00469885	0	0	0	0.011063	0.00284085	0	0	0	0	0	0	0	0
SF_Co_bin_149	d__Archaea;p__Thermoproteota;c__Bathyarchaeia;o__TCS64;f__TCS64;g__;s__	0	0	0	0	0	0	0	0	0.00766334	0	0	0	0	0	0	0.00706913	0.00858058	0	0.00180181	0	0	0	0	0	0	0	0	0.00395329	0.0044141	0	0	0	0	0	0	0	0	0	0	0	0	0	0	0	0	0	0	0
SF_Co_bin_70	d__Archaea;p__Thermoproteota;c__Bathyarchaeia;o__TCS64;f__TCS64;g__GCA-2726865;s__	0	0	0	0	0	0	0	0.0915743	0.0257787	0.0121657	0	0.0133362	0	0	0.00213599	0.0219842	0.0252002	0.02676	0.0372195	0.0524597	0.101109	0.0724105	0	0.00112216	0	0	0	0.0401077	0.125017	0.0416611	0.0396723	0.0219203	0.00724973	0.00211805	0	0	0	0.0158575	0.0149321	0.00412291	0	0	0	0	0	0	0	0
SCS_cbin_97	d__Archaea;p__Thermoproteota;c__Bathyarchaeia;o__TCS64;f__TCS64;g__BS750m-G28;s__	0	0	0	0	0	0	0	0	0	0	0	0	0	0	0	0	0	0	0	0	0.0104156	0.00557996	0	0	0	0	0	0	0	0	0	0	0	0	0	0	0	0	0	0	0	0	0	0	0	0	0	0
HMR_S11_3_5	d__Archaea;p__Thermoproteota;c__Bathyarchaeia;o__TCS64;f__TCS64;g__;s__	0	0	0	0	0	0	0	0.0530288	0.00470453	0.00902304	0	0.00857685	0	0	0	0	0	0	0.00721764	0.00611691	0.019192	0.00774247	0	0	0	0	0	0.0273242	0.145782	0.0778168	0.0424191	0.0231527	0.00890573	0.00199375	0	0	0	0	0.0108051	0.00299664	0	0	0	0	0	0	0	0
QDN-W01B-4577_sbin_34	d__Archaea;p__Thermoproteota;c__Bathyarchaeia;o__TCS64;f__TCS64;g__BS750m-G28;s__	0	0	0	0.0323469	0.0668578	0	0	0.0139326	0	0	0	0	0	0	0	0	0	0	0.0138174	0.00648277	0.0246774	0.0108205	0	0	0	0	0	0.00724984	0.0244122	0.00778002	0.00479618	0.00288955	0.00184849	0	0	0	0	0.0255337	0.00742452	0.00213041	0	0	0	0	0	0	0	0
SCS_cbin_11	d__Archaea;p__Thermoproteota;c__Bathyarchaeia;o__B26-1;f__;g__;s__	0	0	0	0	0	0	0	0	0	0	0	0	0	0	0	0	0	0	0	0	0.00651933	0	0	0	0	0	0	0.00387093	0	0	0	0	0.00132555	0	0	0	0	0	0	0	0	0	0	0	0	0	0	0
SB_sbin_7_15	d__Archaea;p__Thermoproteota;c__Nitrososphaeria;o__Nitrososphaerales;f__Nitrosopumilaceae;g__JACEMX01;s__	0	0	0	0	0	0	0	0	0	0	0	0	0	0	0	0	0	0.00872343	0.0027486	0.00500827	0.00768744	0	0	0	0	0	0	0	0	0	0	0	0	0	0	0	0	0	0	0	0	0.452736	0	0	0	0	0.00447395	0
HMR_S11_2_7	d__Archaea;p__Thermoproteota;c__Bathyarchaeia;o__TCS64;f__TCS64;g__;s__	0	0.0273552	0.0191597	0.00667354	0	0	0	0.609093	0	0.117503	0	0.102675	0	0	0	0	0	0	0.031422	0.00979483	0.412615	0.306715	0	0	0	0	0	0.0776126	0.921242	0.201207	0.10609	0.0379704	0.00298903	0.00267129	0	0	0	0.0758058	0.0549162	0.00794274	0	0	0	0	0	0	0	0
QDN-W04B-4900_sbin_5	d__Archaea;p__Thermoproteota;c__Bathyarchaeia;o__TCS64;f__TCS64;g__;s__	0	0.0162128	0	0	0	0	0	0.181034	0	0.037027	0	0.0330113	0	0	0	0	0	0.00204744	0.0135347	0.0052269	0.153509	0.10285	0	0	0	0	0	0.0239617	0.228875	0.0529859	0.0280155	0.010042	0	0	0	0	0	0.0316709	0.0186469	0.00366512	0	0	0	0	0	0	0	0
HMR_S11_2_23	d__Archaea;p__Thermoproteota;c__Bathyarchaeia;o__TCS64;f__TCS64;g__BS750m-G28;s__	0	0	0	0.0264829	0.0172878	0	0	0.0760211	0.0131799	0.0185103	0	0.0177467	0	0	0	0	0	0	0.0120331	0.00565563	0.0246724	0.0131628	0	0	0	0	0	0.0201117	0.317211	0.087507	0.0693834	0.046475	0.0141235	0.00386558	0	0	0	0.0193439	0.0196734	0.00724134	0	0	0	0	0	0	0	0
HMR_Co_S11_540	d__Archaea;p__Thermoproteota;c__Bathyarchaeia;o__B26-1;f__SOJC01;g__;s__	0	0	0	0	0	0	0	0.0155147	0	0.00412595	0	0	0	0	0	0	0	0	0.00338757	0.00316476	0.0111659	0.00255121	0	0	0	0	0	0.0661032	0.0154	0.00470281	0.00206788	0	0	0	0	0	0	0	0.00692183	0	0	0	0	0	0	0	0	0
QDN-W01B-1949_sbin_46	d__Archaea;p__Thermoproteota;c__Bathyarchaeia;o__TCS64;f__TCS64;g__BS750m-G28;s__	0	0	0	0.0397306	0.0728021	0	0	0.0145754	0	0	0	0	0	0	0	0	0	0	0.0164607	0.00718311	0.0245946	0.0123819	0	0	0	0	0	0.00808226	0.0225524	0.00731056	0.00440473	0.0026045	0.00198192	0	0	0	0	0.0259203	0.00694288	0.00230509	0	0	0	0	0	0	0	0
SB_sbin_8_31	d__Archaea;p__Thermoproteota;c__Bathyarchaeia;o__B26-1;f__UBA233;g__AD8-1;s__	0	0	0	0	0	0	0	0	0	0	0	0	0	0	0	0	0	0	0	0	0	0	0	0	0	0	0	0	0	0	0	0	0	0	0	0	0	0	0	0	0	0	0	0	0	0	0	0
SH-W20A-766_sbin_13	d__Archaea;p__Thermoproteota;c__Bathyarchaeia;o__B26-1;f__BA1;g__SOJZ01;s__SOJZ01	0	0	0.0346151	0	0	0	0	0.0185447	0	0.00690216	0	0.00532791	0	0	0	0	0	0	0.00909993	0.00322083	0.0956485	0.0387306	0	0	0	0	0	0	0	0.0134012	0.0064584	0.0120151	0.0254728	0.00533038	0.00199515	0.00833344	0.0206756	0.0468132	0.0154194	0.0101122	0	0	0	0	0	0	0	0
SB_cbin_161	d__Archaea;p__Thermoproteota;c__Nitrososphaeria;o__Nitrososphaerales;f__Nitrosopumilaceae;g__JACEMX01;s__	0	0	0	0	0	0	0	0	0	0	0	0	0	0	0	0	0	0.0237326	0.00925452	0.00966599	0.00513542	0.0141327	0	0	0	0	0	0.00390629	0	0.00264983	0.00150903	0.00180213	0.00209323	0	0	0	0	0	0.00422321	0.00180988	0	0.0406047	0	0	0	0	0.00788909	0.0112553
SCS_cbin_175	d__Archaea;p__Thermoproteota;c__Bathyarchaeia;o__B26-1;f__BA1;g__Kmv02;s__	0	0	0	0	0	0	0	0	0	0	0	0	0	0	0	0	0	0	0	0	0.00706623	0	0	0	0	0	0	0	0	0	0	0	0	0	0	0	0	0	0	0.00135537	0.0730362	0	0.0495395	0	0.00763564	0	0	0
QDN-W04B-580_sbin_23	d__Archaea;p__Thermoproteota;c__Nitrososphaeria;o__Geothermarchaeales;f__;g__;s__	0	0	0	0	0	0	0	0	0	0	0	0	0	0	0	0	0	0	0.0043701	0	0.0518209	0.0227265	0	0	0	0	0	0	0	0	0	0	0	0	0	0	0	0	0	0.00138465	0	0	0	0	0	0	0	0
QDN-W01B-1949_sbin_59	d__Archaea;p__Thermoproteota;c__Bathyarchaeia;o__RBG-16-48-13;f__;g__;s__	0	0	0	0	0	0	0	0	0	0	0	0	0	0	0	0	0	0	0	0	0.00433128	0.00347668	0	0	0	0	0	0.00333014	0	0	0	0	0	0	0	0	0	0	0	0.00669989	0	0	0	0	0	0	0	0
SCS_cbin_194	d__Archaea;p__Thermoproteota;c__Bathyarchaeia;o__TCS64;f__TCS64;g__BS750m-G28;s__	0	0	0	0	0	0	0	0.011745	0	0	0	0	0	0	0	0	0	0	0.00377996	0.00284383	0.0150443	0.00787349	0	0	0	0	0	0.00477798	0.0124987	0.00681183	0.00444794	0.00218818	0	0	0	0	0	0	0	0	0	0	0	0	0	0	0	0
QDN-W01B-4577_sbin_39	d__Archaea;p__Thermoproteota;c__Bathyarchaeia;o__RBG-16-48-13;f__;g__;s__	0	0	0	0	0	0	0	0	0	0	0	0	0	0	0	0	0	0	0	0	0.00198819	0	0	0	0	0	0	0	0	0.0018276	0.0019225	0.00189112	0	0	0	0	0	0	0	0	0	0	0	0	0	0	0	0
QDN-W04B-580_sbin_3	d__Archaea;p__Thermoproteota;c__Bathyarchaeia;o__B26-1;f__;g__;s__	0	0	0	0	0	0	0	0.0453813	0	0.0130023	0	0.0085365	0.000914678	0	0	0	0	0	0.0114202	0.00364018	0.103043	0.0685547	0	0	0	0	0	0.00333824	0	0.00635841	0.00555009	0.00530598	0.00290681	0.00258269	0	0.00881395	0	0.0132174	0	0.00243036	0	0	0	0	0	0	0	0
HMR_S11_1_29	d__Archaea;p__Thermoproteota;c__Bathyarchaeia;o__B26-1;f__SOJC01;g__;s__	0	0	0	0	0	0	0	0.159217	0	0.0254065	0	0.0169758	0	0	0	0	0	0	0.0112968	0.00544195	0.0465717	0.0213757	0	0	0	0	0	0.0951991	0.0477332	0.0259384	0.0170899	0.0257969	0.00456951	0	0	0	0	0.014094	0.0183767	0.00283934	0	0	0	0	0	0	0	0
SCS_cbin_109	d__Archaea;p__Thermoproteota;c__Bathyarchaeia;o__TCS64;f__TCS64;g__;s__	0	0	0	0	0	0	0	0.0162752	0	0	0	0	0	0	0	0	0	0	0.00293741	0.0018914	0.0209678	0.00540162	0	0	0	0	0	0.00669085	0.0135133	0.00586883	0.0036515	0	0	0	0	0	0	0	0	0	0	0	0	0	0	0	0	0
SB_cbin_217	d__Archaea;p__Thermoproteota;c__Bathyarchaeia;o__;f__;g__;s__	0	0	0	0	0	0	0	0	0	0	0	0	0	0	0	0	0	0.00829965	0.00407481	0.00537897	0.00334566	0.00364042	0	0	0	0	0	0.0138941	0.0323327	0.0115672	0.00489718	0.00246445	0.0018026	0	0	0	0	0	0	0	0	0	0	0	0	0	0	0
HMR_S11_7_24	d__Archaea;p__Thermoproteota;c__Bathyarchaeia;o__B26-1;f__BA1;g__BIN-L-1;s__	0	0.0127979	0	0.0189033	0	0	0	0	0	0	0	0	0	0	0	0	0	0	0.00357012	0.00175679	0.0177872	0.00568777	0	0	0	0	0	0.0240315	0.0399098	0.0405837	0.0325219	0.0473706	0.0454256	0.046668	0.00746691	0.0127247	0	0	0.0104966	0.00517313	0	0	0	0	0	0	0	0
HMR_S11_6_43	d__Archaea;p__Thermoproteota;c__Bathyarchaeia;o__TCS64;f__TCS64;g__BS750m-G28;s__	0	0	0	0.0223013	0.0168826	0	0	0.0279286	0.0151451	0.0069272	0	0.00681768	0	0	0	0	0.00123951	0	0.00836558	0.00417498	0.0115464	0.0053668	0	0	0	0	0	0.00872493	0.0915579	0.0387257	0.0391642	0.0271735	0.0367501	0.00471466	0.00149736	0.00546666	0.00302516	0.028086	0.0215099	0.0132283	0	0	0	0	0	0	0	0
QDN-W03B-480_sbin_22	d__Archaea;p__Thermoproteota;c__Bathyarchaeia;o__B26-1;f__UBA233;g__SOJA01;s__	0	0	0.0975382	0.00794293	0	0	0	0.018157	0	0.0158628	0	0.0109028	0	0	0	0	0	0	0.00470311	0.00157051	0.0534029	0.0265007	0	0	0	0	0	0	0	0.00440407	0.00381136	0.00428932	0.00450391	0.00332201	0.0011454	0.00751483	0.00433059	0.0186456	0.00825449	0.00509688	0	0	0	0	0	0	0	0
HMR_S11_3_31	d__Archaea;p__Thermoproteota;c__Bathyarchaeia;o__TCS64;f__TCS64;g__RBG-16-57-9;s__	0	0	0	0	0	0	0	0.0332153	0.0190459	0.0235062	0.00521418	0.0172576	0	0	0	0	0	0	0	0	0.0256912	0.0611884	0	0	0	0	0	0.0132276	0.176017	0.15994	0.123643	0.0554887	0.0565415	0.0167211	0.00517144	0.0183019	0.00856579	0.0449685	0.0427351	0.0298812	0	0	0	0	0	0	0	0
WGoM_sbin_oily_7	d__Archaea;p__Asgardarchaeota;c__Thorarchaeia;o__Thorarchaeales;f__Thorarchaeaceae;g__WTCK01;s__	0	0	0	0	0	0	0	0.0114479	0.034473	0.0181722	0.0241408	0.015506	0	0	0.00337586	0.0023723	0.00229476	0	0.00825742	0.00515088	0.0255623	0.0231363	0	0	0	0	0	0.00806872	0.0153925	0.022191	0.018614	0.00512528	0.00282563	0	0	0	0	0	0.00366605	0	0	0	0	0	0	0	0	0
SH-W20A-766_sbin_37	d__Archaea;p__Asgardarchaeota;c__Thorarchaeia;o__Thorarchaeales;f__Thorarchaeaceae;g__WTCK01;s__	0	0	0	0	0	0	0	0.0331492	0.006516	0.00793557	0	0.00582793	0	0	0.005075	0.00377045	0.00375438	0.0045539	0.0395292	0.0181628	0.124412	0.112781	0	0	0	0	0	0.0245609	0.0479101	0.0594069	0.0462838	0.0114756	0.0063522	0.00307918	0	0	0.00204299	0.0115675	0.0112935	0.00405763	0	0	0	0	0	0	0	0
HMR_S11_6_31	d__Archaea;p__Asgardarchaeota;c__Thorarchaeia;o__Thorarchaeales;f__Thorarchaeaceae;g__MP8T-1;s__MP8T-1	0	0	0	0	0	0	0	0	0.00462483	0.00590483	0.00536781	0.00505357	0.0188563	0.0263093	0.0422832	0.0156205	0.0116652	0.0147628	0.0119267	0.0138324	0.00288835	0.00433027	0.0195939	0.0357099	0.0381682	0.00470723	0.0262916	0	0.0155155	0.0197642	0.0189642	0.0240934	0.0683233	0.0136189	0	0.00524165	0	0.012281	0.00603052	0.0042175	0	0.00805734	0	0	0.0275874	0	0	0
QDN-W03B-480_sbin_3	d__Archaea;p__Asgardarchaeota;c__Thorarchaeia;o__Thorarchaeales;f__Thorarchaeaceae;g__WTCK01;s__	0	0	0	0	0	0	0	0.0449751	0.0106947	0.0116439	0.00424323	0.00869842	0	0	0.00717044	0.00520689	0.00527444	0.00557857	0.0507889	0.0242604	0.158582	0.146333	0	0.00154348	0	0	0	0.0332986	0.0638215	0.0821685	0.0639351	0.014528	0.00779837	0.00416566	0.00218954	0.00552738	0.0031662	0.0147368	0.0143047	0.0062078	0	0	0	0	0	0	0	0
SH-W20A-1310_sbin_57	d__Archaea;p__Asgardarchaeota;c__Thorarchaeia;o__Thorarchaeales;f__Thorarchaeaceae;g__WTCK01;s__	0	0	0	0	0	0	0	0.0093373	0.0101453	0.0101483	0.0063403	0.00841499	0	0	0.00246427	0	0.00173909	0	0.0128643	0.00497805	0.0354033	0.107768	0	0	0	0	0	0.00734126	0.0172204	0.0223164	0.0198314	0.0104677	0.00834961	0.00539733	0.00622283	0.0125316	0.00716988	0.014925	0.0120314	0.014647	0	0	0	0	0	0	0	0
QDN-W04B-580_sbin_11	d__Archaea;p__Asgardarchaeota;c__Thorarchaeia;o__Thorarchaeales;f__Thorarchaeaceae;g__WTCK01;s__	0	0	0	0	0	0	0	0.0153421	0.00584457	0.00630864	0	0.00502937	0	0	0.00216879	0	0	0.00269172	0.0140973	0.00679596	0.0449228	0.0597544	0	0	0	0	0	0.0121686	0.0221119	0.0266596	0.0215649	0.0106696	0.0100897	0.00404079	0.00244387	0.00563808	0.00300668	0.0100083	0.00866645	0.00643588	0	0	0	0	0	0	0	0
SB_sbin_4_10	d__Archaea;p__Asgardarchaeota;c__Thorarchaeia;o__Thorarchaeales;f__Thorarchaeaceae;g__WTCK01;s__	0	0	0	0	0	0	0	0	0.0182086	0.0130395	0.0139376	0.0108772	0	0	0.00348211	0.00214724	0.00227337	0	0.00415555	0.00248814	0.01323	0.0183443	0	0	0	0	0	0.00402002	0.0132897	0.0248929	0.0303257	0.0214317	0.0265467	0.00853056	0.00425555	0.00742364	0.00448705	0	0.00686267	0.00795933	0	0	0	0	0	0	0	0
QDN-W04B-4228_sbin_52	d__Archaea;p__Asgardarchaeota;c__Thorarchaeia;o__Thorarchaeales;f__Thorarchaeaceae;g__WTCK01;s__	0	0	0	0	0	0	0	0	0.0111133	0.0115006	0.01184	0.00919638	0	0	0.0109644	0.00637088	0.00593817	0	0.00612981	0.00369052	0.0190393	0.022799	0	0.00385095	0.00700219	0	0.0042047	0.00548781	0.0179353	0.0301608	0.0328662	0.0208423	0.0165278	0.019293	0.0140547	0.0213982	0.0201491	0	0.0182739	0.0173458	0	0	0	0	0	0	0	0
HMR6_25	d__Archaea;p__Asgardarchaeota;c__Thorarchaeia;o__Thorarchaeales;f__Thorarchaeaceae;g__MP8T-1;s__MP8T-1	0	0	0	0	0	0	0	0	0	0.00872881	0	0	0.0419554	0.0590601	0.0899227	0.0321344	0.0232363	0.0291698	0.0212956	0.0146279	0	0.0035872	0.0636184	0.0826352	0.0585617	0.0127689	0.0548677	0	0.00825793	0.00784007	0.00669052	0.00645798	0.00629496	0.0042115	0	0	0.00252296	0.0380188	0.0108547	0.0160117	0	0.00761028	0	0	0.025845	0	0	0
QDN-W04B-4228_sbin_48	d__Archaea;p__Asgardarchaeota;c__Thorarchaeia;o__Thorarchaeales;f__Thorarchaeaceae;g__SMTZ1-45;s__	0	0	0	0	0	0	0	0.00821326	0	0	0	0	0	0	0	0	0	0	0.00517255	0.00511471	0.0107619	0.00462583	0	0	0	0	0	0.00389218	0.0045258	0.00393067	0.00228174	0	0	0	0	0	0	0	0	0	0	0	0	0	0	0	0	0
SB_sbin_5_22	d__Archaea;p__Asgardarchaeota;c__Thorarchaeia;o__Thorarchaeales;f__Thorarchaeaceae;g__MP8T-1;s__	0	0	0	0.00545829	0	0.0206353	0	0	0	0	0	0	0.00352659	0.00498461	0.00960353	0.0102663	0.00871471	0.00623182	0.00981681	0.0207721	0.00335376	0.00493822	0.00368361	0.00710916	0.00641009	0	0.00495952	0.00270764	0.0160556	0.00874386	0.00466137	0.0034083	0.00277215	0	0	0	0	0	0	0	0	0.00434218	0	0	0.0140141	0	0	0
SH-W20A-2180_sbin_17	d__Bacteria;p__UBA6262;c__UBA6262;o__WVXT01;f__WVXT01;g__WVXT01;s__	0.411894	0.318555	0	0	0.409072	0	0	0	0	0	0	0	0	0	0	0	0	0	0	0	0	0.0101756	0	0	0	0	0	0	0	0	0	0	0	0	0	0	0	0	0	0	0	0	0	0	0	0	0	0
SF_Co_bin_152	d__Bacteria;p__UBA6262;c__UBA6262;o__;f__;g__;s__	0	0	0	0	0	0	0	0	0	0	0	0	0	0	0.0420656	0.0114871	0.0115627	0.00378391	0.0037458	0	0	0	0.0445136	0.0173658	0.176735	0.00277562	0.019444	0	0	0	0	0	0	0	0	0	0	0	0	0	0	0	0	0	0	0	0	0
QDN-W04B-4900_sbin_50	d__Bacteria;p__UBA6262;c__UBA6262;o__WVXT01;f__WVXT01;g__WVXT01;s__WVXT01	1.5176	1.22755	0	0	0.897311	0	0.0100134	0.00829895	0	0	0	0	0	0	0	0	0	0	0.00233657	0	0.00480163	0.0310654	0	0	0	0	0	0	0	0	0	0	0	0	0	0	0	0	0	0	0	0	0	0	0	0	0	0
SH-W20A-2180_sbin_5	d__Bacteria;p__UBP18;c__UBA7526;o__UBA7526;f__UBA7526;g__;s__	0	0.0241173	0	0.0231704	0	0	0	0	0	0	0	0	0	0	0	0	0	0	0	0	0	0	0	0	0	0	0	0	0	0	0	0	0	0	0	0	0	0	0	0	0	0	0	0	0	0	0	0
QDN-W04B-4900_sbin_31	d__Bacteria;p__UBP18;c__UBA7526;o__UBA7526;f__UBA7526;g__;s__	0	0.00753999	0	0.123498	0	0	0	0	0	0	0	0	0	0	0	0	0	0	0	0	0	0	0	0	0	0	0	0	0	0	0	0	0	0	0	0	0	0	0	0	0	0	0	0	0	0	0	0
SB_sbin_1_4	d__Bacteria;p__;c__;o__;f__;g__;s__	0	0	0	0	0	0	0	0	0	0	0	0	0	0	0	0	0	0	0	0	0	0	0	0	0	0	0	0	0	0	0	0	0	0	0	0	0	0	0	0	0	0	0	0	0	0	0	0
HMR17_37	d__Bacteria;p__Verrucomicrobiota;c__Lentisphaeria;o__Victivallales;f__JAADHT01;g__;s__	0	0	0	0	0	0	0	0	0	0	0	0	0.0868808	0.0579919	0.00923045	0.00698702	0.00475028	0	0	0	0	0	0	0	0	0	0	0	0	0	0	0	0	0	0	0	0	0	0	0	0	0	0	0	0	0	0	0
HMR17_29	d__Bacteria;p__Verrucomicrobiota;c__Kiritimatiellae;o__Kiritimatiellales;f__Pontiellaceae;g__Pontiella;s__	0	0	0	0	0	0	0	0	0	0	0	0	0.201864	0.153988	0.0164809	0.0168239	0.0124578	0.00255474	0	0	0	0	0	0	0	0	0	0	0	0	0	0	0	0	0	0	0	0	0	0	0	0	0	0	0	0	0	0
SCS_cbin_51	d__Bacteria;p__Verrucomicrobiota;c__Verrucomicrobiae;o__Opitutales;f__Opitutaceae;g__IMCC26134_A;s__	0	0	0	0	0	0	0	0	0	0	0	0	0	0	0	0	0	0	0	0	0	0	0	0	0	0	0	0	0	0	0	0	0	0	0	0	0	0	0	0	0	0	0	0	0	0	0	0
QDN-W01B-4577_sbin_30	d__Bacteria;p__Verrucomicrobiota;c__Verrucomicrobiae;o__Opitutales;f__Opitutaceae;g__IMCC26134_A;s__	0	0	0	0	0	0	0	0	0	0	0	0	0	0	0	0	0	0	0	0	0	0	0	0	0	0	0	0	0	0	0	0	0	0	0	0	0	0	0	0	0	0	0	0	0	0	0	0
QDN-W04B-4228_sbin_6	d__Bacteria;p__Verrucomicrobiota;c__Verrucomicrobiae;o__Opitutales;f__Opitutaceae;g__IMCC26134_A;s__	0	0	0	0	0	0	0	0	0	0	0	0	0	0	0	0	0	0	0	0	0	0	0	0	0	0	0	0	0	0	0	0	0	0	0	0	0	0	0	0	0	0	0	0	0	0	0	0
HMR17_5	d__Bacteria;p__Verrucomicrobiota;c__Kiritimatiellae;o__Kiritimatiellales;f__Pontiellaceae;g__Pontiella;s__	0	0	0	0	0	0	0	0	0	0	0	0	0.108156	0.0883822	0.0189241	0.0181556	0.01436	0	0	0	0	0	0.0135927	0	0	0	0	0	0	0	0	0	0	0	0	0	0	0	0	0	0	0	0	0	0	0	0	0
HMR18_9	d__Bacteria;p__Verrucomicrobiota;c__Verrucomicrobiae;o__Opitutales;f__Verruco-01;g__CK1056;s__	0	0	0	0	0	0	0	0	0	0	0	0	0.0588047	0.0593907	0.0137968	0.0158754	0.0116069	0.00280093	0	0.00241819	0	0	0.00704102	0	0	0	0	0	0	0	0	0	0	0	0	0	0	0	0	0	0	0	0	0	0	0	0.00838815	0.0107626
HMR17_41	d__Bacteria;p__Verrucomicrobiota;c__Kiritimatiellae;o__Kiritimatiellales;f__Pontiellaceae;g__Pontiella;s__	0	0	0	0	0	0	0	0	0	0	0	0	0.561822	0.414688	0.0780349	0.0712579	0.0539328	0.0330647	0.0296254	0.0142164	0	0	0.0374426	0.0848875	0	0	0	0	0	0	0	0	0	0	0	0	0	0	0	0	0	0	0	0	0	0	0.014129	0.0207112
SF_Co_bin_54	d__Bacteria;p__Verrucomicrobiota;c__Kiritimatiellae;o__Kiritimatiellales;f__Pontiellaceae;g__Pontiella;s__	0	0	0	0	0	0	0	0	0	0	0	0	0.0083903	0.00721637	0.00255182	0.00213938	0.00174144	0	0	0	0	0	0.00291686	0.00294292	0	0	0	0	0	0	0	0	0	0	0	0	0	0	0	0	0	0	0	0	0	0	0	0
HMR_1C1594	d__Bacteria;p__Verrucomicrobiota;c__Kiritimatiellae;o__Kiritimatiellales;f__Pontiellaceae;g__Pontiella;s__	0	0	0	0	0	0	0	0	0	0	0	0	0.0936248	0.0955845	0.0216638	0.016143	0.0114349	0.00169693	0	0	0	0	0.0191398	0	0	0	0	0	0	0	0	0	0	0	0	0	0	0	0	0	0	0	0	0	0	0	0	0
HMR_S11_13_12	d__Bacteria;p__VGIX01;c__VGIX01;o__VGIX01;f__VGIX01;g__;s__	0	0	0	0	0	0	0	0	0.00987732	0.00766031	0.00784745	0.00877664	0.012248	0.0104412	0.0313715	0.0136534	0.0120496	0.00842731	0.00978643	0.00619331	0	0	0.0186328	0.0370299	0.0286715	0.146288	0.0154435	0	0	0	0	0	0.00157254	0	0.004676	0.029296	0.067705	0.0225833	0.0269394	0.0947402	0	0.00475827	0	0	0	0	0	0
HMR3_6	d__Bacteria;p__VGIX01;c__VGIX01;o__VGIX01;f__;g__;s__	0	0	0	0	0	0	0	0	0	0	0	0	0.00563893	0.00705532	0.017039	0.00968043	0.00672101	0.00209882	0.00218133	0	0	0	0.00431189	0.0168729	0.00585696	0.197845	0.0120311	0	0	0	0	0	0	0	0	0	0	0	0	0	0	0	0	0	0	0	0	0
HMR6_3	d__Bacteria;p__VGIX01;c__VGIX01;o__VGIX01;f__VGIX01;g__;s__	0	0	0	0	0	0	0	0	0.00859822	0.00534682	0.00647106	0.00668232	0.0151615	0.0133869	0.0378799	0.0150446	0.0134031	0.01421	0.0131461	0.0125296	0	0	0.0619838	0.0651301	0.0543152	0.0123693	0.0204849	0	0	0	0	0	0	0	0	0	0	0	0	0	0	0	0	0	0	0	0	0
HMR3_25	d__Bacteria;p__VGIX01;c__VGIX01;o__VGIX01;f__VGIX01;g__;s__	0	0	0	0	0	0	0	0	0.0185555	0.0114945	0.0157545	0.0153261	0.00848707	0.00906633	0.0483168	0.0152685	0.0141078	0.00538427	0.0061558	0.00202717	0	0	0.0175031	0.0441518	0.0180609	0.39433	0.0296346	0	0	0	0.00143269	0.00145384	0.00332072	0.00249938	0.00299426	0	0.00784147	0	0.00536789	0.00669415	0	0	0	0	0	0	0	0
SF_GA-4_9	d__Bacteria;p__VGIX01;c__VGIX01;o__VGIX01;f__VGIX01;g__;s__	0	0	0	0	0	0	0	0.0223851	0.0437249	0.0610013	0.0647494	0.0818896	0.00247489	0.00236776	0.00944469	0.00543428	0.00541249	0.00312517	0.00632307	0.00567052	0.00693007	0.00330991	0.0064516	0.0108821	0.0142171	0	0.00575604	0.00382415	0.0119487	0.00397912	0.00780967	0.00496578	0.00948343	0.0102179	0.00311043	0	0	0	0	0	0	0	0	0	0	0	0	0
HMR25_1	d__Bacteria;p__VGIX01;c__VGIX01;o__VGIX01;f__VGIX01;g__;s__	0	0	0	0	0	0	0	0.15449	0.0991597	0.104382	0.0957281	0.106022	0	0	0.00371603	0.00257445	0.00285708	0.0119931	0.0393599	0.0275958	0.0736141	0.0241278	0	0.00302686	0	0	0	0.00899506	0.0114736	0.00579483	0.0099099	0.00392897	0.00283817	0.00270924	0	0	0	0	0	0	0	0	0	0	0	0	0	0
SF_Co_bin_96	d__Bacteria;p__VGIX01;c__VGIX01;o__VGIX01;f__VGIX01;g__WJLY01;s__	0	0	0	0	0	0	0	0	0	0	0	0	0	0	0.00344808	0	0	0	0	0	0	0	0	0	0	0	0	0	0	0	0	0	0	0	0	0	0	0	0	0	0	0	0	0	0	0	0	0
SB_sbin_2_52	d__Bacteria;p__VGIX01;c__VGIX01;o__VGIX01;f__VGIX01;g__;s__	0	0	0	0	0	0	0	0.0696593	0.170593	0.126112	0.138979	0.116743	0.00114728	0	0.00372861	0.00254375	0.00262147	0.00234107	0.00869442	0.00675824	0.0108057	0.00461941	0	0.0030487	0	0	0	0.00649092	0.0136905	0.00887263	0.0194949	0.00742358	0.00964557	0.0119888	0.00538807	0	0	0	0.00353529	0	0	0	0	0	0	0	0	0
HMR_S11_10_8	d__Bacteria;p__VGIX01;c__VGIX01;o__VGIX01;f__;g__;s__	0	0	0	0	0	0	0	0	0	0	0	0	0	0	0	0	0	0	0	0	0	0	0	0	0	0	0	0	0	0	0	0	0	0	0	0.0685161	0.100873	0	0.00648845	0.0238516	0	0	0	0	0	0	0	0
SB_sbin_3_29	d__Bacteria;p__VGIX01;c__VGIX01;o__VGIX01;f__VGIX01;g__;s__	0	0	0	0	0	0	0	0	0.00876429	0.0065753	0.00738516	0.00763858	0	0	0.00284564	0	0	0	0	0	0	0	0	0	0	0	0	0	0	0	0	0	0	0	0	0	0	0	0	0	0	0.00563497	0	0	0	0	0	0
JL_Co_4	d__Bacteria;p__VGIX01;c__VGIX01;o__VGIX01;f__VGIX01;g__;s__	0	0	0	0	0	0	0	0.0195896	0.0453946	0.0585792	0.0627182	0.0754235	0.00243347	0.00244385	0.0112082	0.00662461	0.00730811	0.00330345	0.0064884	0.00482238	0.0062528	0.00300298	0.00760674	0.0120195	0.0152449	0	0.00883741	0.00359924	0.013778	0.00545331	0.0101369	0.00755508	0.012329	0.014799	0.00506743	0	0	0	0	0	0	0	0	0	0	0	0	0
JL_Co_1	d__Bacteria;p__VGIX01;c__VGIX01;o__VGIX01;f__VGIX01;g__;s__	0	0	0	0	0	0	0	0	0.0259598	0.0161386	0.0193735	0.0180689	0.00259061	0.00246762	0.0151161	0.00598916	0.00619495	0	0.00249563	0	0	0	0.00350353	0.00669752	0.00359087	0	0	0.00162674	0.00565009	0	0.00311018	0.00232696	0.00325927	0	0	0	0	0	0	0	0	0	0	0	0	0	0	0
GoM_D72_sbin1	d__Bacteria;p__VGIX01;c__VGIX01;o__VGIX01;f__VGIX01;g__;s__	0	0	0	0	0	0	0	0.0854794	0.286082	0.395286	0.42738	0.3841	0	0	0.00326821	0.00214978	0.00221682	0.00314613	0.0146199	0.010511	0.0174774	0.00826256	0	0.00282306	0	0	0	0.00457607	0.00887138	0.00415931	0.00852895	0.00329463	0.00344502	0.00393483	0.00152215	0	0	0	0	0	0	0	0	0	0	0	0	0
SF_Co_bin_44	d__Bacteria;p__VGIX01;c__VGIX01;o__VGIX01;f__VGIX01;g__;s__	0	0	0	0	0	0	0	0	0.023754	0.0103916	0.0153289	0.0138185	0.0051766	0.00515869	0.036499	0.0134248	0.0135902	0.002048	0.00243945	0.00168772	0	0	0.00643371	0.0118365	0.00602489	0.00897219	0.00328094	0	0	0	0.00151745	0.00151433	0.00275856	0	0	0	0	0	0	0	0	0	0	0	0	0	0	0
HMR20_17	d__Bacteria;p__VGIX01;c__VGIX01;o__VGIX01;f__VGIX01;g__;s__	0	0	0	0	0	0	0	0	0.0329397	0.00657516	0.0077396	0.00685513	0.0160372	0.014835	0.0349557	0.105194	0.110914	0.0048413	0.00696102	0.0111951	0	0	0.00718396	0.0107405	0.00794338	0	0.00364561	0	0	0	0	0	0	0	0	0	0	0	0	0	0	0.00497746	0	0	0	0	0.0048994	0.0287137
HMR_Co_S11_547	d__Bacteria;p__WOR-3;c__WOR-3;o__SM23-42;f__SM23-42;g__SM23-42;s__	0	0	0	0	0	0	0	0.0157678	0	0.00528399	0	0	0	0	0	0	0	0	0.0058138	0.00643381	0.0314104	0.00258126	0	0	0	0	0	0.0513098	0.0242357	0.0143095	0.00356118	0	0	0	0	0	0	0	0.00909058	0	0	0	0	0	0	0	0	0
HMR_S11_2_27	d__Bacteria;p__WOR-3;c__UBA3072;o__UBA3072;f__UBA3072;g__E29-bin14;s__E29-bin14	0	0	0	0.20983	0	0	0	0.0137746	0.0140029	0.0156536	0	0.0118347	0	0	0	0	0	0	0.00455989	0.00332767	0.0623042	0.0066324	0	0	0	0	0	0.0282553	0.410335	0.383819	0.327721	0.253961	0.149774	0.064776	0.00499752	0	0	0	0.0233233	0	0	0	0	0	0	0	0	0
ENP_cbin_3	d__Bacteria;p__WOR-3;c__WOR-3;o__SM23-42;f__SM23-42;g__SOIY01;s__	0.648148	0.0690682	0	0.0104634	0.332526	0	0.19813	0	0.00990393	0	0.006157	0	0	0	0	0	0	0	0	0	0	0	0	0	0	0	0	0	0.0169789	0.026847	0.0484832	0.0344607	0.0328424	0.0190084	0	0	0	0	0	0	0	0	0	0	0	0	0	0
HM_cbin_29	d__Bacteria;p__WOR-3;c__UBA3073;o__UBA3073;f__UBA3073;g__UBA3073;s__	0	0	0	0	0	0	0	0	0	0	0	0	0	0	0	0	0	0	0	0	0	0	0	0	0	0	0	0	0	0	0	0	0	0	0	0	0	0	0	0	0.58116	0	0.23019	0	0.0343899	0	0	0
SB_sbin_3_31	d__Bacteria;p__WOR-3;c__WOR-3;o__SM23-42;f__SM23-42;g__SOIY01;s__	0	0	0	0	0	0	0	0	0	0	0	0	0	0	0	0	0	0	0	0	0	0	0	0	0	0	0	0	0	0.00985701	0.0133282	0.0216041	0.0283146	0.0400003	0.18965	0.204462	0.109187	0.0410829	0.0682153	0.0941344	0	0	0	0	0	0	0	0
HY4_Co_20	d__Bacteria;p__WOR-3;c__WOR-3;o__SM23-42;f__SM23-42;g__SOIY01;s__	0	0	0	0	0	0	0	0.0245219	0.0458173	0.00869204	0.0115045	0.00855859	0	0	0	0	0.00188756	0	0.020451	0.00829938	0.0105459	0.00804286	0	0	0	0	0	0.0312016	0.0615126	0.0575986	0.0422886	0.0475253	0.0454278	0.0499229	0.00705618	0	0	0	0.00858617	0	0	0	0	0	0	0	0	0
ENP_cbin_24	d__Bacteria;p__WOR-3;c__E44-bin80;o__E44-bin80;f__E44-bin80;g__SOIS01;s__SOIS01	0	0	0	0.755911	0	0	0	0.00911509	0.00874857	0.00891374	0	0.0062116	0	0	0	0	0	0	0	0	0.0112516	0.00995865	0	0	0	0	0	0.00286969	0.124466	0.127603	0.136357	0.0253372	0.0180209	0.00602659	0	0	0.00317371	0.0482603	0.0118938	0.0101316	0	0	0	0	0	0	0	0
QDN-W03B-2880_sbin_28	d__Bacteria;p__WOR-3;c__WOR-3;o__SM23-42;f__SM23-42;g__SOIY01;s__	0.0624836	0.00781051	0	0	0.04226	0	0.0220694	0	0.00897699	0	0.00637628	0	0	0	0	0	0	0	0	0	0	0	0	0	0	0	0	0	0.0152449	0.0284768	0.0551152	0.0369793	0.0362682	0.015594	0	0	0	0	0	0	0	0	0	0	0	0	0	0
SF_Co_bin_38	d__Bacteria;p__WOR-3;c__WOR-3;o__SM23-42;f__SM23-42;g__SOIY01;s__SOIY01	0	0	0	0.0935281	0	0	0	0.0335689	0.0128063	0.0210802	0	0.0127453	0	0	0	0	0	0	0.00976905	0.00497362	0.0638613	0.0223186	0	0	0	0	0	0.0396922	0.262132	0.206144	0.0976073	0.0559758	0.0245967	0.0141442	0.00646378	0	0	0.0230278	0.0211678	0.00345861	0	0	0	0	0	0	0	0
QDN-W04B-4900_sbin_26	d__Bacteria;p__WOR-3;c__UBA3073;o__JACQXS01;f__;g__;s__	0	0	0	0	0	0	0	0	0	0	0	0	0	0	0	0	0	0	0	0	0	0	0	0	0	0	0	0	0	0	0	0.00126328	0	0	0	0	0	0	0	0	0	0	0	0	0	0	0	0
SB_cbin_205	d__Bacteria;p__WOR-3;c__32-111;o__32-111;f__32-111;g__;s__	0	0	0	0	0	0	0	0	0	0	0	0	0	0	0.00468382	0	0	0	0	0	0	0	0	0.00369821	0	0.0162745	0.00495345	0	0	0	0	0	0	0	0	0	0	0	0	0	0	0	0	0	0	0	0	0
HMR_12C9325	d__Bacteria;p__WOR-3;c__UBA3073;o__JACQXS01;f__JACQXS01;g__;s__	0	0	0	0	0	0	0	0	0	0	0	0	0	0	0	0	0	0	0	0	0	0	0.00349539	0.111799	0.00955268	0	0.0182817	0	0	0	0	0	0	0	0	0	0	0	0	0.00225683	0	0	0	0	0	0	0	0
SB_sbin_2_49	d__Bacteria;p__WOR-3;c__WOR-3;o__SM23-42;f__SM23-42;g__SOIY01;s__	0	0	0	0	0	0	0	0.0155483	0.018811	0.00703909	0	0.00586776	0	0	0	0	0	0	0.0163184	0.00523102	0.0215076	0.0127385	0	0	0	0	0	0.0200689	0.0301775	0.0189344	0.013117	0.0144733	0.0177508	0.0236198	0.0154405	0	0	0	0.00808179	0	0	0	0	0	0	0	0	0
SB_sbin_3_20	d__Bacteria;p__WOR-3;c__WOR-3;o__UBA2258;f__UBA2258;g__UBA3079;s__	0	0	0	0	0	0	0	0	0	0	0	0	0	0	0	0	0	0	0	0	0	0	0	0	0	0	0	0	0	0	0	0	0	0	0	0	0	0	0	0.00179766	0	0	0	0	0	0	0	0
HMR_Co_S11_292	d__Bacteria;p__WOR-3;c__E44-bin80;o__E44-bin80;f__E44-bin80;g__;s__	0	0	0	0	0	0	0	0.0137854	0	0	0	0	0	0	0	0	0	0	0	0	0	0	0	0	0	0	0	0.0445497	0	0.00456133	0.00370178	0.00510786	0.0125815	0.00357681	0	0	0	0	0	0	0	0	0	0	0	0	0	0
SB_cbin_214	d__Archaea;p__Asgardarchaeota;c__Wukongarchaeia;o__Wukongarchaeales;f__;g__;s__	0	0	0	0	0	0	0	0	0	0	0	0	0	0	0	0	0	0.00458117	0.00308819	0.00339002	0.00304863	0.00432584	0	0	0	0	0	0.00272208	0	0.00263735	0	0	0	0	0	0	0	0	0	0	0	0	0	0	0	0	0	0
HY4_Co_1	d__Bacteria;p__Zixibacteria;c__MSB-5A5;o__DSPP01;f__;g__;s__	0	0	0	0	0	0	0	0.00776142	0	0	0	0	0	0	0	0.00310235	0.00342226	0.00961362	0.00361228	0.00595873	0.00297744	0	0	0	0	0	0	0.00638389	0	0	0	0	0	0	0	0	0	0	0	0	0	0	0	0	0	0	0.00868905	0.0489833
HMR_Co_S11_881	d__Bacteria;p__Zixibacteria;c__MSB-5A5;o__GN15;f__FEB-12;g__;s__	0	0	0	0	0	0	0	0	0	0	0	0	0	0	0	0	0	0	0	0	0	0	0	0	0	0	0	0	0	0	0	0.00261064	0.00813163	0.0141779	0.0133559	0	0.0272972	0	0.00782365	0.0060434	0	0	0	0	0	0	0	0
SB_cbin_230	d__Bacteria;p__Zixibacteria;c__MSB-5A5;o__GN15;f__FEB-12;g__;s__	0	0	0	0	0	0	0	0	0.00983343	0.0360788	0.0131456	0.0268064	0	0	0.00416648	0	0	0	0	0	0	0	0	0.00257346	0.0053358	0	0	0	0	0	0	0.00170791	0.00226488	0.00486063	0	0	0	0	0	0.00178295	0	0	0	0	0	0	0	0
SCS_cbin_77	d__Bacteria;p__Zixibacteria;c__MSB-5A5;o__MSB-5A5;f__SM1-73;g__SM23-73-3;s__	0	0	0	0	0	0	0	0	0	0	0	0	0	0	0	0	0	0	0	0	0	0	0	0	0	0	0	0	0	0.0097445	0.0118034	0.00268562	0	0	0	0	0	0	0	0	0	0	0	0	0	0	0	0
WGoM_sbin_oily_25	d__Bacteria;p__Zixibacteria;c__MSB-5A5;o__GN15;f__PGXB01;g__JAFGAL01;s__	0	0	0	0	0	0	0	0	0	0	0	0	0	0	0	0	0	0	0	0	0	0	0	0	0	0	0	0	0	0	0	0	0	0	0	0	0	0	0	0	0	0	0	0	0	0	0	0
HMR_S11_5_48	d__Bacteria;p__Zixibacteria;c__MSB-5A5;o__DG-27;f__DG-27;g__DG-27;s__	0	0	0	0	0	0	0	0	0	0	0	0	0	0	0	0	0	0	0	0	0	0	0	0	0	0	0	0.00626213	0.013872	0.0265152	0.0394696	0.0899878	0	0	0	0	0	0	0	0	0	0	0	0	0	0	0	0
SCS_cbin_196	d__Bacteria;p__Zixibacteria;c__MSB-5A5;o__MSB-5A5;f__SM1-73;g__SM23-73-3;s__	0	0	0	0	0	0	0	0.00715058	0.0103413	0.00929835	0.0167303	0.00982685	0	0	0	0	0	0	0	0	0.00257089	0	0	0	0	0	0	0.00294532	0.031713	0.0134341	0.0134167	0.0168858	0.00349978	0.0110045	0.00259635	0	0	0	0	0	0	0	0	0	0	0	0	0
HMR_Co_S11_320	d__Bacteria;p__Zixibacteria;c__MSB-5A5;o__GN15;f__FEB-12;g__;s__	0	0	0	0	0	0	0	0	0.00918	0	0.00923949	0	0	0	0	0	0	0	0	0	0	0	0	0	0	0	0	0	0	0	0.00300772	0.00834014	0.0421012	0.0528279	0.00631287	0	0.00525821	0	0	0	0	0	0	0	0	0	0	0
JL_Co_11	d__Bacteria;p__Zixibacteria;c__MSB-5A5;o__GN15;f__PGXB01;g__;s__	0	0	0	0	0	0	0	0	0	0	0	0	0	0	0	0	0	0	0	0	0	0	0	0	0	0	0	0	0	0	0	0	0	0	0	0	0	0	0	0	0	0	0	0	0	0	0	0
HMR_Co_S11_402	d__Bacteria;p__Zixibacteria;c__MSB-5A5;o__UBA10806;f__UBA10806;g__;s__	0	0	0	0	0	0	0	0.00599442	0	0.00646205	0	0.00401708	0	0	0	0	0	0	0	0	0	0	0	0	0	0	0	0.00292057	0.0164256	0.0159189	0.0275073	0.00908103	0.0171719	0.00162796	0	0	0	0	0	0	0	0	0	0	0	0	0	0
HMR17_46	d__Bacteria;p__Zixibacteria;c__MSB-5A5;o__GN15;f__JAAZOE01;g__;s__	0	0	0	0	0	0	0	0	0	0	0	0	0.0385266	0.0395164	0.00732695	0.00744418	0.00527626	0	0	0	0	0	0	0	0	0	0	0	0	0	0	0	0	0	0	0	0	0	0	0	0	0	0	0	0	0	0	0
HY4_Co_67	d__Bacteria;p__Zixibacteria;c__MSB-5A5;o__JAABVY01;f__JAHJOQ01;g__JAHJOQ01;s__	0	0	0	0	0	0	0	0.00550964	0.0050355	0.0087312	0	0.00740764	0	0	0.00425527	0	0	0	0.00180029	0.00221881	0	0	0	0	0	0	0	0.00205964	0.00637743	0	0	0.00128844	0	0.00290665	0	0	0	0	0	0	0	0	0	0	0	0	0	0.00800239
GoM_cbin18	d__Bacteria;p__Zixibacteria;c__MSB-5A5;o__JAABVY01;f__JAHJOQ01;g__;s__	0	0	0	0	0	0	0	0	0.00806406	0.108815	0.022155	0.049765	0	0	0	0	0	0	0	0	0	0	0	0	0	0	0	0	0	0	0	0	0	0.00335115	0	0	0	0	0	0	0	0	0	0	0	0	0	0
SF_Co_bin_36	d__Bacteria;p__Zixibacteria;c__MSB-5A5;o__JAABVY01;f__JAHJOQ01;g__;s__	0	0	0	0	0	0	0	0	0.00685479	0.0101493	0.0041	0.00960367	0	0	0.00866266	0.00197985	0.00175952	0	0	0	0	0	0	0.00318676	0.00322853	0	0	0.00175616	0.00550522	0.00178926	0.00271158	0.00343026	0.00212193	0.00460908	0	0	0.0105089	0	0	0.00346706	0	0	0	0	0	0	0	0
HMR_S11_8_9	d__Bacteria;p__Zixibacteria;c__MSB-5A5;o__GN15;f__FEB-12;g__;s__	0	0	0	0	0	0	0	0	0.00543552	0.0159664	0.0040215	0.00877803	0	0	0.00851763	0.0015742	0	0	0	0	0	0	0.0026071	0.00610365	0.0109241	0	0.00392836	0	0	0.00168946	0.00160011	0.002285	0.0025881	0.00680146	0.116955	0.027469	0.0396898	0	0.00502614	0.00760823	0	0	0	0	0	0	0	0
SMM_sbin_5	d__Bacteria;p__Zixibacteria;c__MSB-5A5;o__GN15;f__FEB-12;g__QNAD01;s__	0	0	0	0	0	0	0	0	0	0	0	0	0	0	0	0	0	0	0	0	0	0	0	0	0	0	0	0	0	0	0	0	0	0	0	0	0	0	0	0	0	0	0	0	0	0	0	0
HMR_S11_5_6	d__Bacteria;p__Zixibacteria;c__MSB-5A5;o__MSB-5A5;f__SM1-73;g__SM23-73-3;s__	0	0	0	0	0	0	0	0.0131093	0.0245938	0.0206372	0.0406108	0.0223247	0	0	0	0	0	0	0	0	0.0026205	0	0	0	0	0	0	0.00533887	0.0834952	0.0334252	0.0319043	0.0536221	0.00987628	0.0295193	0.00675991	0	0	0	0.00511517	0.0019686	0	0	0	0	0	0	0	0
QDN-W04B-580_sbin_38	d__Bacteria;p__Zixibacteria;c__MSB-5A5;o__MSB-5A5;f__SM23-73-2;g__SM23-73-2;s__	0	0	0	0	0	0	0	0	0	0	0	0	0	0	0	0	0	0	0	0	0	0	0	0	0	0	0	0	0	0	0	0	0	0	0	0	0	0	0	0	0	0	0	0	0	0	0	0
SH-W20A-2180_sbin_20	d__Bacteria;p__Zixibacteria;c__MSB-5A5;o__MSB-5A5;f__SM23-73-2;g__SM23-73-2;s__	0	0	0	0	0	0	0	0	0	0	0	0	0	0	0	0	0	0	0	0	0	0	0	0	0	0	0	0	0	0	0	0	0	0	0	0	0	0	0	0	0	0	0	0	0	0	0	0
unmapped	/	77.7892	69.1301	95.6642	72.8562	73.8442	85.8055	78.781	86.8893	83.132	86.0564	85.6327	86.2741	90.2884	89.3122	78.7685	82.8105	80.8071	88.4072	84.1584	88.5223	83.1406	87.8615	79.8367	78.0137	75.1659	78.4702	75.3495	87.2876	71.2387	76.365	76.7102	79.4238	84.8938	83.8242	88.7297	83.967	86.7338	81.8712	80.3977	83.6145	82.1801	97.8704	70.1533	73.2762	75.1008	55.8737	93.6926	90.616
[truncated: 39 more columns]
