# Supplementary material for: Unexpected genetic and microbial diversity for arsenic cycling in deep sea cold seep sediments
Source: NPJ Biofilms Microbiomes. 2023 Mar 29;9:13. doi: 10.1038/s41522-023-00382-8 (PMC10060404; doi:10.1038/s41522-023-00382-8)
Supplement: Supplementary file 6 — Supplementary Data 5 [file 41522_2023_382_MOESM6_ESM.xlsx]

## Sheet: Sheet 1
Supplementary Data 5 The phylogenetic diversity of As-cycling genes.
Gene-ID	Genes	Genomes	Taxonomy	E-value	Score
SB_cbin_19_k141_4030714_length_24560_cov_24.2177_11	acr3	SB_cbin_19	d__Archaea;p__Asgardarchaeota;c__Heimdallarchaeia;o__JABLTI01;f__JABLTI01;g__JABLTI01;s__	5.7e-91	313
QDN-W03B-2880_sbin_8_NODE_2615_length_9350_cov_4.737171_8	acr3	QDN-W03B-2880_sbin_8	d__Archaea;p__Asgardarchaeota;c__Heimdallarchaeia;o__JABLTI01;f__JABLTI01;g__JABLTI01;s__	9.4e-87	299.1
QDN-W03B-2880_sbin_8_NODE_2127_length_10829_cov_4.565714_9	acr3	QDN-W03B-2880_sbin_8	d__Archaea;p__Asgardarchaeota;c__Heimdallarchaeia;o__JABLTI01;f__JABLTI01;g__JABLTI01;s__	1.3e-79	275.6
ENP_cbin_18_k119_390769_length_3404_cov_10.0000_2	acr3	ENP_cbin_18	d__Archaea;p__Asgardarchaeota;c__Heimdallarchaeia;o__UBA460;f__UBA460;g__18H4-34;s__	1.3e-130	443.4
SB_cbin_167_k141_5129269_length_9361_cov_39.4238_2	acr3	SB_cbin_167	d__Archaea;p__Asgardarchaeota;c__Heimdallarchaeia;o__UBA460;f__UBA460;g__UBA460;s__	1.3e-119	407.2
SB_cbin_167_k141_3756589_length_28530_cov_27.7456_5	acr3	SB_cbin_167	d__Archaea;p__Asgardarchaeota;c__Heimdallarchaeia;o__UBA460;f__UBA460;g__UBA460;s__	5.5e-89	306.5
SB_cbin_155_k141_3582916_length_9417_cov_97.1617_3	acr3	SB_cbin_155	d__Archaea;p__Asgardarchaeota;c__Heimdallarchaeia;o__UBA460;f__UBA460;g__UBA460;s__	7.4e-87	299.5
QDN-W01B-1949_sbin_17_NODE_6_length_366955_cov_14.574287_346	acr3	QDN-W01B-1949_sbin_17	d__Archaea;p__Asgardarchaeota;c__Heimdallarchaeia;o__UBA460;f__UBA460;g__UBA460;s__	5.2e-87	300
HMR_S11_3_12_NODE_31_length_65459_cov_13.793132_48	acr3	HMR_S11_3_12	d__Archaea;p__Asgardarchaeota;c__Heimdallarchaeia;o__UBA460;f__UBA460;g__UBA460;s__	3e-90	310.6
SB_cbin_274_k141_6276942_length_2186_cov_192.0000_2	acr3	SB_cbin_274	d__Archaea;p__Asgardarchaeota;c__LC30;o__;f__;g__;s__	4.6e-91	313.3
SB_sbin_8_45_k141_439479_length_14105_cov_19.4079_5	acr3	SB_sbin_8_45	d__Archaea;p__Asgardarchaeota;c__Lokiarchaeia;o__CR-4;f__MK-D1;g__Prometheoarchaeum;s__	1.4e-92	318.3
SB_sbin_8_45_k141_31929_length_10020_cov_18.7306_13	acr3	SB_sbin_8_45	d__Archaea;p__Asgardarchaeota;c__Lokiarchaeia;o__CR-4;f__MK-D1;g__Prometheoarchaeum;s__	3.9e-93	320.1
SB_sbin_6_10_k141_970193_length_13852_cov_12.0000_8	acr3	SB_sbin_6_10	d__Archaea;p__Asgardarchaeota;c__Lokiarchaeia;o__CR-4;f__MK-D1;g__Prometheoarchaeum;s__	4.9e-94	323.1
SB_sbin_2_39_k141_559995_length_7261_cov_10.0000_3	acr3	SB_sbin_2_39	d__Archaea;p__Asgardarchaeota;c__Lokiarchaeia;o__CR-4;f__MK-D1;g__Prometheoarchaeum;s__	4.9e-92	316.5
HMR_1C1252_S1Ck141_753476_length_9224_cov_9.9369_5	acr3	HMR_1C1252	d__Archaea;p__Asgardarchaeota;c__Lokiarchaeia;o__CR-4;f__MK-D1;g__Prometheoarchaeum;s__Prometheoarchaeum	7e-90	309.4
SH-W20A-3880_sbin_16_NODE_4260_length_8913_cov_8.331226_1	acr3	SH-W20A-3880_sbin_16	d__Archaea;p__Asgardarchaeota;c__Lokiarchaeia;o__CR-4;f__SOKP01;g__;s__	3e-85	294.2
SB_cbin_34_k141_4158117_length_12551_cov_67.6029_16	acr3	SB_cbin_34	d__Archaea;p__Asgardarchaeota;c__Lokiarchaeia;o__CR-4;f__SOKP01;g__;s__	1.4e-86	298.5
SB_cbin_203_k141_5881018_length_1625_cov_26.0000_1	acr3	SB_cbin_203	d__Archaea;p__Asgardarchaeota;c__Lokiarchaeia;o__CR-4;f__SOKP01;g__;s__	1.1e-87	302.2
HMR_S11_6_10_k141_509499_length_1040757_cov_75.8877_44	acr3	HMR_S11_6_10	d__Archaea;p__Asgardarchaeota;c__Lokiarchaeia;o__CR-4;f__SOKP01;g__6H3-1;s__	1.4e-86	298.6
QDN-W01B-1949_sbin_39_NODE_543_length_42908_cov_17.766714_5	acr3	QDN-W01B-1949_sbin_39	d__Archaea;p__Asgardarchaeota;c__Lokiarchaeia;o__CR-4;f__SOKP01;g__Loki-b32;s__	5.2e-87	300
QDN-W01B-1949_sbin_39_NODE_2_length_760926_cov_18.295857_326	acr3	QDN-W01B-1949_sbin_39	d__Archaea;p__Asgardarchaeota;c__Lokiarchaeia;o__CR-4;f__SOKP01;g__Loki-b32;s__	3.3e-86	297.3
HMR_Co_S11_52_k141_18040867_3	acr3	HMR_Co_S11_52	d__Archaea;p__Asgardarchaeota;c__Lokiarchaeia;o__CR-4;f__SOKP01;g__Loki-b32;s__	1.3e-65	229.6
SH-W20A-1310_sbin_30_NODE_11_length_193091_cov_7.777466_88	acr3	SH-W20A-1310_sbin_30	d__Archaea;p__Asgardarchaeota;c__Lokiarchaeia;o__CR-4;f__SOKP01;g__Loki-b32;s__Loki-b32	1.9e-87	301.4
HMR_S11_5_7_k141_1057825_length_9789_cov_215.0000_1	acr3	HMR_S11_5_7	d__Archaea;p__Asgardarchaeota;c__Lokiarchaeia;o__CR-4;f__SOKP01;g__Loki-b32;s__Loki-b32	7.4e-66	230.4
SB_cbin_206_k141_1007553_length_2414_cov_8.0000_3	acr3	SB_cbin_206	d__Archaea;p__Asgardarchaeota;c__Lokiarchaeia;o__CR-4;f__SOKP01;g__LW40-45;s__	2.8e-40	146.3
SH-W20A-3080_sbin_43_NODE_1273_length_25120_cov_6.152204_19	acr3	SH-W20A-3080_sbin_43	d__Archaea;p__Asgardarchaeota;c__Lokiarchaeia;o__CR-4;f__SOKP01;g__SOKP01;s__	1.7e-46	166.7
SH-W20A-3080_sbin_35_NODE_3142_length_14258_cov_13.165528_12	acr3	SH-W20A-3080_sbin_35	d__Archaea;p__Asgardarchaeota;c__Lokiarchaeia;o__CR-4;f__SOKP01;g__SOKP01;s__	6.5e-86	296.4
HMR_S11_13_28_NODE_2054_length_10515_cov_26.008891_8	acr3	HMR_S11_13_28	d__Archaea;p__Asgardarchaeota;c__Lokiarchaeia;o__CR-4;f__SOKP01;g__SOKP01;s__	5.3e-80	276.9
ENP_cbin_16_k119_504297_length_6210_cov_29.9048_1	acr3	ENP_cbin_16	d__Archaea;p__Asgardarchaeota;c__Lokiarchaeia;o__CR-4;f__SOKP01;g__SOKP01;s__SOKP01	3.2e-80	277.7
SCS_cbin_183_cosample_000001782324_7	acr3	SCS_cbin_183	d__Archaea;p__Asgardarchaeota;c__Sifarchaeia;o__Borrarchaeales;f__Borrarchaeaceae;g__Borrarchaeum;s__Borrarchaeum	5.9e-83	286.6
SB_sbin_5_22_k141_823090_length_73657_cov_22.1502_17	acr3	SB_sbin_5_22	d__Archaea;p__Asgardarchaeota;c__Thorarchaeia;o__Thorarchaeales;f__Thorarchaeaceae;g__MP8T-1;s__	9.4e-90	309
SB_sbin_5_22_k141_279322_length_31972_cov_17.5753_23	acr3	SB_sbin_5_22	d__Archaea;p__Asgardarchaeota;c__Thorarchaeia;o__Thorarchaeales;f__Thorarchaeaceae;g__MP8T-1;s__	2.4e-94	324.1
WGoM_sbin_oily_7_k141_511202_length_9704_cov_30.8097_1	acr3	WGoM_sbin_oily_7	d__Archaea;p__Asgardarchaeota;c__Thorarchaeia;o__Thorarchaeales;f__Thorarchaeaceae;g__WTCK01;s__	1.4e-89	308.4
SH-W20A-766_sbin_37_NODE_14158_length_3364_cov_3.645814_1	acr3	SH-W20A-766_sbin_37	d__Archaea;p__Asgardarchaeota;c__Thorarchaeia;o__Thorarchaeales;f__Thorarchaeaceae;g__WTCK01;s__	2.3e-89	307.7
SB_sbin_4_10_k141_944112_length_4690_cov_76.2132_4	acr3	SB_sbin_4_10	d__Archaea;p__Asgardarchaeota;c__Thorarchaeia;o__Thorarchaeales;f__Thorarchaeaceae;g__WTCK01;s__	3.2e-85	294.1
QDN-W04B-4228_sbin_52_NODE_2003_length_18389_cov_7.910221_19	acr3	QDN-W04B-4228_sbin_52	d__Archaea;p__Asgardarchaeota;c__Thorarchaeia;o__Thorarchaeales;f__Thorarchaeaceae;g__WTCK01;s__	2.3e-89	307.7
QDN-W04B-4228_sbin_52_NODE_1339_length_25721_cov_4.837957_15	acr3	QDN-W04B-4228_sbin_52	d__Archaea;p__Asgardarchaeota;c__Thorarchaeia;o__Thorarchaeales;f__Thorarchaeaceae;g__WTCK01;s__	1.1e-90	312
SB_cbin_214_k141_7372250_length_3077_cov_17.0000_1	acr3	SB_cbin_214	d__Archaea;p__Asgardarchaeota;c__Wukongarchaeia;o__Wukongarchaeales;f__;g__;s__	3.7e-90	310.3
SH-W20A-1310_sbin_17_NODE_1466_length_19281_cov_9.320764_9	acr3	SH-W20A-1310_sbin_17	d__Archaea;p__Hadarchaeota;c__Hadarchaeia;o__Hadarchaeales;f__Hadarchaeaceae;g__;s__	1.3e-124	423.7
SH-W20A-3880_sbin_15_NODE_3265_length_10683_cov_18.003387_11	acr3	SH-W20A-3880_sbin_15	d__Archaea;p__Hadarchaeota;c__Hadarchaeia;o__Hadarchaeales;f__Hadarchaeaceae;g__DG-33;s__	1.3e-107	367.8
SH-W20A-2180_sbin_4_NODE_1129_length_15101_cov_20.854845_11	acr3	SH-W20A-2180_sbin_4	d__Archaea;p__Hadarchaeota;c__Hadarchaeia;o__Hadarchaeales;f__Hadarchaeaceae;g__DG-33;s__	7.6e-128	434.3
SH-W20A-1310_sbin_2_NODE_1_length_558117_cov_124.907080_289	acr3	SH-W20A-1310_sbin_2	d__Archaea;p__Hadarchaeota;c__Hadarchaeia;o__Hadarchaeales;f__Hadarchaeaceae;g__DG-33;s__	4e-129	438.5
QDN-W04B-580_sbin_22_NODE_93_length_41075_cov_23.754096_24	acr3	QDN-W04B-580_sbin_22	d__Archaea;p__Hadarchaeota;c__Hadarchaeia;o__Hadarchaeales;f__Hadarchaeaceae;g__DG-33;s__	1.5e-127	433.4
QDN-W03B-480_sbin_28_NODE_1655_length_8776_cov_21.917899_1	acr3	QDN-W03B-480_sbin_28	d__Archaea;p__Hadarchaeota;c__Hadarchaeia;o__Hadarchaeales;f__Hadarchaeaceae;g__DG-33;s__	1.8e-115	393.6
QDN-W01B-4577_sbin_11_NODE_12559_length_3930_cov_4.024774_3	acr3	QDN-W01B-4577_sbin_11	d__Archaea;p__Hadarchaeota;c__Hadarchaeia;o__Hadarchaeales;f__Hadarchaeaceae;g__DG-33;s__	3.8e-127	432
SH-W20A-3080_sbin_51_NODE_978_length_29244_cov_10.308164_6	acr3	SH-W20A-3080_sbin_51	d__Archaea;p__Hadarchaeota;c__Hadarchaeia;o__Hadarchaeales;f__Hadarchaeaceae;g__DG-33;s__DG-33	1.1e-129	440.4
SH-W20A-3880_sbin_40_NODE_44392_length_1809_cov_5.488027_2	acr3	SH-W20A-3880_sbin_40	d__Archaea;p__Halobacteriota;c__Methanocellia;o__Methanocellales;f__;g__;s__	1.3e-130	443.5
HM_sbin_20_9_k127_90392_length_22125_cov_18.0000_36	acr3	HM_sbin_20_9	d__Archaea;p__Halobacteriota;c__Methanomicrobia;o__Methanomicrobiales;f__Methanoculleaceae;g__Methanoculleus;s__Methanoculleus	1.2e-126	430.4
HM_cbin_22_k127_962909_length_11422_cov_32.6685_1	acr3	HM_cbin_22	d__Archaea;p__Halobacteriota;c__Methanomicrobia;o__Methanomicrobiales;f__Methanoculleaceae;g__UBA206;s__UBA206	5.3e-80	276.9
SB_sbin_8_44_k141_106104_length_3245_cov_138.7490_2	acr3	SB_sbin_8_44	d__Archaea;p__Halobacteriota;c__Methanosarcinia;o__Methanosarcinales;f__Methanocomedenaceae;g__Methanocomedens;s__	7.5e-125	424.5
SF_Co_bin_120_k141_1767949_length_1446_cov_221.7770_1	acr3	SF_Co_bin_120	d__Archaea;p__Halobacteriota;c__Methanosarcinia;o__Methanosarcinales;f__Methanocomedenaceae;g__Methanocomedens;s__Methanocomedens	3.7e-108	369.6
SB_sbin_4_39_k141_189259_length_9301_cov_24.8564_2	acr3	SB_sbin_4_39	d__Archaea;p__Halobacteriota;c__Methanosarcinia;o__Methanosarcinales;f__Methanocomedenaceae;g__Methanocomedens;s__Methanocomedens	6.9e-116	395
QDN-W04B-4228_sbin_12_NODE_5342_length_8646_cov_57.443022_8	acr3	QDN-W04B-4228_sbin_12	d__Archaea;p__Halobacteriota;c__Methanosarcinia;o__Methanosarcinales;f__Methanocomedenaceae;g__Methanocomedens;s__Methanocomedens	6.7e-124	421.3
HMR21_33_k141_1537098_length_11726_cov_35.0790_6	acr3	HMR21_33	d__Archaea;p__Halobacteriota;c__Methanosarcinia;o__Methanosarcinales;f__Methanocomedenaceae;g__QBUR01;s__	6e-124	421.5
SMM_sbin_9_k141_112561_length_3119_cov_41.7035_2	acr3	SMM_sbin_9	d__Archaea;p__Halobacteriota;c__Methanosarcinia;o__Methanosarcinales;f__Methanosarcinaceae;g__;s__	3.6e-128	435.4
SB_sbin_4_35_k141_637814_length_24943_cov_87.9193_11	acr3	SB_sbin_4_35	d__Archaea;p__Halobacteriota;c__Methanosarcinia;o__Methanosarcinales;f__Methanosarcinaceae;g__;s__	6.8e-128	434.5
HMR25_13_k141_896972_length_2092_cov_4.0133_5	acr3	HMR25_13	d__Archaea;p__Halobacteriota;c__Methanosarcinia;o__Methanosarcinales;f__Methanosarcinaceae;g__;s__	5.4e-47	168.3
HM_sbin_24_3_k127_42994_length_5445_cov_27.0000_2	acr3	HM_sbin_24_3	d__Archaea;p__Halobacteriota;c__Methanosarcinia;o__Methanosarcinales;f__Methanosarcinaceae;g__;s__	2e-129	439.5
HMR_5C1085_S5Ck141_1924320_length_3185_cov_28.8620_3	acr3	HMR_5C1085	d__Archaea;p__Halobacteriota;c__Methanosarcinia;o__Methanosarcinales;f__Methanosarcinaceae;g__Methanococcoides;s__	4.1e-128	435.2
HM_cbin_52_k127_1008299_length_67264_cov_70.0000_37	acr3	HM_cbin_52	d__Archaea;p__Halobacteriota;c__Methanosarcinia;o__Methanosarcinales;f__Methanosarcinaceae;g__MTP4;s__MTP4	7.7e-119	404.7
HM_sbin_21_2_k127_228659_length_26655_cov_10.0000_26	acr3	HM_sbin_21_2	d__Archaea;p__Halobacteriota;c__Methanosarcinia;o__Methanotrichales;f__Methanotrichaceae;g__Methanothrix_A;s__Methanothrix_A	4.9e-138	467.9
HM_sbin_21_2_k127_105133_length_8577_cov_13.0000_1	acr3	HM_sbin_21_2	d__Archaea;p__Halobacteriota;c__Methanosarcinia;o__Methanotrichales;f__Methanotrichaceae;g__Methanothrix_A;s__Methanothrix_A	9.7e-121	410.9
SB_sbin_8_29_k141_122712_length_22793_cov_23.9470_26	acr3	SB_sbin_8_29	d__Archaea;p__Halobacteriota;c__Syntropharchaeia;o__ANME-1;f__ANME-1;g__JACGMN01;s__	9e-112	381.4
SH-W20A-3080_sbin_6_NODE_712_length_35722_cov_201.846777_20	acr3	SH-W20A-3080_sbin_6	d__Archaea;p__Halobacteriota;c__Syntropharchaeia;o__ANME-1;f__ANME-1;g__JAFNKG01;s__	4.5e-113	385.7
SB_sbin_8_39_k141_534536_length_146743_cov_30.4741_7	acr3	SB_sbin_8_39	d__Archaea;p__Halobacteriota;c__UBA148;o__UBA148;f__;g__;s__	8.7e-128	434.1
SH-W20A-3880_sbin_41_NODE_26155_length_2580_cov_3.666535_1	acr3	SH-W20A-3880_sbin_41	d__Archaea;p__Methanobacteriota_B;c__Thermococci;o__Methanofastidiosales;f__B48-G16;g__B48-G16;s__	2.2e-113	386.8
SH-W20A-3880_sbin_2_NODE_3923_length_9447_cov_19.881921_14	acr3	SH-W20A-3880_sbin_2	d__Archaea;p__Thermoplasmatota;c__E2;o__DHVEG-1;f__DHVEG-1;g__;s__	4.6e-129	438.3
HMR22_2_k141_1759420_length_1585_cov_4.2493_2	acr3	HMR22_2	d__Archaea;p__Thermoplasmatota;c__Thermoplasmata;o__;f__;g__;s__	2e-63	222.4
SH-W20A-3080_sbin_57_NODE_105_length_95143_cov_10.100917_3	acr3	SH-W20A-3080_sbin_57	d__Archaea;p__Thermoplasmatota;c__Thermoplasmata;o__RBG-16-68-12;f__;g__;s__	1.8e-81	281.8
SB_cbin_217_k141_921430_length_25586_cov_451.1234_25	acr3	SB_cbin_217	d__Archaea;p__Thermoproteota;c__Bathyarchaeia;o__;f__;g__;s__	2.9e-90	310.7
HMR_S11_3_33_NODE_47_length_55977_cov_11.079754_25	acr3	HMR_S11_3_33	d__Archaea;p__Thermoproteota;c__Bathyarchaeia;o__B26-1;f__BA1;g__SOJZ01;s__	8.5e-98	335.5
HMR_S11_3_33_NODE_37_length_61497_cov_11.219313_31	acr3	HMR_S11_3_33	d__Archaea;p__Thermoproteota;c__Bathyarchaeia;o__B26-1;f__BA1;g__SOJZ01;s__	1.3e-88	305.2
SH-W20A-766_sbin_13_NODE_7548_length_4724_cov_22.384665_3	acr3	SH-W20A-766_sbin_13	d__Archaea;p__Thermoproteota;c__Bathyarchaeia;o__B26-1;f__BA1;g__SOJZ01;s__SOJZ01	1.9e-98	337.6
HMR_Co_S11_540_k141_12730048_4	acr3	HMR_Co_S11_540	d__Archaea;p__Thermoproteota;c__Bathyarchaeia;o__B26-1;f__SOJC01;g__;s__	5.8e-90	309.7
QDN-W03B-480_sbin_22_NODE_36601_length_1993_cov_1.459236_4	acr3	QDN-W03B-480_sbin_22	d__Archaea;p__Thermoproteota;c__Bathyarchaeia;o__B26-1;f__UBA233;g__SOJA01;s__	5.1e-56	198
SCS_cbin_135_cosample_000007053424_21	acr3	SCS_cbin_135	d__Archaea;p__Thermoproteota;c__Bathyarchaeia;o__RBG-16-48-13;f__;g__;s__	1e-90	312.2
QDN-W01B-4577_sbin_39_NODE_2741_length_11851_cov_5.809596_3	acr3	QDN-W01B-4577_sbin_39	d__Archaea;p__Thermoproteota;c__Bathyarchaeia;o__RBG-16-48-13;f__;g__;s__	6e-90	309.6
QDN-W01B-1949_sbin_59_NODE_58066_length_2090_cov_2.754300_1	acr3	QDN-W01B-1949_sbin_59	d__Archaea;p__Thermoproteota;c__Bathyarchaeia;o__RBG-16-48-13;f__;g__;s__	6.9e-57	200.9
SF_Co_bin_149_k141_6922089_length_5103_cov_7.0000_3	acr3	SF_Co_bin_149	d__Archaea;p__Thermoproteota;c__Bathyarchaeia;o__TCS64;f__TCS64;g__;s__	4.3e-87	300.2
QDN-W04B-4900_sbin_5_NODE_55026_length_1982_cov_2.936689_1	acr3	QDN-W04B-4900_sbin_5	d__Archaea;p__Thermoproteota;c__Bathyarchaeia;o__TCS64;f__TCS64;g__;s__	6.3e-41	148.4
SCS_cbin_97_cosample_000015999670_1	acr3	SCS_cbin_97	d__Archaea;p__Thermoproteota;c__Bathyarchaeia;o__TCS64;f__TCS64;g__BS750m-G28;s__	2.3e-52	186
SCS_cbin_194_cosample_000017775591_6	acr3	SCS_cbin_194	d__Archaea;p__Thermoproteota;c__Bathyarchaeia;o__TCS64;f__TCS64;g__BS750m-G28;s__	4.7e-40	145.5
SCS_cbin_194_cosample_000002671559_1	acr3	SCS_cbin_194	d__Archaea;p__Thermoproteota;c__Bathyarchaeia;o__TCS64;f__TCS64;g__BS750m-G28;s__	8.5e-89	305.8
QDN-W01B-4577_sbin_34_NODE_4616_length_8007_cov_4.021504_4	acr3	QDN-W01B-4577_sbin_34	d__Archaea;p__Thermoproteota;c__Bathyarchaeia;o__TCS64;f__TCS64;g__BS750m-G28;s__	5.7e-94	322.9
QDN-W01B-1949_sbin_46_NODE_22973_length_3770_cov_2.637147_4	acr3	QDN-W01B-1949_sbin_46	d__Archaea;p__Thermoproteota;c__Bathyarchaeia;o__TCS64;f__TCS64;g__BS750m-G28;s__	2.8e-89	307.5
HY4_GJ-10_8_k141_1291577_length_2588_cov_8.0000_4	acr3	HY4_GJ-10_8	d__Archaea;p__Thermoproteota;c__Bathyarchaeia;o__TCS64;f__TCS64;g__BS750m-G28;s__	1.6e-91	314.8
HMR_S11_6_43_k141_1281067_length_1120_cov_10.0000_1	acr3	HMR_S11_6_43	d__Archaea;p__Thermoproteota;c__Bathyarchaeia;o__TCS64;f__TCS64;g__BS750m-G28;s__	1.7e-45	163.4
HMR_S11_2_23_NODE_2969_length_5776_cov_26.334207_5	acr3	HMR_S11_2_23	d__Archaea;p__Thermoproteota;c__Bathyarchaeia;o__TCS64;f__TCS64;g__BS750m-G28;s__	3.6e-91	313.7
SF_Co_bin_70_k141_681924_length_6366_cov_223.3099_6	acr3	SF_Co_bin_70	d__Archaea;p__Thermoproteota;c__Bathyarchaeia;o__TCS64;f__TCS64;g__GCA-2726865;s__	2.5e-41	149.7
SB_sbin_5_24_k141_259137_length_4444_cov_8.0000_4	acr3	SB_sbin_5_24	d__Archaea;p__Thermoproteota;c__Bathyarchaeia;o__TCS64;f__TCS64;g__RBG-16-57-9;s__	4.9e-88	303.4
HMR_S11_3_31_NODE_519_length_20456_cov_14.179844_9	acr3	HMR_S11_3_31	d__Archaea;p__Thermoproteota;c__Bathyarchaeia;o__TCS64;f__TCS64;g__RBG-16-57-9;s__	1.9e-89	308
QDN-W04B-580_sbin_23_NODE_1594_length_11816_cov_5.693648_1	acr3	QDN-W04B-580_sbin_23	d__Archaea;p__Thermoproteota;c__Nitrososphaeria;o__Geothermarchaeales;f__;g__;s__	6.5e-90	309.5
SF_Co_bin_39_k141_1681130_length_25983_cov_17.0000_12	acr3	SF_Co_bin_39	d__Bacteria;p__4484-113;c__;o__;f__;g__;s__	1.2e-126	430.4
HMR_Co_S11_909_k141_14172604_2	acr3	HMR_Co_S11_909	d__Bacteria;p__4484-113;c__;o__;f__;g__;s__	2.6e-124	422.7
HMR_Co_S11_363_k141_17149556_3	acr3	HMR_Co_S11_363	d__Bacteria;p__4484-113;c__;o__;f__;g__;s__	4.3e-127	431.8
HMR_S11_7_11_k141_800820_length_32857_cov_39.9747_11	acr3	HMR_S11_7_11	d__Bacteria;p__4484-113;c__4484-113;o__4484-113;f__4484-113;g__;s__	7.6e-149	503.4
SB_sbin_3_19_k141_214755_length_12160_cov_7.0000_14	acr3	SB_sbin_3_19	d__Bacteria;p__AABM5-125-24;c__AABM5-125-24;o__AABM5-125-24;f__AABM5-125-24;g__JABMRV01;s__	4.9e-126	428.4
SF_Co_bin_27_k141_6687462_length_2982_cov_7.0000_2	acr3	SF_Co_bin_27	d__Bacteria;p__Acidobacteriota;c__Acidobacteriae;o__Bryobacterales;f__Bryobacteraceae;g__;s__	5.6e-155	523.6
SF_Co_bin_21_k141_4181437_length_5865_cov_9.1403_3	acr3	SF_Co_bin_21	d__Bacteria;p__Acidobacteriota;c__Aminicenantia;o__Aminicenantales;f__Aminicenantaceae;g__;s__	1.2e-123	420.5
SCS_cbin_157_cosample_000021199381_1	acr3	SCS_cbin_157	d__Bacteria;p__Acidobacteriota;c__Aminicenantia;o__Aminicenantales;f__Aminicenantaceae;g__;s__	3.5e-125	425.6
SB_cbin_87_k141_6076430_length_9503_cov_42.6902_3	acr3	SB_cbin_87	d__Bacteria;p__Acidobacteriota;c__Aminicenantia;o__Aminicenantales;f__Aminicenantaceae;g__;s__	5.7e-124	421.6
HY4_Co_81_k141_5073054_length_4165_cov_6.7649_5	acr3	HY4_Co_81	d__Bacteria;p__Acidobacteriota;c__Aminicenantia;o__Aminicenantales;f__Aminicenantaceae;g__;s__	5.4e-126	428.2
HMR_Co_S11_841_k141_27576240_8	acr3	HMR_Co_S11_841	d__Bacteria;p__Acidobacteriota;c__Aminicenantia;o__Aminicenantales;f__Aminicenantaceae;g__;s__	1.3e-124	423.7
SH-W20A-1310_sbin_24_NODE_930_length_24503_cov_13.372873_12	acr3	SH-W20A-1310_sbin_24	d__Bacteria;p__Acidobacteriota;c__Aminicenantia;o__Aminicenantales;f__Aminicenantaceae;g__SOIA01;s__SOIA01	3.8e-147	497.8
SH-W20A-3080_sbin_7_NODE_3762_length_12712_cov_7.030023_15	acr3	SH-W20A-3080_sbin_7	d__Bacteria;p__Acidobacteriota;c__Aminicenantia;o__Aminicenantales;f__Aminicenantaceae;g__SOIV01;s__	1.1e-39	144.3
SH-W20A-3080_sbin_56_NODE_54_length_128988_cov_30.869746_90	acr3	SH-W20A-3080_sbin_56	d__Bacteria;p__Acidobacteriota;c__Aminicenantia;o__Aminicenantales;f__Aminicenantaceae;g__SOIV01;s__	1.8e-143	485.7
SH-W20A-2180_sbin_42_NODE_113_length_53842_cov_21.965122_25	acr3	SH-W20A-2180_sbin_42	d__Bacteria;p__Acidobacteriota;c__Aminicenantia;o__Aminicenantales;f__Aminicenantaceae;g__SOIV01;s__	7.5e-145	490.3
HMR26_12_k141_1466800_length_11264_cov_9.0025_16	acr3	HMR26_12	d__Bacteria;p__Acidobacteriota;c__Aminicenantia;o__Aminicenantales;f__Aminicenantaceae;g__SOIV01;s__	6.2e-147	497.1
SH-W20A-3880_sbin_28_NODE_93_length_88206_cov_23.855385_11	acr3	SH-W20A-3880_sbin_28	d__Bacteria;p__Acidobacteriota;c__Aminicenantia;o__Aminicenantales;f__Aminicenantaceae;g__SOIV01;s__SOIV01	1.5e-124	423.5
ENP_sbin_2_5_k119_7419_length_3177_cov_9.2623_1	acr3	ENP_sbin_2_5	d__Bacteria;p__Acidobacteriota;c__Aminicenantia;o__Aminicenantales;f__Aminicenantaceae;g__SOIV01;s__SOIV01	1.6e-124	423.4
SB_sbin_8_9_k141_527194_length_24689_cov_17.2823_12	acr3	SB_sbin_8_9	d__Bacteria;p__Acidobacteriota;c__Aminicenantia;o__UBA2199;f__UBA2199;g__;s__	3e-125	425.8
SF_Co_bin_7_k141_6324005_length_1681_cov_16.0000_2	acr3	SF_Co_bin_7	d__Bacteria;p__Acidobacteriota;c__Aminicenantia;o__UBA2199;f__UBA2199;g__UBA647;s__	1.9e-127	433
HM_cbin_7_k127_532285_length_28356_cov_12.0000_8	acr3	HM_cbin_7	d__Bacteria;p__Acidobacteriota;c__Aminicenantia;o__UBA2199;f__UBA2199;g__UBA647;s__UBA647	1.2e-149	506.1
SCS_cbin_71_cosample_000015985738_6	acr3	SCS_cbin_71	d__Bacteria;p__Acidobacteriota;c__B3-B38;o__B3-B38;f__B3-B38;g__;s__	4.5e-146	494.3
SF_Co_bin_101_k141_4603317_length_6514_cov_321.0000_3	acr3	SF_Co_bin_101	d__Bacteria;p__Acidobacteriota;c__Thermoanaerobaculia;o__Thermoanaerobaculales;f__FEB-10;g__;s__	4.5e-143	484.4
HY4_Co_39_k141_5539331_length_3304_cov_7.4066_3	acr3	HY4_Co_39	d__Bacteria;p__Acidobacteriota;c__Thermoanaerobaculia;o__Thermoanaerobaculales;f__FEB-10;g__;s__	1.1e-144	489.7
HY4_GJ-9_16_k141_43840_length_2195_cov_5.0000_3	acr3	HY4_GJ-9_16	d__Bacteria;p__Acidobacteriota;c__Thermoanaerobaculia;o__Thermoanaerobaculales;f__FEB-10;g__JACXWA01;s__	6.9e-148	500.3
HY4_Co_11_k141_2525604_length_1595_cov_33.4856_3	acr3	HY4_Co_11	d__Bacteria;p__Acidobacteriota;c__Thermoanaerobaculia;o__Thermoanaerobaculales;f__FEB-10;g__JACXWA01;s__	3.8e-114	389.3
SF_Co_bin_2_k141_5488502_length_2128_cov_52.7338_1	acr3	SF_Co_bin_2	d__Bacteria;p__Acidobacteriota;c__Thermoanaerobaculia;o__UBA5704;f__UBA5704;g__;s__	1.4e-146	496
HY4_Co_56_k141_292763_length_2166_cov_10.0000_1	acr3	HY4_Co_56	d__Bacteria;p__Acidobacteriota;c__Thermoanaerobaculia;o__UBA5704;f__UBA5704;g__M0029;s__	6.8e-101	345.7
HMR17_44_k141_484013_length_4392_cov_49.0000_4	acr3	HMR17_44	d__Bacteria;p__Acidobacteriota;c__UBA4820;o__;f__;g__;s__	7.8e-150	506.7
SF_Co_bin_97_k141_5350553_length_2323_cov_84.7603_3	acr3	SF_Co_bin_97	d__Bacteria;p__Acidobacteriota;c__UBA6911;o__RPQK01;f__;g__;s__	1e-63	223.3
SB_cbin_94_k141_178768_length_2735_cov_128.9260_1	acr3	SB_cbin_94	d__Bacteria;p__Acidobacteriota;c__UBA6911;o__RPQK01;f__;g__;s__	3.5e-110	376.2
HY4_Co_61_k141_2554730_length_10006_cov_9.1235_7	acr3	HY4_Co_61	d__Bacteria;p__Acidobacteriota;c__UBA6911;o__RPQK01;f__;g__;s__	7.6e-125	424.5
SF_Co_bin_66_k141_5858152_length_6332_cov_243.6322_8	acr3	SF_Co_bin_66	d__Bacteria;p__Acidobacteriota;c__UBA890;o__UBA890;f__UBA890;g__;s__	1.3e-68	239.5
SB_sbin_1_5_k141_773366_length_3734_cov_4.0000_2	acr3	SB_sbin_1_5	d__Bacteria;p__Actinobacteriota;c__Acidimicrobiia;o__UBA5794;f__SHLN01;g__;s__	2e-154	521.8
HMR_7C981_S7Ck141_1043213_length_3159_cov_4.0000_1	acr3	HMR_7C981	d__Bacteria;p__Actinobacteriota;c__Acidimicrobiia;o__UBA5794;f__UBA11373;g__;s__	9.4e-142	480.1
SF_GA-1_8_k141_453968_length_1597_cov_3.0000_2	acr3	SF_GA-1_8	d__Bacteria;p__Actinobacteriota;c__Acidimicrobiia;o__UBA5794;f__UBA11373;g__JAHJML01;s__	1.2e-155	525.8
SF_GA-1_8_k141_308692_length_1433_cov_6.0000_2	acr3	SF_GA-1_8	d__Bacteria;p__Actinobacteriota;c__Acidimicrobiia;o__UBA5794;f__UBA11373;g__JAHJML01;s__	6.9e-152	513.4
SB_sbin_2_50_k141_705274_length_2413_cov_4.0000_4	acr3	SB_sbin_2_50	d__Bacteria;p__Actinobacteriota;c__Acidimicrobiia;o__UBA5794;f__UBA11373;g__JAHJML01;s__	3.7e-85	293.9
SB_sbin_2_50_k141_1090456_length_1850_cov_5.0000_1	acr3	SB_sbin_2_50	d__Bacteria;p__Actinobacteriota;c__Acidimicrobiia;o__UBA5794;f__UBA11373;g__JAHJML01;s__	3.2e-53	188.8
SF_GA-1_9_k141_560795_length_1506_cov_6.0000_2	acr3	SF_GA-1_9	d__Bacteria;p__Actinobacteriota;c__Acidimicrobiia;o__UBA5794;f__UBA5794;g__;s__	4.5e-110	375.9
SF_Co_bin_127_k141_3334706_length_2608_cov_405.2432_2	acr3	SF_Co_bin_127	d__Bacteria;p__Actinobacteriota;c__Acidimicrobiia;o__UBA5794;f__UBA5794;g__;s__	4.7e-152	514
HY4_GA-6_3_k141_89519_length_1804_cov_6.0000_1	acr3	HY4_GA-6_3	d__Bacteria;p__Actinobacteriota;c__Acidimicrobiia;o__UBA5794;f__UBA5794;g__;s__	2.2e-151	511.8
HY4_Co_63_k141_752055_length_11089_cov_17.8992_3	acr3	HY4_Co_63	d__Bacteria;p__Actinobacteriota;c__Acidimicrobiia;o__UBA5794;f__UBA5794;g__;s__	1.8e-151	512
HMR_S11_11_1_k141_1707945_length_5767_cov_8.0000_2	acr3	HMR_S11_11_1	d__Bacteria;p__Actinobacteriota;c__Acidimicrobiia;o__UBA5794;f__UBA5794;g__;s__	1.2e-151	512.6
HM_sbin_21_16_k127_231385_length_1933_cov_6.0000_1	acr3	HM_sbin_21_16	d__Bacteria;p__Actinobacteriota;c__Acidimicrobiia;o__UBA5794;f__UBA5794;g__;s__	2.6e-111	379.9
HM_sbin_21_16_k127_136462_length_2228_cov_8.0000_1	acr3	HM_sbin_21_16	d__Bacteria;p__Actinobacteriota;c__Acidimicrobiia;o__UBA5794;f__UBA5794;g__;s__	2.4e-96	330.7
SH-W20A-1310_sbin_49_NODE_1841_length_16876_cov_9.067178_11	acr3	SH-W20A-1310_sbin_49	d__Bacteria;p__Actinobacteriota;c__Actinomycetia;o__Mycobacteriales;f__Mycobacteriaceae;g__Mycobacterium;s__	4.6e-154	520.6
QDN-W03B-480_sbin_11_NODE_41382_length_1873_cov_1.895490_1	acr3	QDN-W03B-480_sbin_11	d__Bacteria;p__Actinobacteriota;c__Actinomycetia;o__Mycobacteriales;f__Mycobacteriaceae;g__Mycobacterium;s__	1.3e-47	170.4
SB_cbin_289_k141_1305426_length_2546_cov_8.0000_1	acr3	SB_cbin_289	d__Bacteria;p__Actinobacteriota;c__Aquicultoria;o__;f__;g__;s__	7.7e-113	385
SB_sbin_6_48_k141_3853_length_1943_cov_8.0000_1	acr3	SB_sbin_6_48	d__Bacteria;p__Actinobacteriota;c__Aquicultoria;o__Aquicultorales;f__;g__;s__	4.8e-90	310
SB_sbin_8_42_k141_666236_length_81703_cov_469.0444_14	acr3	SB_sbin_8_42	d__Bacteria;p__Actinobacteriota;c__Aquicultoria;o__UBA3085;f__Oleimmundimicrobiaceae;g__DSBK01;s__	8.2e-130	440.8
QDN-W04B-4228_sbin_34_NODE_20_length_248434_cov_17.685275_13	acr3	QDN-W04B-4228_sbin_34	d__Bacteria;p__Actinobacteriota;c__Coriobacteriia;o__OPB41;f__SLCP01;g__;s__	3.5e-124	422.3
SB_cbin_223_k141_3152875_length_3415_cov_28.1387_3	acr3	SB_cbin_223	d__Bacteria;p__Actinobacteriota;c__Humimicrobiia;o__Humimicrobiales;f__Humimicrobiaceae;g__;s__	4e-139	471.4
QDN-W01B-4577_sbin_32_NODE_12416_length_3958_cov_24.776838_3	acr3	QDN-W01B-4577_sbin_32	d__Bacteria;p__Actinobacteriota;c__Humimicrobiia;o__Humimicrobiales;f__Humimicrobiaceae;g__;s__	9.4e-139	470.2
SB_sbin_8_32_k141_148753_length_4720_cov_27.0640_5	acr3	SB_sbin_8_32	d__Bacteria;p__Actinobacteriota;c__Humimicrobiia;o__Humimicrobiales;f__Humimicrobiaceae;g__Hydromicrobium;s__	8.5e-131	444
SB_sbin_4_49_k141_118174_length_2668_cov_18.8433_2	acr3	SB_sbin_4_49	d__Bacteria;p__Actinobacteriota;c__Humimicrobiia;o__Humimicrobiales;f__Humimicrobiaceae;g__Hydromicrobium;s__	1.3e-138	469.8
ENP_sbin_7_3_k119_48606_length_2493_cov_20.9735_1	acr3	ENP_sbin_7_3	d__Bacteria;p__Actinobacteriota;c__Humimicrobiia;o__Humimicrobiales;f__Humimicrobiaceae;g__Hydromicrobium;s__	4.4e-65	227.8
ENP_sbin_7_3_k119_11776_length_5629_cov_12.2946_6	acr3	ENP_sbin_7_3	d__Bacteria;p__Actinobacteriota;c__Humimicrobiia;o__Humimicrobiales;f__Humimicrobiaceae;g__Hydromicrobium;s__	2.9e-124	422.5
ENP_cbin_2_k119_180458_length_2227_cov_142.6717_1	acr3	ENP_cbin_2	d__Bacteria;p__Actinobacteriota;c__Humimicrobiia;o__Humimicrobiales;f__Humimicrobiaceae;g__Hydromicrobium;s__	2.7e-138	468.7
QDN-W04B-480_sbin_1_NODE_21792_length_2417_cov_2.988992_2	acr3	QDN-W04B-480_sbin_1	d__Bacteria;p__Actinobacteriota;c__Humimicrobiia;o__Humimicrobiales;f__Humimicrobiaceae;g__Hydromicrobium;s__Hydromicrobium	2.7e-138	468.7
ENP_sbin_5_1_k119_8025_length_3257_cov_78.5029_1	acr3	ENP_sbin_5_1	d__Bacteria;p__Actinobacteriota;c__Humimicrobiia;o__Humimicrobiales;f__Humimicrobiaceae;g__Hydromicrobium;s__Hydromicrobium	2.5e-106	363.5
ENP_sbin_5_1_k119_20576_length_9245_cov_35.0181_10	acr3	ENP_sbin_5_1	d__Bacteria;p__Actinobacteriota;c__Humimicrobiia;o__Humimicrobiales;f__Humimicrobiaceae;g__Hydromicrobium;s__Hydromicrobium	5.3e-125	425
SB_cbin_113_k141_1056891_length_3812_cov_33.2642_2	acr3	SB_cbin_113	d__Bacteria;p__Actinobacteriota;c__Humimicrobiia;o__Humimicrobiales;f__Humimicrobiaceae;g__JADHVM01;s__	2e-142	482.3
SF_Co_bin_79_k141_5101592_length_2975_cov_119.0000_1	acr3	SF_Co_bin_79	d__Bacteria;p__Actinobacteriota;c__Humimicrobiia;o__Humimicrobiales;f__Humimicrobiaceae;g__M55B120;s__	5.8e-140	474.2
HMR_S11_3_7_NODE_7734_length_5412_cov_6.156804_2	acr3	HMR_S11_3_7	d__Bacteria;p__Actinobacteriota;c__Humimicrobiia;o__Humimicrobiales;f__Humimicrobiaceae;g__M55B120;s__	4e-139	471.4
SH-W20A-3080_sbin_47_NODE_38_length_148145_cov_21.306692_107	acr3	SH-W20A-3080_sbin_47	d__Bacteria;p__Aerophobota;c__Aerophobia;o__Aerophobales;f__AE-B3A;g__;s__	1.5e-126	430.1
HMR_Co_S11_279_k141_20299620_6	acr3	HMR_Co_S11_279	d__Bacteria;p__Aerophobota;c__Aerophobia;o__Aerophobales;f__AE-B3A;g__;s__	1.7e-78	272
HMR_Co_S11_279_k141_14887006_1	acr3	HMR_Co_S11_279	d__Bacteria;p__Aerophobota;c__Aerophobia;o__Aerophobales;f__AE-B3A;g__;s__	2.7e-84	291
SB_sbin_4_20_k141_688284_length_3418_cov_26.3293_2	acr3	SB_sbin_4_20	d__Bacteria;p__Aerophobota;c__Aerophobia;o__Aerophobales;f__AE-B3A;g__AE-B3A;s__	2.5e-131	445.8
ENP_sbin_7_1_k119_34924_length_7946_cov_7.3013_3	acr3	ENP_sbin_7_1	d__Bacteria;p__Aerophobota;c__Aerophobia;o__Aerophobales;f__AE-B3A;g__AE-B3A;s__AE-B3A	4.4e-130	441.7
SB_cbin_92_k141_3094446_length_2176_cov_16.9445_1	acr3	SB_cbin_92	d__Bacteria;p__Aerophobota;c__Aerophobia;o__Aerophobales;f__AE-B3A;g__AE-B3B;s__AE-B3B	4.5e-60	211.4
SB_cbin_39_k141_968003_length_21596_cov_283.0000_21	acr3	SB_cbin_39	d__Bacteria;p__Aerophobota;c__Aerophobia;o__Aerophobales;f__AE-B3A;g__SOJT01;s__	4.9e-105	359.3
QDN-W03B-2880_sbin_9_NODE_5295_length_5847_cov_31.959599_2	acr3	QDN-W03B-2880_sbin_9	d__Bacteria;p__Aerophobota;c__Aerophobia;o__Aerophobales;f__AE-B3A;g__SOJT01;s__	4.2e-112	382.5
QDN-W03B-2880_sbin_7_NODE_70_length_69617_cov_57.028464_36	acr3	QDN-W03B-2880_sbin_7	d__Bacteria;p__Aerophobota;c__Aerophobia;o__Aerophobales;f__AE-B3A;g__SOJT01;s__	9.1e-117	397.9
QDN-W01B-1949_sbin_14_NODE_18636_length_4310_cov_14.382374_5	acr3	QDN-W01B-1949_sbin_14	d__Bacteria;p__Aerophobota;c__Aerophobia;o__Aerophobales;f__AE-B3A;g__SOJT01;s__SOJT01	8e-112	381.6
SB_cbin_251_k141_2754884_length_11523_cov_51.0379_3	acr3	SB_cbin_251	d__Bacteria;p__Aerophobota;c__Aerophobia;o__Aerophobales;f__Aerophobaceae;g__Aerophobus;s__	3.4e-130	442.1
HY4_Co_49_k141_1616644_length_9054_cov_10.2343_4	acr3	HY4_Co_49	d__Bacteria;p__Armatimonadota;c__CAIYQO01;o__WVXJ01;f__DTIZ01;g__;s__	2.3e-145	492
QDN-W04B-4900_sbin_16_NODE_176_length_75395_cov_24.031338_12	acr3	QDN-W04B-4900_sbin_16	d__Bacteria;p__Armatimonadota;c__UBA5377;o__;f__;g__;s__	1.6e-146	495.8
SH-W20A-3080_sbin_33_NODE_728_length_35296_cov_11.460117_27	acr3	SH-W20A-3080_sbin_33	d__Bacteria;p__Armatimonadota;c__UBA5377;o__UBA5377;f__JAAYIR01;g__;s__	6.2e-147	497.1
SB_cbin_43_k141_637101_length_1878_cov_552.0000_2	acr3	SB_cbin_43	d__Bacteria;p__Armatimonadota;c__UBA5377;o__UBA5377;f__JAAYIR01;g__;s__	2.7e-146	495
QDN-W01B-1949_sbin_40_NODE_6052_length_9261_cov_11.993374_7	acr3	QDN-W01B-1949_sbin_40	d__Bacteria;p__Armatimonadota;c__UBA5377;o__UBA5377;f__JAAYIR01;g__;s__	4.9e-58	204.6
QDN-W01B-1949_sbin_40_NODE_22153_length_3860_cov_11.679895_4	acr3	QDN-W01B-1949_sbin_40	d__Bacteria;p__Armatimonadota;c__UBA5377;o__UBA5377;f__JAAYIR01;g__;s__	2.8e-140	475.2
SB_cbin_250_k141_1380813_length_1005_cov_12.0000_1	acr3	SB_cbin_250	d__Bacteria;p__Armatimonadota;c__UBA5377;o__UBA5377;f__UBA5352;g__;s__	9e-133	450.5
QDN-W04B-4228_sbin_37_NODE_1208_length_27678_cov_21.978424_21	acr3	QDN-W04B-4228_sbin_37	d__Bacteria;p__Atribacterota;c__JS1;o__SB-45;f__34-128;g__;s__	2.8e-124	422.6
SB_sbin_7_47_k141_460643_length_4623_cov_169.8684_1	acr3	SB_sbin_7_47	d__Bacteria;p__Atribacterota;c__JS1;o__SB-45;f__34-128;g__34-128;s__	2e-63	222.4
SB_sbin_5_2_k141_114458_length_1153_cov_300.5978_1	acr3	SB_sbin_5_2	d__Bacteria;p__Atribacterota;c__JS1;o__SB-45;f__34-128;g__34-128;s__	5.2e-110	375.6
QDN-W01B-1949_sbin_6_NODE_10140_length_6500_cov_269.617067_2	acr3	QDN-W01B-1949_sbin_6	d__Bacteria;p__Atribacterota;c__JS1;o__SB-45;f__34-128;g__34-128;s__	2.4e-124	422.8
QDN-W01B-1949_sbin_3_NODE_1232_length_25578_cov_233.235552_28	acr3	QDN-W01B-1949_sbin_3	d__Bacteria;p__Atribacterota;c__JS1;o__SB-45;f__34-128;g__34-128;s__	4.4e-125	425.2
HY4_GA-7_3_k141_99804_length_2142_cov_5.0000_1	acr3	HY4_GA-7_3	d__Bacteria;p__Atribacterota;c__JS1;o__SB-45;f__34-128;g__34-128;s__	1.5e-88	305.1
HY4_Co_77_k141_798826_length_3557_cov_304.6897_3	acr3	HY4_Co_77	d__Bacteria;p__Atribacterota;c__JS1;o__SB-45;f__34-128;g__34-128;s__	3.9e-125	425.4
HY4_Co_77_k141_3916095_length_2257_cov_9.7056_2	acr3	HY4_Co_77	d__Bacteria;p__Atribacterota;c__JS1;o__SB-45;f__34-128;g__34-128;s__	1.8e-78	271.9
HY4_Co_77_k141_3705653_length_2317_cov_12.0000_1	acr3	HY4_Co_77	d__Bacteria;p__Atribacterota;c__JS1;o__SB-45;f__34-128;g__34-128;s__	1.9e-124	423.2
HM_sbin_22_2_k127_35888_length_9655_cov_9.0000_9	acr3	HM_sbin_22_2	d__Bacteria;p__Atribacterota;c__JS1;o__SB-45;f__34-128;g__34-128;s__34-128	9.4e-125	424.2
ENP_sbin_11_1_k119_6767_length_4541_cov_126.5509_3	acr3	ENP_sbin_11_1	d__Bacteria;p__Atribacterota;c__JS1;o__SB-45;f__34-128;g__34-128;s__34-128	2.4e-125	426.1
ENP_sbin_11_1_k119_4090_length_1961_cov_64.9712_1	acr3	ENP_sbin_11_1	d__Bacteria;p__Atribacterota;c__JS1;o__SB-45;f__34-128;g__34-128;s__34-128	5e-84	290.2
QDN-W01B-4577_sbin_28_NODE_7619_length_5555_cov_3.810000_4	acr3	QDN-W01B-4577_sbin_28	d__Bacteria;p__Bacteroidota;c__Bacteroidia;o__AKYH767;f__JACCXN01;g__;s__	2.7e-117	399.6
WGoM_sbin_oily_67_k141_875082_length_5881_cov_57.6669_4	acr3	WGoM_sbin_oily_67	d__Bacteria;p__Bacteroidota;c__Bacteroidia;o__Bacteroidales;f__4484-276;g__4484-276;s__	4.5e-65	227.8
SF_Co_bin_47_k141_1201837_length_6874_cov_22.3890_2	acr3	SF_Co_bin_47	d__Bacteria;p__Bacteroidota;c__Bacteroidia;o__Bacteroidales;f__B18-G4;g__;s__	2.1e-143	485.5
SF_Co_bin_113_k141_2731943_length_2220_cov_1108.0000_3	acr3	SF_Co_bin_113	d__Bacteria;p__Bacteroidota;c__Bacteroidia;o__Bacteroidales;f__B18-G4;g__B18-G4;s__	2.7e-48	172.6
SF_Co_bin_113_k141_1579218_length_4135_cov_226.9942_7	acr3	SF_Co_bin_113	d__Bacteria;p__Bacteroidota;c__Bacteroidia;o__Bacteroidales;f__B18-G4;g__B18-G4;s__	5.2e-98	336.2
HMR6_4_k141_1002562_length_2200_cov_23.0000_1	acr3	HMR6_4	d__Bacteria;p__Bacteroidota;c__Bacteroidia;o__Bacteroidales;f__F082;g__JAADID01;s__	2.2e-99	340.7
HMR1_3_k141_1538661_length_23798_cov_25.1370_7	acr3	HMR1_3	d__Bacteria;p__Bacteroidota;c__Bacteroidia;o__Bacteroidales;f__F082;g__JAADID01;s__	4.2e-83	287.1
SH-W20A-3080_sbin_64_NODE_25809_length_3382_cov_2.714758_2	acr3	SH-W20A-3080_sbin_64	d__Bacteria;p__Bacteroidota;c__Bacteroidia;o__Bacteroidales;f__GCA-2711565;g__JADFUO01;s__	2.7e-119	406.2
SH-W20A-3080_sbin_64_NODE_126741_length_1031_cov_2.013320_2	acr3	SH-W20A-3080_sbin_64	d__Bacteria;p__Bacteroidota;c__Bacteroidia;o__Bacteroidales;f__GCA-2711565;g__JADFUO01;s__	4.6e-63	221.2
SF_Co_bin_9_k141_1992394_length_2814_cov_119.0000_2	acr3	SF_Co_bin_9	d__Bacteria;p__Bacteroidota;c__Bacteroidia;o__Bacteroidales;f__JAGOPY01;g__;s__	6.3e-148	500.4
QDN-W04B-4228_sbin_51_NODE_7013_length_7056_cov_3.625339_5	acr3	QDN-W04B-4228_sbin_51	d__Bacteria;p__Bacteroidota;c__Bacteroidia;o__Bacteroidales;f__Marinilabiliaceae;g__Alkaliflexus;s__	8.6e-95	325.6
HMR18_6_k141_126961_length_5662_cov_8.1873_2	acr3	HMR18_6	d__Bacteria;p__Bacteroidota;c__Bacteroidia;o__Bacteroidales;f__Prolixibacteraceae;g__Draconibacterium;s__	3.3e-143	484.9
QDN-W04B-4228_sbin_25_NODE_71_length_149578_cov_20.569952_116	acr3	QDN-W04B-4228_sbin_25	d__Bacteria;p__Bacteroidota;c__Bacteroidia;o__Bacteroidales;f__Prolixibacteraceae;g__UBA1413;s__	1.1e-123	420.7
SB_sbin_7_40_k141_127522_length_17740_cov_20.0000_9	acr3	SB_sbin_7_40	d__Bacteria;p__Bacteroidota;c__Bacteroidia;o__Bacteroidales;f__UBA12077;g__UBA12077;s__	1.6e-125	426.7
JL_Co_15_k141_4274143_length_4862_cov_12.9672_4	acr3	JL_Co_15	d__Bacteria;p__Bacteroidota;c__Bacteroidia;o__Bacteroidales;f__UBA12077;g__UBA12077;s__	1.7e-123	420
HMR_Co_S11_972_k141_6331053_1	acr3	HMR_Co_S11_972	d__Bacteria;p__Bacteroidota;c__Bacteroidia;o__Bacteroidales;f__VadinHA17;g__;s__	2.7e-51	182.5
ENP_sbin_10_5_k119_67201_length_4333_cov_4.0000_3	acr3	ENP_sbin_10_5	d__Bacteria;p__Bacteroidota;c__Bacteroidia;o__Bacteroidales;f__VadinHA17;g__;s__	2.5e-125	426.1
QDN-W01B-1949_sbin_42_NODE_291_length_60476_cov_6.938200_60	acr3	QDN-W01B-1949_sbin_42	d__Bacteria;p__Bacteroidota;c__Bacteroidia;o__Cytophagales;f__Cyclobacteriaceae;g__Cecembia;s__Cecembia	8.9e-121	411.1
HY4_Co_92_k141_4156820_length_1617_cov_5.0000_2	acr3	HY4_Co_92	d__Bacteria;p__Bacteroidota;c__Bacteroidia;o__Cytophagales;f__Cyclobacteriaceae;g__S012-113;s__	8.6e-140	473.6
HMR17_17_k141_440128_length_15617_cov_9.0000_5	acr3	HMR17_17	d__Bacteria;p__Bacteroidota;c__Bacteroidia;o__Flavobacteriales;f__Flavobacteriaceae;g__GCA-002733185;s__	2.1e-138	469.1
SF_Co_bin_32_k141_6057613_length_4668_cov_190.4712_4	acr3	SF_Co_bin_32	d__Bacteria;p__Bacteroidota;c__Bacteroidia;o__Flavobacteriales;f__Flavobacteriaceae;g__QNYL01;s__	3.1e-141	478.4
HM_cbin_14_k127_367249_length_17823_cov_26.0364_7	acr3	HM_cbin_14	d__Bacteria;p__Bacteroidota;c__Bacteroidia;o__Flavobacteriales;f__Flavobacteriaceae;g__QNYL01;s__	3.4e-141	478.3
HY4_GJ-9_8_k141_209583_length_1797_cov_4.0000_1	acr3	HY4_GJ-9_8	d__Bacteria;p__Bacteroidota;c__Bacteroidia;o__Flavobacteriales;f__Flavobacteriaceae;g__SMXJ01;s__	5.6e-95	326.2
HY4_GA-6_5_k141_290954_length_1760_cov_3.0000_1	acr3	HY4_GA-6_5	d__Bacteria;p__Bacteroidota;c__Ignavibacteria;o__Ignavibacteriales;f__Ignavibacteriaceae;g__BMS3ABIN03;s__	2.3e-130	442.6
SH-W20A-1310_sbin_20_NODE_18403_length_4622_cov_7.954018_2	acr3	SH-W20A-1310_sbin_20	d__Bacteria;p__Bipolaricaulota;c__Bipolaricaulia;o__UBA7950;f__UBA9294;g__UBA9294;s__	5.1e-119	405.3
SB_cbin_146_k141_323580_length_4982_cov_391.2774_3	acr3	SB_cbin_146	d__Bacteria;p__Bipolaricaulota;c__Bipolaricaulia;o__UBA7950;f__UBA9294;g__UBA9294;s__	8.8e-108	368.3
SB_cbin_54_k141_115697_length_44792_cov_271.6726_29	acr3	SB_cbin_54	d__Bacteria;p__Caldisericota;c__Caldisericia;o__Caldisericales;f__Caldisericaceae;g__UBA646;s__UBA646	3.1e-127	432.3
SB_sbin_2_11_k141_128601_length_5195_cov_11.5293_4	acr3	SB_sbin_2_11	d__Bacteria;p__Calditrichota;c__Calditrichia;o__;f__;g__;s__	4.7e-152	514
SF_Co_bin_142_k141_927252_length_4457_cov_139.0000_2	acr3	SF_Co_bin_142	d__Bacteria;p__Calditrichota;c__Calditrichia;o__RBG-13-44-9;f__RBG-13-44-9;g__;s__	1e-152	516.1
HMR_9C2074_S9Ck141_1770241_length_5812_cov_6.0000_5	acr3	HMR_9C2074	d__Bacteria;p__Chloroflexota;c__Anaerolineae;o__Anaerolineales;f__E44-bin32;g__DUEZ01;s__	4.4e-146	494.3
WGoM_cbin_23_k141_240891_length_4494_cov_25.0000_4	acr3	WGoM_cbin_23	d__Bacteria;p__Chloroflexota;c__Anaerolineae;o__Anaerolineales;f__E44-bin32;g__E44-bin32;s__	3.1e-149	504.7
SB_sbin_2_19_k141_366875_length_6973_cov_8.8770_4	acr3	SB_sbin_2_19	d__Bacteria;p__Chloroflexota;c__Anaerolineae;o__Anaerolineales;f__E44-bin32;g__E44-bin32;s__	1.8e-148	502.2
HMR21_1_k141_1144707_length_2365_cov_81.7356_1	acr3	HMR21_1	d__Bacteria;p__Chloroflexota;c__Anaerolineae;o__Anaerolineales;f__E44-bin32;g__E44-bin32;s__	1.1e-148	502.9
HMR_S11_5_14_k141_1447548_length_2807_cov_233.9951_2	acr3	HMR_S11_5_14	d__Bacteria;p__Chloroflexota;c__Anaerolineae;o__Anaerolineales;f__E44-bin32;g__E44-bin32;s__	3.3e-108	369.7
HMR_Co_S11_908_k141_25721707_13	acr3	HMR_Co_S11_908	d__Bacteria;p__Chloroflexota;c__Anaerolineae;o__Anaerolineales;f__E44-bin32;g__E44-bin32;s__E44-bin32	4.5e-119	405.5
HMR_Co_S11_908_k141_16337174_1	acr3	HMR_Co_S11_908	d__Bacteria;p__Chloroflexota;c__Anaerolineae;o__Anaerolineales;f__E44-bin32;g__E44-bin32;s__E44-bin32	3.8e-40	145.8
SB_sbin_1_3_k141_2367688_length_1153_cov_5.0000_2	acr3	SB_sbin_1_3	d__Bacteria;p__Chloroflexota;c__Anaerolineae;o__Anaerolineales;f__E44-bin32;g__W1033;s__	2.3e-98	337.3
SF_Co_bin_33_k141_5448089_length_14412_cov_59.3530_16	acr3	SF_Co_bin_33	d__Bacteria;p__Chloroflexota;c__Anaerolineae;o__Anaerolineales;f__UBA11858;g__;s__	2.7e-56	198.9
SF_Co_bin_151_k141_2298335_length_5404_cov_152.0000_6	acr3	SF_Co_bin_151	d__Bacteria;p__Chloroflexota;c__Anaerolineae;o__Anaerolineales;f__UBA11858;g__;s__	5.1e-149	504
SF_Co_bin_91_k141_6140242_length_4006_cov_19.0000_3	acr3	SF_Co_bin_91	d__Bacteria;p__Chloroflexota;c__Anaerolineae;o__Anaerolineales;f__UBA11858;g__B10-G9;s__	1.7e-148	502.3
SF_Co_bin_62_k141_4446209_length_4729_cov_212.0000_4	acr3	SF_Co_bin_62	d__Bacteria;p__Chloroflexota;c__Anaerolineae;o__Anaerolineales;f__UBA11858;g__B10-G9;s__	1.8e-148	502.2
HY4_GJ-10_7_k141_278617_length_2255_cov_9.5572_2	acr3	HY4_GJ-10_7	d__Bacteria;p__Chloroflexota;c__Anaerolineae;o__Anaerolineales;f__UBA11858;g__B10-G9;s__	8.3e-150	506.6
HMR_S11_1_15_k141_2421729_length_30973_cov_12.0227_26	acr3	HMR_S11_1_15	d__Bacteria;p__Chloroflexota;c__Anaerolineae;o__Anaerolineales;f__UBA11858;g__B10-G9;s__	1.5e-147	499.2
SF_HDNA3_14_k141_1186858_length_1757_cov_7.8317_2	acr3	SF_HDNA3_14	d__Bacteria;p__Chloroflexota;c__Anaerolineae;o__Anaerolineales;f__UBA11858;g__UBA11858;s__	6e-96	329.4
SF_Co_bin_166_k141_1275502_length_1456_cov_492.0000_2	acr3	SF_Co_bin_166	d__Bacteria;p__Chloroflexota;c__Anaerolineae;o__Anaerolineales;f__UBA11858;g__UBA11858;s__	7.9e-89	306
SB_cbin_191_k141_5467007_length_1552_cov_14.0000_2	acr3	SB_cbin_191	d__Bacteria;p__Chloroflexota;c__Anaerolineae;o__Anaerolineales;f__UBA11858;g__UBA11858;s__	1.5e-109	374.1
HY4_Co_14_k141_2036636_length_4685_cov_11.7969_3	acr3	HY4_Co_14	d__Bacteria;p__Chloroflexota;c__Anaerolineae;o__Anaerolineales;f__UBA4823;g__;s__	9.7e-146	493.2
HMR_Co_S11_376_k141_23653755_1	acr3	HMR_Co_S11_376	d__Bacteria;p__Chloroflexota;c__Anaerolineae;o__Anaerolineales;f__UBA4823;g__;s__	4.5e-81	280.4
SB_sbin_8_12_k141_951471_length_5882_cov_35.7521_2	acr3	SB_sbin_8_12	d__Bacteria;p__Chloroflexota;c__Anaerolineae;o__Anaerolineales;f__UBA4823;g__9FT-COMBO-55-16;s__	2.7e-146	495
HMR_S11_4_48_k141_469671_length_8113_cov_643.6417_6	acr3	HMR_S11_4_48	d__Bacteria;p__Chloroflexota;c__Anaerolineae;o__Anaerolineales;f__UBA4823;g__9FT-COMBO-55-16;s__	1.6e-147	499.1
SB_sbin_2_51_k141_1220042_length_1900_cov_11.0000_1	acr3	SB_sbin_2_51	d__Bacteria;p__Chloroflexota;c__Anaerolineae;o__Anaerolineales;f__UBA4823;g__DSPF01;s__	2.9e-145	491.6
SB_cbin_118_k141_5475598_length_2438_cov_399.4523_1	acr3	SB_cbin_118	d__Bacteria;p__Chloroflexota;c__Anaerolineae;o__Anaerolineales;f__UBA4823;g__DSPF01;s__	8.4e-67	233.5
SB_cbin_118_k141_1665694_length_5429_cov_44.2029_2	acr3	SB_cbin_118	d__Bacteria;p__Chloroflexota;c__Anaerolineae;o__Anaerolineales;f__UBA4823;g__DSPF01;s__	1.5e-149	505.7
HY4_Co_83_k141_3173564_length_3401_cov_8.0000_3	acr3	HY4_Co_83	d__Bacteria;p__Chloroflexota;c__Anaerolineae;o__B4-G1;f__B4-G1;g__;s__	2e-87	301.3
SH-W20A-1310_sbin_69_NODE_42729_length_2852_cov_3.780122_2	acr3	SH-W20A-1310_sbin_69	d__Bacteria;p__Chloroflexota;c__Anaerolineae;o__B4-G1;f__B4-G1;g__BS750m-G37;s__	1.8e-86	298.2
SB_sbin_5_51_k141_473300_length_8498_cov_13.0000_4	acr3	SB_sbin_5_51	d__Bacteria;p__Chloroflexota;c__Anaerolineae;o__B4-G1;f__B4-G1;g__BS750m-G37;s__	1.1e-84	292.4
SF_Co_bin_90_k141_2968002_length_2364_cov_169.9280_1	acr3	SF_Co_bin_90	d__Bacteria;p__Chloroflexota;c__Anaerolineae;o__B4-G1;f__SLSP01;g__;s__	1.2e-86	298.7
SF_Co_bin_105_k141_3269746_length_1566_cov_152.4604_1	acr3	SF_Co_bin_105	d__Bacteria;p__Chloroflexota;c__Anaerolineae;o__JAAYZQ01;f__JAAYZQ01;g__;s__	1.5e-142	482.7
HMR_Co_S11_675_k141_872641_1	acr3	HMR_Co_S11_675	d__Bacteria;p__Chloroflexota;c__Anaerolineae;o__JAAYZQ01;f__JAAYZQ01;g__;s__	1.4e-134	456.5
HMR26_15_k141_717430_length_7029_cov_9.7998_7	acr3	HMR26_15	d__Bacteria;p__Chloroflexota;c__Anaerolineae;o__Promineofilales;f__UBA4811;g__GLR113;s__	1.4e-83	288.7
HMR26_15_k141_276203_length_3933_cov_7.0401_3	acr3	HMR26_15	d__Bacteria;p__Chloroflexota;c__Anaerolineae;o__Promineofilales;f__UBA4811;g__GLR113;s__	6.1e-137	464.3
HY4_Co_10_k141_2270384_length_10224_cov_19.9092_15	acr3	HY4_Co_10	d__Bacteria;p__Chloroflexota;c__Anaerolineae;o__Promineofilales;f__UBA4811;g__GLR113;s__GLR113	8.6e-74	256.5
SMM_sbin_6_k141_1807626_length_3558_cov_11.0000_5	acr3	SMM_sbin_6	d__Bacteria;p__Chloroflexota;c__Anaerolineae;o__S140-20;f__S140-20;g__;s__	1.4e-110	377.5
HY4_Co_24_k141_3839430_length_4709_cov_7.8130_3	acr3	HY4_Co_24	d__Bacteria;p__Chloroflexota;c__Anaerolineae;o__S140-20;f__S140-20;g__;s__	2e-88	304.7
QDN-W03B-2880_sbin_13_NODE_6198_length_5297_cov_9.751431_4	acr3	QDN-W03B-2880_sbin_13	d__Bacteria;p__Chloroflexota;c__Anaerolineae;o__UBA1429;f__UBA1429;g__;s__	1.4e-93	321.6
SH-W20A-3080_sbin_17_NODE_15901_length_4763_cov_4.089210_4	acr3	SH-W20A-3080_sbin_17	d__Bacteria;p__Chloroflexota;c__Anaerolineae;o__UBA7937;f__;g__;s__	4.2e-83	287.1
SH-W20A-1310_sbin_47_NODE_174421_length_1251_cov_25.916388_1	acr3	SH-W20A-1310_sbin_47	d__Bacteria;p__Chloroflexota;c__Anaerolineae;o__UBA7937;f__B3-Chlor;g__B3-Chlor;s__	6.1e-143	484
SB_sbin_6_18_k141_514262_length_3144_cov_10.0000_2	acr3	SB_sbin_6_18	d__Bacteria;p__Chloroflexota;c__Anaerolineae;o__UBA7937;f__B3-Chlor;g__B3-Chlor;s__	6.1e-85	293.2
SB_cbin_74_k141_5814296_length_35149_cov_101.8596_30	acr3	SB_cbin_74	d__Bacteria;p__Chloroflexota;c__Anaerolineae;o__UBA7937;f__B3-Chlor;g__B3-Chlor;s__	2.6e-133	452.3
QDN-W01B-1949_sbin_1_NODE_638_length_39103_cov_14.813998_45	acr3	QDN-W01B-1949_sbin_1	d__Bacteria;p__Chloroflexota;c__Anaerolineae;o__UBA7937;f__B3-Chlor;g__B3-Chlor;s__	4.7e-70	244.2
HM_sbin_20_3_k127_70330_length_4099_cov_129.0884_3	acr3	HM_sbin_20_3	d__Bacteria;p__Chloroflexota;c__Anaerolineae;o__UBA7937;f__UBA7937;g__UBA7937;s__UBA7937	1.2e-141	479.7
QDN-W03B-2880_sbin_11_NODE_92397_length_1045_cov_3.307071_1	acr3	QDN-W03B-2880_sbin_11	d__Bacteria;p__Chloroflexota;c__Anaerolineae;o__VGOG01;f__VGOG01;g__VGOG01;s__	2e-111	380.3
QDN-W03B-2880_sbin_11_NODE_50419_length_1479_cov_2.988764_1	acr3	QDN-W03B-2880_sbin_11	d__Bacteria;p__Chloroflexota;c__Anaerolineae;o__VGOG01;f__VGOG01;g__VGOG01;s__	4.9e-128	434.9
SH-W20A-3880_sbin_21_NODE_1771_length_16152_cov_6.354849_6	acr3	SH-W20A-3880_sbin_21	d__Bacteria;p__Chloroflexota;c__Dehalococcoidia;o__Dehalococcoidales;f__ARS1013;g__ARS1013;s__	2.5e-139	472.1
SH-W20A-3080_sbin_24_NODE_23043_length_3666_cov_11.612573_2	acr3	SH-W20A-3080_sbin_24	d__Bacteria;p__Chloroflexota;c__Dehalococcoidia;o__Dehalococcoidales;f__ARS1013;g__ARS1013;s__	7.8e-139	470.5
SH-W20A-3080_sbin_24_NODE_1370_length_23926_cov_9.020988_6	acr3	SH-W20A-3080_sbin_24	d__Bacteria;p__Chloroflexota;c__Dehalococcoidia;o__Dehalococcoidales;f__ARS1013;g__ARS1013;s__	3.3e-121	412.5
SH-W20A-3880_sbin_35_NODE_2277_length_13757_cov_13.379434_3	acr3	SH-W20A-3880_sbin_35	d__Bacteria;p__Chloroflexota;c__Dehalococcoidia;o__Dehalococcoidales;f__E44-bin46;g__E44-bin46;s__	2.6e-113	386.5
HMR26_7_k141_1144235_length_1536_cov_7.4079_2	acr3	HMR26_7	d__Bacteria;p__Chloroflexota;c__Dehalococcoidia;o__Dehalococcoidales;f__E44-bin46;g__E44-bin46;s__	4.1e-148	501
HMR26_7_k141_1096993_length_3794_cov_13.0000_1	acr3	HMR26_7	d__Bacteria;p__Chloroflexota;c__Dehalococcoidia;o__Dehalococcoidales;f__E44-bin46;g__E44-bin46;s__	2.1e-85	294.7
SH-W20A-2180_sbin_16_NODE_3201_length_8125_cov_18.878810_8	acr3	SH-W20A-2180_sbin_16	d__Bacteria;p__Chloroflexota;c__Dehalococcoidia;o__Dehalococcoidales;f__E44-bin88;g__;s__	5.7e-49	174.8
SB_cbin_36_k141_6008574_length_5290_cov_376.0000_6	acr3	SB_cbin_36	d__Bacteria;p__Chloroflexota;c__Dehalococcoidia;o__Dehalococcoidales;f__E44-bin88;g__;s__	1.6e-115	393.8
SB_cbin_31_k141_1861796_length_31742_cov_64.9424_12	acr3	SB_cbin_31	d__Bacteria;p__Chloroflexota;c__Dehalococcoidia;o__Dehalococcoidales;f__E44-bin88;g__;s__	5.3e-147	497.3
HMR_S11_6_54_k141_1336332_length_3048_cov_14.0000_2	acr3	HMR_S11_6_54	d__Bacteria;p__Chloroflexota;c__Dehalococcoidia;o__Dehalococcoidales;f__E44-bin88;g__;s__	1.2e-145	492.9
SH-W20A-3080_sbin_53_NODE_1249_length_25388_cov_26.062882_10	acr3	SH-W20A-3080_sbin_53	d__Bacteria;p__Chloroflexota;c__Dehalococcoidia;o__Dehalococcoidales;f__E44-bin88;g__E44-bin88;s__	5e-149	504
SH-W20A-1310_sbin_63_NODE_4274_length_10698_cov_8.290238_2	acr3	SH-W20A-1310_sbin_63	d__Bacteria;p__Chloroflexota;c__Dehalococcoidia;o__Dehalococcoidales;f__E44-bin88;g__E44-bin88;s__	1.8e-148	502.2
HMR_Co_S11_831_k141_27406624_2	acr3	HMR_Co_S11_831	d__Bacteria;p__Chloroflexota;c__Dehalococcoidia;o__Dehalococcoidales;f__E44-bin88;g__E44-bin88;s__	1.8e-135	459.4
HMR_Co_S11_312_k141_24428573_8	acr3	HMR_Co_S11_312	d__Bacteria;p__Chloroflexota;c__Dehalococcoidia;o__Dehalococcoidales;f__E44-bin88;g__E44-bin88;s__	1.9e-146	495.5
ENP_cbin_27_k119_13033_length_25536_cov_136.3482_21	acr3	ENP_cbin_27	d__Bacteria;p__Chloroflexota;c__Dehalococcoidia;o__Dehalococcoidales;f__E44-bin88;g__E44-bin88;s__	1.3e-147	499.4
QDN-W04B-580_sbin_32_NODE_8427_length_5163_cov_7.030736_3	acr3	QDN-W04B-580_sbin_32	d__Bacteria;p__Chloroflexota;c__Dehalococcoidia;o__Dehalococcoidales;f__Fen-1064;g__;s__	2.5e-80	278
SF_Co_bin_139_k141_109906_length_3359_cov_18.0000_3	acr3	SF_Co_bin_139	d__Bacteria;p__Chloroflexota;c__Dehalococcoidia;o__Dehalococcoidales;f__Fen-1064;g__DUES01;s__	9.3e-114	388
HY4_Co_50_k141_1313166_length_3835_cov_5.0000_4	acr3	HY4_Co_50	d__Bacteria;p__Chloroflexota;c__Dehalococcoidia;o__Dehalococcoidales;f__Fen-1064;g__DUES01;s__	1.5e-111	380.7
SH-W20A-3880_sbin_7_NODE_6292_length_6768_cov_5.429763_6	acr3	SH-W20A-3880_sbin_7	d__Bacteria;p__Chloroflexota;c__Dehalococcoidia;o__Dehalococcoidales;f__RBG-16-60-22;g__;s__	2.3e-90	311
SH-W20A-3880_sbin_10_NODE_10_length_293840_cov_66.256395_146	acr3	SH-W20A-3880_sbin_10	d__Bacteria;p__Chloroflexota;c__Dehalococcoidia;o__Dehalococcoidales;f__RBG-16-60-22;g__;s__	1.1e-141	479.9
QDN-W04B-4900_sbin_27_NODE_5150_length_9499_cov_15.754765_10	acr3	QDN-W04B-4900_sbin_27	d__Bacteria;p__Chloroflexota;c__Dehalococcoidia;o__Dehalococcoidales;f__RBG-16-60-22;g__;s__	1e-131	447.1
QDN-W01B-4577_sbin_22_NODE_8953_length_4951_cov_3.877247_5	acr3	QDN-W01B-4577_sbin_22	d__Bacteria;p__Chloroflexota;c__Dehalococcoidia;o__Dehalococcoidales;f__RBG-16-60-22;g__;s__	5.2e-79	273.6
QDN-W01B-4577_sbin_22_NODE_8953_length_4951_cov_3.877247_4	acr3	QDN-W01B-4577_sbin_22	d__Bacteria;p__Chloroflexota;c__Dehalococcoidia;o__Dehalococcoidales;f__RBG-16-60-22;g__;s__	5.5e-45	161.7
HMR_S11_3_34_NODE_484_length_21265_cov_9.471759_9	acr3	HMR_S11_3_34	d__Bacteria;p__Chloroflexota;c__Dehalococcoidia;o__Dehalococcoidales;f__RBG-16-60-22;g__;s__	4e-150	507.6
SB_cbin_154_k141_4337142_length_4053_cov_14.0000_3	acr3	SB_cbin_154	d__Bacteria;p__Chloroflexota;c__Dehalococcoidia;o__Dehalococcoidales;f__RBG-16-60-22;g__E44-bin89;s__	3.7e-148	501.2
QDN-W04B-580_sbin_29_NODE_894_length_15847_cov_21.095555_1	acr3	QDN-W04B-580_sbin_29	d__Bacteria;p__Chloroflexota;c__Dehalococcoidia;o__Dehalococcoidales;f__RBG-16-60-22;g__E44-bin89;s__	9.3e-136	460.4
HMR_Co_S11_433_k141_23333369_4	acr3	HMR_Co_S11_433	d__Bacteria;p__Chloroflexota;c__Dehalococcoidia;o__Dehalococcoidales;f__RBG-16-60-22;g__E44-bin89;s__E44-bin89	2.4e-137	465.6
QDN-W01B-1949_sbin_25_NODE_6602_length_8740_cov_23.027058_9	acr3	QDN-W01B-1949_sbin_25	d__Bacteria;p__Chloroflexota;c__Dehalococcoidia;o__Dehalococcoidales;f__RBG-16-60-22;g__GCA-2688435;s__	9.4e-118	401.1
QDN-W01B-1949_sbin_25_NODE_1601_length_21802_cov_21.308916_18	acr3	QDN-W01B-1949_sbin_25	d__Bacteria;p__Chloroflexota;c__Dehalococcoidia;o__Dehalococcoidales;f__RBG-16-60-22;g__GCA-2688435;s__	3.4e-142	481.5
SH-W20A-3080_sbin_20_NODE_17552_length_4442_cov_6.073855_4	acr3	SH-W20A-3080_sbin_20	d__Bacteria;p__Chloroflexota;c__Dehalococcoidia;o__Dehalococcoidales;f__RBG-16-60-22;g__JAFGPF01;s__	9.4e-149	503.1
HMR_S11_6_3_k141_1342245_length_3248_cov_29.1812_4	acr3	HMR_S11_6_3	d__Bacteria;p__Chloroflexota;c__Dehalococcoidia;o__Dehalococcoidales;f__RBG-16-60-22;g__JAFGPF01;s__	1.3e-107	367.7
QDN-W03B-2880_sbin_30_NODE_11891_length_3480_cov_37.071533_1	acr3	QDN-W03B-2880_sbin_30	d__Bacteria;p__Chloroflexota;c__Dehalococcoidia;o__Dehalococcoidales;f__SOJS01;g__SOJS01;s__	3e-59	208.6
ENP_cbin_14_k119_513974_length_5184_cov_30.8353_5	acr3	ENP_cbin_14	d__Bacteria;p__Chloroflexota;c__Dehalococcoidia;o__Dehalococcoidales;f__SOJS01;g__SOJS01;s__	4.7e-139	471.2
ENP_cbin_14_k119_280748_length_8876_cov_95.0000_5	acr3	ENP_cbin_14	d__Bacteria;p__Chloroflexota;c__Dehalococcoidia;o__Dehalococcoidales;f__SOJS01;g__SOJS01;s__	1.5e-150	509
SH-W20A-1310_sbin_58_NODE_39465_length_2990_cov_48.137649_4	acr3	SH-W20A-1310_sbin_58	d__Bacteria;p__Chloroflexota;c__Dehalococcoidia;o__Dehalococcoidales;f__UBA2162;g__JACQGQ01;s__	7.5e-51	181
HM_cbin_45_k127_544254_length_4155_cov_12.0000_2	acr3	HM_cbin_45	d__Bacteria;p__Chloroflexota;c__Dehalococcoidia;o__Dehalococcoidales;f__UBA5627;g__W693;s__	6.3e-95	326
SB_sbin_2_10_k141_744542_length_1817_cov_13.0000_3	acr3	SB_sbin_2_10	d__Bacteria;p__Chloroflexota;c__Dehalococcoidia;o__Dehalococcoidales;f__UBA5760;g__UBA5760;s__	5e-100	342.8
SH-W20A-3880_sbin_5_NODE_193_length_61815_cov_18.509375_31	acr3	SH-W20A-3880_sbin_5	d__Bacteria;p__Chloroflexota;c__Dehalococcoidia;o__Dehalococcoidales;f__W498;g__;s__	1.1e-114	391
SH-W20A-3880_sbin_34_NODE_685_length_29895_cov_90.791991_19	acr3	SH-W20A-3880_sbin_34	d__Bacteria;p__Chloroflexota;c__Dehalococcoidia;o__Dehalococcoidales;f__W498;g__;s__	1.4e-116	397.3
SH-W20A-3080_sbin_25_NODE_196_length_71038_cov_19.882718_10	acr3	SH-W20A-3080_sbin_25	d__Bacteria;p__Chloroflexota;c__Dehalococcoidia;o__Dehalococcoidales;f__W498;g__;s__	1e-147	499.7
SH-W20A-1310_sbin_1_NODE_291_length_42521_cov_75.926082_7	acr3	SH-W20A-1310_sbin_1	d__Bacteria;p__Chloroflexota;c__Dehalococcoidia;o__Dehalococcoidales;f__W498;g__;s__	2.9e-139	471.9
SB_cbin_117_k141_5121723_length_10066_cov_56.0000_8	acr3	SB_cbin_117	d__Bacteria;p__Chloroflexota;c__Dehalococcoidia;o__Dehalococcoidales;f__W498;g__;s__	5e-149	504
QDN-W01B-4577_sbin_29_NODE_7751_length_5487_cov_30.268778_1	acr3	QDN-W01B-4577_sbin_29	d__Bacteria;p__Chloroflexota;c__Dehalococcoidia;o__Dehalococcoidales;f__W498;g__;s__	1.1e-116	397.6
HMR24_4_k141_3803682_length_9301_cov_15.0000_6	acr3	HMR24_4	d__Bacteria;p__Chloroflexota;c__Dehalococcoidia;o__Dehalococcoidales;f__W498;g__;s__	1.1e-137	466.7
HMR_Co_S11_354_k141_20513685_5	acr3	HMR_Co_S11_354	d__Bacteria;p__Chloroflexota;c__Dehalococcoidia;o__Dehalococcoidales;f__W498;g__;s__	2.6e-87	301
SF_Co_bin_131_k141_3537604_length_12288_cov_21.6891_10	acr3	SF_Co_bin_131	d__Bacteria;p__Chloroflexota;c__Dehalococcoidia;o__Dehalococcoidales;f__W498;g__W498;s__	5.6e-114	388.7
HMR_S11_4_20_k141_173191_length_8890_cov_561.1167_3	acr3	HMR_S11_4_20	d__Bacteria;p__Chloroflexota;c__Dehalococcoidia;o__Dehalococcoidales;f__W498;g__W498;s__	9e-117	397.9
SH-W20A-1310_sbin_26_NODE_38591_length_3029_cov_3.038332_1	acr3	SH-W20A-1310_sbin_26	d__Bacteria;p__Chloroflexota;c__Dehalococcoidia;o__DSTF01;f__JACRBR01;g__;s__	1.7e-143	485.9
SH-W20A-3080_sbin_4_NODE_359_length_52545_cov_27.675824_12	acr3	SH-W20A-3080_sbin_4	d__Bacteria;p__Chloroflexota;c__Dehalococcoidia;o__E44-bin15;f__E44-bin15;g__;s__	6.6e-116	395
SB_sbin_8_34_k141_446210_length_15963_cov_22.2782_20	acr3	SB_sbin_8_34	d__Bacteria;p__Chloroflexota;c__Dehalococcoidia;o__E44-bin15;f__E44-bin15;g__;s__	8e-118	401.3
SB_cbin_257_k141_1383714_length_8918_cov_83.7635_8	acr3	SB_cbin_257	d__Bacteria;p__Chloroflexota;c__Dehalococcoidia;o__E44-bin15;f__E44-bin15;g__;s__	4.1e-118	402.3
SB_sbin_6_27_k141_1204683_length_21602_cov_19.0260_20	acr3	SB_sbin_6_27	d__Bacteria;p__Chloroflexota;c__Dehalococcoidia;o__E44-bin15;f__E44-bin15;g__E29-bin15;s__	5.5e-99	339.4
SH-W20A-3080_sbin_13_NODE_1128_length_27137_cov_4.724319_12	acr3	SH-W20A-3080_sbin_13	d__Bacteria;p__Chloroflexota;c__Dehalococcoidia;o__E44-bin15;f__E44-bin15;g__E44-bin26;s__	9.8e-74	256.3
QDN-W04B-580_sbin_36_NODE_636_length_18723_cov_6.768642_19	acr3	QDN-W04B-580_sbin_36	d__Bacteria;p__Chloroflexota;c__Dehalococcoidia;o__E44-bin15;f__E44-bin15;g__JADFVG01;s__	8.7e-116	394.7
ENP_cbin_12_k119_595650_length_22167_cov_28.9746_9	acr3	ENP_cbin_12	d__Bacteria;p__Chloroflexota;c__Dehalococcoidia;o__E44-bin15;f__E44-bin15;g__JADFVG01;s__	1.2e-116	397.5
HMR_S11_7_20_k141_79634_length_17388_cov_18.0000_13	acr3	HMR_S11_7_20	d__Bacteria;p__Chloroflexota;c__Dehalococcoidia;o__E44-bin15;f__E44-bin15;g__JADFVG01;s__JADFVG01	1.3e-116	397.4
SB_cbin_177_k141_795345_length_26177_cov_172.7146_29	acr3	SB_cbin_177	d__Bacteria;p__Chloroflexota;c__Dehalococcoidia;o__GIF9;f__AB-539-J10;g__;s__	2.9e-147	498.2
SB_cbin_153_k141_1562675_length_4694_cov_127.3139_2	acr3	SB_cbin_153	d__Bacteria;p__Chloroflexota;c__Dehalococcoidia;o__GIF9;f__AB-539-J10;g__;s__	1.2e-114	391
QDN-W01B-1949_sbin_41_NODE_77_length_138059_cov_25.089012_85	acr3	QDN-W01B-1949_sbin_41	d__Bacteria;p__Chloroflexota;c__Dehalococcoidia;o__GIF9;f__AB-539-J10;g__;s__	5.5e-117	398.6
QDN-W01B-1949_sbin_41_NODE_77_length_138059_cov_25.089012_63	acr3	QDN-W01B-1949_sbin_41	d__Bacteria;p__Chloroflexota;c__Dehalococcoidia;o__GIF9;f__AB-539-J10;g__;s__	4.5e-117	398.9
QDN-W04B-4900_sbin_48_NODE_107612_length_1278_cov_123.331153_1	acr3	QDN-W04B-4900_sbin_48	d__Bacteria;p__Chloroflexota;c__Dehalococcoidia;o__GIF9;f__AB-539-J10;g__20-14-all-45-10;s__	1.2e-114	390.9
SB_sbin_5_42_k141_354652_length_7188_cov_38.8902_3	acr3	SB_sbin_5_42	d__Bacteria;p__Chloroflexota;c__Dehalococcoidia;o__GIF9;f__AB-539-J10;g__B68-G16;s__	4.3e-73	254.2
HMR26_1_k141_98338_length_1636_cov_2.0000_1	acr3	HMR26_1	d__Bacteria;p__Chloroflexota;c__Dehalococcoidia;o__GIF9;f__AB-539-J10;g__B68-G16;s__	1.2e-115	394.2
SB_cbin_35_k141_6585775_length_137899_cov_41.9180_70	acr3	SB_cbin_35	d__Bacteria;p__Chloroflexota;c__Dehalococcoidia;o__GIF9;f__AB-539-J10;g__CG2-30-46-19;s__	2.3e-137	465.6
QDN-W04B-4900_sbin_34_NODE_3_length_527178_cov_318.042567_53	acr3	QDN-W04B-4900_sbin_34	d__Bacteria;p__Chloroflexota;c__Dehalococcoidia;o__GIF9;f__AB-539-J10;g__E29-bin54;s__E29-bin54	9.1e-114	388
SH-W20A-3080_sbin_5_NODE_2_length_851351_cov_86.138737_840	acr3	SH-W20A-3080_sbin_5	d__Bacteria;p__Chloroflexota;c__Dehalococcoidia;o__GIF9;f__AB-539-J10;g__E44-bin10;s__	1.3e-112	384.2
SB_sbin_2_3_k141_608704_length_34267_cov_41.5655_34	acr3	SB_sbin_2_3	d__Bacteria;p__Chloroflexota;c__Dehalococcoidia;o__GIF9;f__AB-539-J10;g__E44-bin10;s__	3.2e-113	386.2
QDN-W01B-4577_sbin_9_NODE_1144_length_23099_cov_26.421498_15	acr3	QDN-W01B-4577_sbin_9	d__Bacteria;p__Chloroflexota;c__Dehalococcoidia;o__GIF9;f__AB-539-J10;g__SKVJ01;s__	7.6e-121	411.3
SH-W20A-2180_sbin_37_NODE_1578_length_12462_cov_5.390667_11	acr3	SH-W20A-2180_sbin_37	d__Bacteria;p__Chloroflexota;c__Dehalococcoidia;o__GIF9;f__UBA5620;g__;s__	2.1e-149	505.2
SB_cbin_166_k141_3401920_length_2296_cov_16.0000_1	acr3	SB_cbin_166	d__Bacteria;p__Chloroflexota;c__Dehalococcoidia;o__GIF9;f__UBA5620;g__JACNFS01;s__	6.9e-118	401.6
QDN-W04B-4900_sbin_18_NODE_130_length_89574_cov_24.182408_32	acr3	QDN-W04B-4900_sbin_18	d__Bacteria;p__Chloroflexota;c__Dehalococcoidia;o__GIF9;f__UBA5620;g__JACNFS01;s__JACNFS01	7.3e-147	496.9
SH-W20A-1310_sbin_61_NODE_90238_length_1846_cov_3.463987_2	acr3	SH-W20A-1310_sbin_61	d__Bacteria;p__Chloroflexota;c__Dehalococcoidia;o__RBG-13-53-26;f__RBG-13-53-26;g__;s__	8.6e-147	496.7
SH-W20A-2180_sbin_32_NODE_13_length_133080_cov_33.841488_18	acr3	SH-W20A-2180_sbin_32	d__Bacteria;p__Chloroflexota;c__Dehalococcoidia;o__SM23-28-2;f__SM23-28-2;g__SM23-28-2;s__	1.6e-134	456.3
SB_cbin_219_k141_2999204_length_5206_cov_395.1117_6	acr3	SB_cbin_219	d__Bacteria;p__Chloroflexota;c__Dehalococcoidia;o__SM23-28-2;f__SM23-28-2;g__SM23-28-2;s__	2.3e-64	225.5
SB_cbin_219_k141_2805430_length_2250_cov_31.0000_1	acr3	SB_cbin_219	d__Bacteria;p__Chloroflexota;c__Dehalococcoidia;o__SM23-28-2;f__SM23-28-2;g__SM23-28-2;s__	7.8e-124	421.1
HMR_S11_4_41_k141_516020_length_2287_cov_1243.4814_2	acr3	HMR_S11_4_41	d__Bacteria;p__Chloroflexota;c__Dehalococcoidia;o__SM23-28-2;f__SM23-28-2;g__SM23-28-2;s__	1.8e-144	489
HMR_S11_2_21_NODE_4265_length_4849_cov_22.999791_2	acr3	HMR_S11_2_21	d__Bacteria;p__Chloroflexota;c__Dehalococcoidia;o__SM23-28-2;f__SM23-28-2;g__SM23-28-2;s__	4.7e-144	487.7
SH-W20A-3880_sbin_27_NODE_9731_length_5067_cov_7.148643_5	acr3	SH-W20A-3880_sbin_27	d__Bacteria;p__Chloroflexota;c__Dehalococcoidia;o__SZUA-161;f__SpSt-899;g__;s__	7.1e-119	404.8
SH-W20A-766_sbin_18_NODE_64_length_52375_cov_14.957626_16	acr3	SH-W20A-766_sbin_18	d__Bacteria;p__Chloroflexota;c__Dehalococcoidia;o__SZUA-161;f__SZUA-161;g__SZUA-161;s__	2.8e-152	514.7
WGoM_cbin_46_k141_848321_length_2174_cov_235.9105_3	acr3	WGoM_cbin_46	d__Bacteria;p__Chloroflexota;c__Dehalococcoidia;o__SZUA-161;f__SZUA-161;g__W281;s__	7.1e-39	141.6
SB_sbin_1_17_k141_686671_length_3488_cov_8.0000_1	acr3	SB_sbin_1_17	d__Bacteria;p__Chloroflexota;c__Dehalococcoidia;o__UBA3495;f__UBA3495;g__GCA-2707185;s__	5.7e-83	286.7
SB_sbin_5_7_k141_726766_length_6489_cov_25.1779_7	acr3	SB_sbin_5_7	d__Bacteria;p__Cloacimonadota;c__Cloacimonadia;o__JGIOTU-2;f__JGIOTU-2;g__JGIOTU-2;s__	6.3e-131	444.5
QDN-W04B-4228_sbin_40_NODE_8485_length_6143_cov_3.319152_7	acr3	QDN-W04B-4228_sbin_40	d__Bacteria;p__Deferribacterota;c__Deferribacteres;o__Deferribacterales;f__Denitrovibrionaceae;g__Geovibrio;s__	9.7e-68	236.6
SH-W20A-2180_sbin_28_NODE_12479_length_3723_cov_2.808615_2	acr3	SH-W20A-2180_sbin_28	d__Bacteria;p__Desulfobacterota;c__;o__;f__;g__;s__	8.7e-147	496.7
SCS_cbin_129_cosample_000009763850_2	acr3	SCS_cbin_129	d__Bacteria;p__Desulfobacterota;c__BSN033;o__WVXP01;f__WVXP01;g__;s__	1.4e-96	331.5
SH-W20A-3080_sbin_37_NODE_868_length_31829_cov_825.442595_14	acr3	SH-W20A-3080_sbin_37	d__Bacteria;p__Desulfobacterota;c__Desulfobacteria;o__C00003060;f__C00003060;g__C00003060;s__	1.4e-125	426.9
SH-W20A-1310_sbin_27_NODE_55044_length_2464_cov_10.564965_1	acr3	SH-W20A-1310_sbin_27	d__Bacteria;p__Desulfobacterota;c__Desulfobacteria;o__C00003060;f__C00003060;g__C00003060;s__	1.3e-126	430.2
SF_GA-4_5_k141_203276_length_3705_cov_8.0000_5	acr3	SF_GA-4_5	d__Bacteria;p__Desulfobacterota;c__Desulfobacteria;o__C00003060;f__C00003060;g__C00003060;s__	2.8e-123	419.3
HMR26_23_k141_2000825_length_3640_cov_4.9143_5	acr3	HMR26_23	d__Bacteria;p__Desulfobacterota;c__Desulfobacteria;o__C00003060;f__C00003060;g__S7086C20;s__	8.4e-151	509.9
HY4_GJ-10_34_k141_868464_length_17078_cov_16.0947_3	acr3	HY4_GJ-10_34	d__Bacteria;p__Desulfobacterota;c__Desulfobacteria;o__Desulfobacterales;f__;g__;s__	9.1e-148	499.9
HMR_7C1228_S7Ck141_3275636_length_8648_cov_7.0000_10	acr3	HMR_7C1228	d__Bacteria;p__Desulfobacterota;c__Desulfobacteria;o__Desulfobacterales;f__4572-123;g__;s__	2.6e-122	416.1
SF_Co_bin_58_k141_5807788_length_1580_cov_6.0000_1	acr3	SF_Co_bin_58	d__Bacteria;p__Desulfobacterota;c__Desulfobacteria;o__Desulfobacterales;f__B30-G6;g__;s__	1.8e-70	245.5
SB_sbin_7_22_k141_867690_length_21250_cov_22.0000_25	acr3	SB_sbin_7_22	d__Bacteria;p__Desulfobacterota;c__Desulfobacteria;o__Desulfobacterales;f__Desulfobacteraceae;g__Desulfobacula;s__	6.5e-124	421.4
SF_GA-4_10_k141_807452_length_1513_cov_294.2464_1	acr3	SF_GA-4_10	d__Bacteria;p__Desulfobacterota;c__Desulfobacteria;o__Desulfobacterales;f__ETH-SRB1;g__B13-G4;s__	4.9e-87	300.1
HMR18_2_k141_977464_length_9541_cov_74.0468_8	acr3	HMR18_2	d__Bacteria;p__Desulfobacterota;c__Desulfobacteria;o__Desulfobacterales;f__ETH-SRB1;g__B13-G4;s__	1.1e-118	404.2
HMR_S11_6_22_k141_1363945_length_15282_cov_28.5890_4	acr3	HMR_S11_6_22	d__Bacteria;p__Desulfobacterota;c__Desulfobacteria;o__Desulfobacterales;f__ETH-SRB1;g__B13-G4;s__	4.5e-120	408.8
SB_sbin_7_23_k141_517927_length_21757_cov_40.7250_6	acr3	SB_sbin_7_23	d__Bacteria;p__Desulfobacterota;c__Desulfobacteria;o__Desulfobacterales;f__ETH-SRB1;g__Desulfaltia;s__	4e-121	412.2
QDN-W04B-580_sbin_21_NODE_62518_length_1849_cov_3.795429_2	acr3	QDN-W04B-580_sbin_21	d__Bacteria;p__Desulfobacterota;c__Desulfobacteria;o__Desulfobacterales;f__UBA11574;g__;s__	1.8e-122	416.6
QDN-W03B-2880_sbin_21_NODE_2479_length_9705_cov_95.903212_7	acr3	QDN-W03B-2880_sbin_21	d__Bacteria;p__Desulfobacterota;c__Desulfobacteria;o__Desulfobacterales;f__UBA11574;g__;s__	8.1e-125	424.4
SB_sbin_2_20_k141_716091_length_24385_cov_22.2816_6	acr3	SB_sbin_2_20	d__Bacteria;p__Desulfobacterota;c__Desulfobacteria;o__Desulfobacterales;f__UBA11574;g__S5133MH16;s__	6.2e-122	414.9
SB_sbin_2_20_k141_204208_length_1859_cov_15.7707_2	acr3	SB_sbin_2_20	d__Bacteria;p__Desulfobacterota;c__Desulfobacteria;o__Desulfobacterales;f__UBA11574;g__S5133MH16;s__	1.1e-148	503
HMR_S11_1_6_k141_2063884_length_11143_cov_10.0000_12	acr3	HMR_S11_1_6	d__Bacteria;p__Desulfobacterota;c__Desulfobacteria;o__Desulfobacterales;f__UBA11574;g__S5133MH16;s__	3e-40	146.1
SF_Co_bin_63_k141_1097391_length_9217_cov_428.1766_8	acr3	SF_Co_bin_63	d__Bacteria;p__Desulfobacterota;c__Desulfobacteria;o__Desulfobacterales;f__UBA11574;g__S5133MH16;s__S5133MH16	9.4e-125	424.1
SB_cbin_72_k141_3325505_length_4589_cov_40.2833_3	acr3	SB_cbin_72	d__Bacteria;p__Desulfobacterota;c__Desulfobulbia;o__Desulfobulbales;f__Desulfobulbaceae;g__;s__	6.1e-124	421.5
SCS_cbin_66_cosample_000011542383_3	acr3	SCS_cbin_66	d__Bacteria;p__Desulfobacterota;c__Desulfobulbia;o__Desulfobulbales;f__Desulfobulbaceae;g__Desulfobulbus;s__	5.1e-143	484.2
SF_Co_bin_81_k141_4695571_length_2757_cov_148.5245_3	acr3	SF_Co_bin_81	d__Bacteria;p__Desulfobacterota;c__Desulfobulbia;o__Desulfobulbales;f__Desulfocapsaceae;g__Desulfocapsa;s__	1.1e-66	233.1
SCS_cbin_99_cosample_000009866782_1	acr3	SCS_cbin_99	d__Bacteria;p__Desulfobacterota;c__Desulfobulbia;o__Desulfobulbales;f__Desulfocapsaceae;g__Desulfofustis;s__	3e-41	149.4
SF_Co_bin_148_k141_2721202_length_4532_cov_719.7939_5	acr3	SF_Co_bin_148	d__Bacteria;p__Desulfobacterota;c__Desulfobulbia;o__Desulfobulbales;f__Desulfurivibrionaceae;g__;s__	2.8e-123	419.3
QDN-W04B-4900_sbin_22_NODE_45_length_166265_cov_23.304693_29	acr3	QDN-W04B-4900_sbin_22	d__Bacteria;p__Desulfobacterota;c__Desulfuromonadia;o__Desulfuromonadales;f__Geoalkalibacteraceae;g__Geoalkalibacter;s__	1.9e-150	508.7
QDN-W04B-4900_sbin_1_NODE_18_length_241667_cov_42.816201_82	acr3	QDN-W04B-4900_sbin_1	d__Bacteria;p__Desulfobacterota;c__Desulfuromonadia;o__Desulfuromonadales;f__Geoalkalibacteraceae;g__Geoalkalibacter;s__	1.1e-148	502.9
QDN-W04B-4228_sbin_13_NODE_3764_length_11266_cov_26.541522_12	acr3	QDN-W04B-4228_sbin_13	d__Bacteria;p__Desulfobacterota;c__Desulfuromonadia;o__Desulfuromonadales;f__JACZKF01;g__JACZKF01;s__	4.4e-130	441.7
SB_sbin_2_46_k141_805296_length_17184_cov_16.3648_11	acr3	SB_sbin_2_46	d__Bacteria;p__Desulfobacterota;c__Desulfuromonadia;o__Desulfuromonadales;f__Syntrophotaleaceae;g__Syntrophotalea_A;s__	1.2e-122	417.2
HMR19_18_k141_2321887_length_5023_cov_66.5195_8	acr3	HMR19_18	d__Bacteria;p__Desulfobacterota;c__Dissulfuribacteria;o__Dissulfuribacterales;f__UBA3076;g__UBA3076;s__	1.7e-52	186.4
SH-W20A-3080_sbin_50_NODE_7734_length_7911_cov_37.729633_3	acr3	SH-W20A-3080_sbin_50	d__Bacteria;p__Desulfobacterota;c__DSM-4660;o__Desulfatiglandales;f__B25-G16;g__B33-G16;s__	8.5e-126	427.6
SH-W20A-3080_sbin_50_NODE_31130_length_2953_cov_25.684610_1	acr3	SH-W20A-3080_sbin_50	d__Bacteria;p__Desulfobacterota;c__DSM-4660;o__Desulfatiglandales;f__B25-G16;g__B33-G16;s__	1.7e-131	446.4
SH-W20A-3080_sbin_50_NODE_20361_length_4008_cov_52.079433_5	acr3	SH-W20A-3080_sbin_50	d__Bacteria;p__Desulfobacterota;c__DSM-4660;o__Desulfatiglandales;f__B25-G16;g__B33-G16;s__	8.5e-126	427.6
WGoM_sbin_oily_2_k141_1053901_length_3104_cov_65.9467_2	acr3	WGoM_sbin_oily_2	d__Bacteria;p__Desulfobacterota;c__DSM-4660;o__Desulfatiglandales;f__Desulfatiglandaceae;g__;s__	2.5e-126	429.3
SB_cbin_231_k141_7035973_length_43839_cov_26.5804_34	acr3	SB_cbin_231	d__Bacteria;p__Desulfobacterota;c__DSM-4660;o__Desulfatiglandales;f__Desulfatiglandaceae;g__;s__	1.6e-127	433.3
SF_HDNA3_10_k141_1899240_length_4436_cov_19.0000_1	acr3	SF_HDNA3_10	d__Bacteria;p__Desulfobacterota;c__DSM-4660;o__Desulfatiglandales;f__Desulfatiglandaceae;g__4484-190-2;s__	2.8e-123	419.3
HY4_GA-7_5_k141_138530_length_3656_cov_7.9582_1	acr3	HY4_GA-7_5	d__Bacteria;p__Desulfobacterota;c__DSM-4660;o__Desulfatiglandales;f__Desulfatiglandaceae;g__4484-190-2;s__	8.9e-124	420.9
HMR20_18_k141_944620_length_2571_cov_18.4852_7	acr3	HMR20_18	d__Bacteria;p__Desulfobacterota;c__DSM-4660;o__Desulfatiglandales;f__Desulfatiglandaceae;g__4484-190-2;s__	5e-64	224.4
HM_sbin_21_14_k127_145035_length_1846_cov_4.0000_3	acr3	HM_sbin_21_14	d__Bacteria;p__Desulfobacterota;c__DSM-4660;o__Desulfatiglandales;f__Desulfatiglandaceae;g__4484-190-2;s__	3e-72	251.4
SF_GA-1_3_k141_1036396_length_3093_cov_8.0000_2	acr3	SF_GA-1_3	d__Bacteria;p__Desulfobacterota;c__DSM-4660;o__Desulfatiglandales;f__Desulfatiglandaceae;g__Desulfacyla;s__	2.8e-123	419.3
SB_sbin_6_36_k141_478267_length_5550_cov_293.8661_2	acr3	SB_sbin_6_36	d__Bacteria;p__Desulfobacterota;c__DSM-4660;o__Desulfatiglandales;f__Desulfatiglandaceae;g__Desulfacyla;s__	1e-124	424.1
HY4_GJ-10_1_k141_1151323_length_2033_cov_8.5772_2	acr3	HY4_GJ-10_1	d__Bacteria;p__Desulfobacterota;c__DSM-4660;o__Desulfatiglandales;f__Desulfatiglandaceae;g__Desulfacyla;s__	3e-148	501.5
HY4_GJ-9_10_k141_322030_length_1655_cov_4.0000_2	acr3	HY4_GJ-9_10	d__Bacteria;p__Desulfobacterota;c__DSM-4660;o__Desulfatiglandales;f__Desulfatiglandaceae;g__JABMQV01;s__	1.8e-140	475.9
SF_Co_bin_123_k141_3263444_length_1267_cov_517.9165_1	acr3	SF_Co_bin_123	d__Bacteria;p__Desulfobacterota;c__DSWW01;o__DSWW01;f__DSWW01;g__S015-6;s__	4.1e-46	165.4
HY4_Co_72_k141_2849390_length_3032_cov_9.0000_4	acr3	HY4_Co_72	d__Bacteria;p__Desulfobacterota;c__DSWW01;o__DSWW01;f__DSWW01;g__S015-6;s__	3.8e-126	428.7
GoM_cbin9_k141_2011042_length_1081_cov_6.0000_2	acr3	GoM_cbin9	d__Bacteria;p__Desulfobacterota;c__GWC2-55-46;o__GWC2-55-46;f__;g__;s__	1.1e-56	200.2
SH-W20A-1310_sbin_53_NODE_14837_length_5212_cov_3.844871_7	acr3	SH-W20A-1310_sbin_53	d__Bacteria;p__Desulfobacterota;c__JACPFL01;o__;f__;g__;s__	2.2e-147	498.6
QDN-W01B-1949_sbin_19_NODE_1288_length_24937_cov_5.004140_6	acr3	QDN-W01B-1949_sbin_19	d__Bacteria;p__Desulfobacterota;c__Syntrophia;o__Syntrophales;f__UBA2210;g__JAFGPZ01;s__	1.4e-147	499.3
HM_sbin_20_17_k127_78681_length_2590_cov_10.0000_1	acr3	HM_sbin_20_17	d__Bacteria;p__Desulfobacterota;c__Syntrophia;o__Syntrophales;f__UBA2210;g__UBA2210;s__	4.3e-132	448.3
SF_Co_bin_164_k141_2580056_length_1652_cov_10.8557_2	acr3	SF_Co_bin_164	d__Bacteria;p__Desulfobacterota;c__Syntrophobacteria;o__BM002;f__BM002;g__BM002;s__	1.1e-150	509.4
HY4_GJ-12_2_k141_81555_length_3349_cov_7.0087_2	acr3	HY4_GJ-12_2	d__Bacteria;p__Desulfobacterota;c__Syntrophobacteria;o__BM002;f__BM002;g__BM002;s__	2.4e-151	511.7
HMR23_5_k141_827670_length_2893_cov_11.0000_3	acr3	HMR23_5	d__Bacteria;p__Desulfobacterota;c__Syntrophobacteria;o__BM002;f__BM002;g__BM002;s__	4.3e-150	507.5
HMR_S11_1_31_k141_947727_length_5267_cov_49.9961_4	acr3	HMR_S11_1_31	d__Bacteria;p__Desulfobacterota;c__Syntrophobacteria;o__BM002;f__BM002;g__BM002;s__	2.5e-150	508.3
GoM_D24_sbin5_k141_85980_length_1771_cov_11.4804_3	acr3	GoM_D24_sbin5	d__Bacteria;p__Desulfobacterota;c__Syntrophobacteria;o__BM002;f__BM002;g__BM002;s__	4.8e-135	458
HMR19_5_k141_861631_length_2843_cov_13.0000_1	acr3	HMR19_5	d__Bacteria;p__Desulfobacterota;c__UBA8473;o__UBA8473;f__UBA8473;g__;s__	7.5e-83	286.3
HMR1_14_k141_901619_length_2954_cov_10.0000_3	acr3	HMR1_14	d__Bacteria;p__Desulfobacterota;c__WTBG01;o__WTBG01;f__WTBG01;g__WTBG01;s__	9.1e-132	447.2
HY4_GJ-12_4_k141_602924_length_4918_cov_5.0000_2	acr3	HY4_GJ-12_4	d__Bacteria;p__Desulfobacterota;c__WTBG01;o__WTBG01;f__WTBG01;g__WTBG01;s__WTBG01	3e-130	442.3
HY4_Co_65_k141_911017_length_12180_cov_212.0266_11	acr3	HY4_Co_65	d__Bacteria;p__Desulfobacterota;c__WTBG01;o__WTBG01;f__WTBG01;g__WTBG01;s__WTBG01	3e-130	442.3
HMR21_37_k141_1957820_length_3973_cov_10.6712_4	acr3	HMR21_37	d__Bacteria;p__Desulfobacterota;c__WTBG01;o__WTBG01;f__WTBG01;g__WTBG01;s__WTBG01	3.2e-77	267.8
HMR21_37_k141_1315246_length_1707_cov_6.9157_4	acr3	HMR21_37	d__Bacteria;p__Desulfobacterota;c__WTBG01;o__WTBG01;f__WTBG01;g__WTBG01;s__WTBG01	4.1e-89	306.9
HY4_Co_47_k141_4176971_length_5706_cov_5.0000_2	acr3	HY4_Co_47	d__Bacteria;p__Desulfobacterota_D;c__UBA1144;o__UBA2774;f__UBA2774;g__CR02bin9;s__CR02bin9	5.8e-143	484.1
QDN-W04B-4228_sbin_42_NODE_1531_length_22660_cov_4.733643_5	acr3	QDN-W04B-4228_sbin_42	d__Bacteria;p__Desulfobacterota_I;c__Desulfovibrionia;o__Desulfovibrionales;f__Desulfovibrionaceae;g__Desulfohalovibrio;s__Desulfohalovibrio	9e-146	493.3
GoM_cbin16_k141_4258213_length_4109_cov_19.0000_1	acr3	GoM_cbin16	d__Bacteria;p__Eisenbacteria;c__RBG-16-71-46;o__CAIMUX01;f__;g__;s__	7.7e-96	329
SF_Co_bin_64_k141_6942762_length_2165_cov_13.0000_1	acr3	SF_Co_bin_64	d__Bacteria;p__FEN-1099;c__FEN-1099;o__FEN-1099;f__;g__;s__	3.6e-40	145.9
SCS_cbin_120_cosample_000005257080_17	acr3	SCS_cbin_120	d__Bacteria;p__Firmicutes;c__Bacilli;o__Acholeplasmatales;f__Acholeplasmataceae;g__UBA2284;s__	1.8e-126	429.8
QDN-W04B-4228_sbin_44_NODE_2_length_376960_cov_12.546220_53	acr3	QDN-W04B-4228_sbin_44	d__Bacteria;p__Firmicutes;c__Bacilli;o__Erysipelotrichales;f__Erysipelotrichaceae;g__UBA2212;s__	3.1e-133	452.1
HMR_3C3900_S3Ck141_2018181_length_26277_cov_23.6789_19	acr3	HMR_3C3900	d__Bacteria;p__Firmicutes;c__Bacilli;o__Izemoplasmatales;f__Izemoplasmataceae;g__Izemoplasma_B;s__	1.9e-110	377.1
QDN-W04B-4228_sbin_41_NODE_20803_length_3258_cov_3.449891_1	acr3	QDN-W04B-4228_sbin_41	d__Bacteria;p__Firmicutes_A;c__Clostridia;o__Caldicoprobacterales;f__;g__;s__	6.4e-111	378.7
QDN-W04B-4228_sbin_36_NODE_8135_length_6354_cov_7.512939_5	acr3	QDN-W04B-4228_sbin_36	d__Bacteria;p__Firmicutes_A;c__Clostridia;o__Tissierellales;f__Tissierellaceae;g__Gudongella;s__	3.2e-140	475
HM_cbin_2_k127_1188599_length_5944_cov_29.8804_2	acr3	HM_cbin_2	d__Bacteria;p__Firmicutes_B;c__Desulfotomaculia;o__Desulfotomaculales;f__Pelotomaculaceae;g__UBA3102;s__UBA3102	5e-84	290.2
HM_cbin_44_k127_318878_length_31107_cov_21.9592_3	acr3	HM_cbin_44	d__Bacteria;p__Firmicutes_B;c__Desulfotomaculia;o__Desulfotomaculales;f__Pelotomaculaceae;g__UBA3103;s__UBA3103	2.4e-153	518.2
HM_cbin_9_k127_701855_length_15584_cov_9.0000_5	acr3	HM_cbin_9	d__Bacteria;p__Firmicutes_B;c__Syntrophomonadia;o__Syntrophomonadales;f__Syntrophomonadaceae;g__JACIYB01;s__	1.9e-150	508.7
HM_cbin_20_k127_1121261_length_2437_cov_9.0000_2	acr3	HM_cbin_20	d__Bacteria;p__Firmicutes_B;c__Syntrophomonadia;o__Syntrophomonadales;f__Syntrophomonadaceae;g__JACIYB01;s__	8.2e-121	411.2
SB_cbin_116_k141_725771_length_8537_cov_185.1727_6	acr3	SB_cbin_116	d__Bacteria;p__Firmicutes_D;c__Dethiobacteria;o__DTU022;f__DTU022;g__;s__	1.9e-121	413.3
HY4_Co_43_k141_2994025_length_6503_cov_15.5531_2	acr3	HY4_Co_43	d__Bacteria;p__Gemmatimonadota;c__Gemmatimonadetes;o__Gemmatimonadales;f__GWC2-71-9;g__WVYX01;s__	7.1e-114	388.4
GoM_cbin4_k141_1860242_length_1918_cov_9.0000_2	acr3	GoM_cbin4	d__Bacteria;p__Gemmatimonadota;c__Gemmatimonadetes;o__Gemmatimonadales;f__GWC2-71-9;g__WVYX01;s__	9.4e-116	394.5
HY4_GJ-10_10_k141_418031_length_4024_cov_14.0000_5	acr3	HY4_GJ-10_10	d__Bacteria;p__Gemmatimonadota;c__Gemmatimonadetes;o__KS3-K002;f__JABDQB01;g__JABDQB01;s__	4.4e-149	504.2
HMR17_10_k141_596086_length_2040_cov_7.0000_2	acr3	HMR17_10	d__Bacteria;p__Gemmatimonadota;c__Gemmatimonadetes;o__Longimicrobiales;f__UBA6960;g__;s__	2.4e-148	501.8
HMR_7C1273_S7Ck141_1792873_length_4319_cov_3.8439_1	acr3	HMR_7C1273	d__Bacteria;p__Gemmatimonadota;c__Gemmatimonadetes;o__Longimicrobiales;f__UBA6960;g__;s__	1.3e-93	321.7
SF_HDNA4_26_k141_1006789_length_1676_cov_8.0000_1	acr3	SF_HDNA4_26	d__Bacteria;p__Gemmatimonadota;c__Gemmatimonadetes;o__Longimicrobiales;f__UBA6960;g__JABDNZ01;s__	1.6e-138	469.4
SF_Co_bin_145_k141_4254890_length_3332_cov_12.0000_1	acr3	SF_Co_bin_145	d__Bacteria;p__Gemmatimonadota;c__Gemmatimonadetes;o__Longimicrobiales;f__UBA6960;g__JABDNZ01;s__	3.1e-148	501.4
HY4_Co_23_k141_981068_length_2768_cov_28.0000_1	acr3	HY4_Co_23	d__Bacteria;p__Gemmatimonadota;c__Gemmatimonadetes;o__Longimicrobiales;f__UBA6960;g__JABDNZ01;s__	1.1e-144	489.7
SCS_cbin_164_cosample_000005945775_1	acr3	SCS_cbin_164	d__Bacteria;p__Gemmatimonadota;c__Glassbacteria;o__GWA2-58-10;f__GWA2-58-10;g__;s__	7.5e-111	378.4
SCS_cbin_10_cosample_000005090468_6	acr3	SCS_cbin_10	d__Bacteria;p__Gemmatimonadota;c__Glassbacteria;o__GWA2-58-10;f__GWA2-58-10;g__JAFGTO01;s__	1.5e-146	495.9
SB_sbin_7_41_k141_575821_length_1179_cov_11.0000_2	acr3	SB_sbin_7_41	d__Bacteria;p__JAHJDO01;c__JAHJDO01;o__JAHJDO01;f__JAHJDO01;g__;s__	1.7e-89	308.2
SB_sbin_7_41_k141_40541_length_1028_cov_3.0000_2	acr3	SB_sbin_7_41	d__Bacteria;p__JAHJDO01;c__JAHJDO01;o__JAHJDO01;f__JAHJDO01;g__;s__	2.8e-65	228.5
WGoM_cbin_44_k141_2465747_length_1345_cov_4.0000_1	acr3	WGoM_cbin_44	d__Bacteria;p__Krumholzibacteriota;c__Krumholzibacteria;o__JACNKJ01;f__;g__;s__	7.2e-101	345.6
HMR1_19_k141_1032691_length_2907_cov_10.0000_2	acr3	HMR1_19	d__Bacteria;p__Krumholzibacteriota;c__Krumholzibacteria;o__LZORAL124-64-63;f__LZORAL124-64-63;g__LZORAL124-64-63;s__	1e-125	427.3
HY4_Co_18_k141_4186308_length_2398_cov_6.0000_2	acr3	HY4_Co_18	d__Bacteria;p__Krumholzibacteriota;c__Krumholzibacteria;o__WVZY01;f__;g__;s__	1.5e-136	463
SB_sbin_3_25_k141_344960_length_9180_cov_8.0038_1	acr3	SB_sbin_3_25	d__Bacteria;p__Latescibacterota;c__4484-107;o__4484-107;f__4484-107;g__4484-107;s__	7.4e-90	309.3
SB_sbin_3_25_k141_223585_length_9356_cov_7.0000_12	acr3	SB_sbin_3_25	d__Bacteria;p__Latescibacterota;c__4484-107;o__4484-107;f__4484-107;g__4484-107;s__	8.7e-90	309.1
QDN-W01B-4577_sbin_40_NODE_3122_length_10784_cov_4.288284_3	acr3	QDN-W01B-4577_sbin_40	d__Bacteria;p__Latescibacterota;c__Latescibacteria;o__Latescibacterales;f__Latescibacteraceae;g__;s__	7.7e-125	424.4
QDN-W01B-1949_sbin_37_NODE_2499_length_16523_cov_6.522529_1	acr3	QDN-W01B-1949_sbin_37	d__Bacteria;p__Marinisomatota;c__UBA2242;o__UBA2242;f__UBA2242;g__UBA9312;s__	2.8e-65	228.5
HM_cbin_28_k127_125075_length_8804_cov_15.0000_2	acr3	HM_cbin_28	d__Bacteria;p__Marinisomatota;c__UBA2242;o__UBA2242;f__UBA2242;g__UBA9312;s__UBA9312	1.5e-117	400.4
HMR17_39_k141_903542_length_1619_cov_21.4986_2	acr3	HMR17_39	d__Bacteria;p__Marinisomatota;c__UBA8477;o__UBA8477;f__UBA8477;g__JABMPR01;s__	3e-136	462
HMR_Co_S11_962_k141_22173825_2	acr3	HMR_Co_S11_962	d__Bacteria;p__Methylomirabilota;c__Methylomirabilia;o__;f__;g__;s__	1.4e-146	496
HMR17_9_k141_3091482_length_18171_cov_10.0000_11	acr3	HMR17_9	d__Bacteria;p__Myxococcota;c__Polyangia;o__Polyangiales;f__Polyangiaceae;g__;s__	2.3e-148	501.8
HMR17_20_k141_3562196_length_6450_cov_6.0000_4	acr3	HMR17_20	d__Bacteria;p__Myxococcota;c__Polyangia;o__Polyangiales;f__SG8-38;g__B10-G4;s__	9.7e-115	391.2
HY4_Co_44_k141_199653_length_3242_cov_8.0000_3	acr3	HY4_Co_44	d__Bacteria;p__Myxococcota_A;c__UBA9160;o__UBA9160;f__SMWR01;g__;s__	8.6e-120	407.8
QDN-W04B-4900_sbin_23_NODE_35_length_185549_cov_6.672264_1	acr3	QDN-W04B-4900_sbin_23	d__Bacteria;p__Omnitrophota;c__Koll11;o__JABMRN01;f__RBG-13-46-9;g__;s__	7.3e-129	437.7
HMR_Co_S11_605_k141_133461_1	acr3	HMR_Co_S11_605	d__Bacteria;p__Patescibacteria;c__Paceibacteria;o__Portnoybacterales_A;f__;g__;s__	1.5e-70	245.9
QDN-W04B-480_sbin_21_NODE_10556_length_3457_cov_7.711052_7	acr3	QDN-W04B-480_sbin_21	d__Bacteria;p__Patescibacteria;c__WWE3;o__;f__;g__;s__	5.6e-65	227.5
HMR_Co_S11_888_k141_21759027_3	acr3	HMR_Co_S11_888	d__Bacteria;p__Planctomycetota;c__B129-G9;o__B129-G9;f__B129-G9;g__;s__	4.9e-131	444.8
HY4_Co_70_k141_762717_length_2622_cov_4.0000_1	acr3	HY4_Co_70	d__Bacteria;p__Planctomycetota;c__B15-G4;o__B15-G4;f__;g__;s__	8.6e-124	421
SB_cbin_101_k141_3517554_length_5065_cov_17.0260_1	acr3	SB_cbin_101	d__Bacteria;p__Planctomycetota;c__Brocadiae;o__Brocadiales;f__2-02-FULL-50-16-A;g__2-02-FULL-50-16-A;s__	1.4e-68	239.3
SB_cbin_101_k141_345029_length_7851_cov_376.9121_7	acr3	SB_cbin_101	d__Bacteria;p__Planctomycetota;c__Brocadiae;o__Brocadiales;f__2-02-FULL-50-16-A;g__2-02-FULL-50-16-A;s__	5.4e-81	280.2
SB_cbin_120_k141_4180506_length_1604_cov_291.3110_2	acr3	SB_cbin_120	d__Bacteria;p__Planctomycetota;c__Brocadiae;o__Brocadiales;f__Scalinduaceae;g__;s__	5.8e-77	266.9
SB_cbin_120_k141_282761_length_12899_cov_151.0000_15	acr3	SB_cbin_120	d__Bacteria;p__Planctomycetota;c__Brocadiae;o__Brocadiales;f__Scalinduaceae;g__;s__	2.6e-127	432.6
HMR_10C5886_S10Ck141_1491629_length_11455_cov_11.7637_4	acr3	HMR_10C5886	d__Bacteria;p__Planctomycetota;c__Brocadiae;o__Brocadiales;f__Scalinduaceae;g__Scalindua_A;s__	9.7e-129	437.3
SH-W20A-3080_sbin_28_NODE_1192_length_26144_cov_5.140059_29	acr3	SH-W20A-3080_sbin_28	d__Bacteria;p__Planctomycetota;c__Brocadiae;o__SM23-32;f__SM23-32;g__;s__	3e-126	429.1
QDN-W04B-4900_sbin_8_NODE_50989_length_2079_cov_3.469368_3	acr3	QDN-W04B-4900_sbin_8	d__Bacteria;p__Planctomycetota;c__Brocadiae;o__SM23-32;f__SM23-32;g__;s__	5.8e-125	424.8
QDN-W04B-4900_sbin_8_NODE_38225_length_2508_cov_2.816959_4	acr3	QDN-W04B-4900_sbin_8	d__Bacteria;p__Planctomycetota;c__Brocadiae;o__SM23-32;f__SM23-32;g__;s__	9.6e-125	424.1
HY4_Co_82_k141_2781440_length_4839_cov_8.0000_4	acr3	HY4_Co_82	d__Bacteria;p__Planctomycetota;c__Brocadiae;o__SM23-32;f__SM23-32;g__JAAYEJ01;s__	4.6e-127	431.8
SB_cbin_46_k141_6517375_length_2137_cov_26.0000_1	acr3	SB_cbin_46	d__Bacteria;p__Planctomycetota;c__DG-23;o__SLPQ01;f__;g__;s__	2.4e-115	393.2
SH-W20A-3080_sbin_63_NODE_23331_length_3633_cov_2.906652_1	acr3	SH-W20A-3080_sbin_63	d__Bacteria;p__Planctomycetota;c__Phycisphaerae;o__FEN-1346;f__FEN-1346;g__;s__	1.2e-73	256
SB_cbin_96_k141_740859_length_2923_cov_393.0000_4	acr3	SB_cbin_96	d__Bacteria;p__Planctomycetota;c__Phycisphaerae;o__FEN-1346;f__FEN-1346;g__;s__	9.8e-125	424.1
QDN-W03B-2880_sbin_20_NODE_389_length_28222_cov_11.553130_21	acr3	QDN-W03B-2880_sbin_20	d__Bacteria;p__Planctomycetota;c__Phycisphaerae;o__FEN-1346;f__FEN-1346;g__;s__	1.6e-124	423.4
SH-W20A-3880_sbin_19_NODE_372_length_42883_cov_11.993626_13	acr3	SH-W20A-3880_sbin_19	d__Bacteria;p__Planctomycetota;c__Phycisphaerae;o__JAACET01;f__JAACET01;g__JAACET01;s__	1.1e-130	443.7
SH-W20A-1310_sbin_40_NODE_17684_length_4730_cov_3.314866_3	acr3	SH-W20A-1310_sbin_40	d__Bacteria;p__Planctomycetota;c__Phycisphaerae;o__Sedimentisphaerales;f__Anaerohalosphaeraceae;g__B28-G16;s__	5e-122	415.2
SH-W20A-3880_sbin_13_NODE_8479_length_5547_cov_140.161508_1	acr3	SH-W20A-3880_sbin_13	d__Bacteria;p__Planctomycetota;c__Phycisphaerae;o__Sedimentisphaerales;f__SG8-4;g__;s__	7.1e-125	424.6
SB_sbin_7_21_k141_410652_length_31858_cov_20.3292_19	acr3	SB_sbin_7_21	d__Bacteria;p__Planctomycetota;c__Phycisphaerae;o__Sedimentisphaerales;f__SG8-4;g__;s__	2.5e-124	422.7
SB_cbin_66_k141_4201131_length_3214_cov_23.0000_3	acr3	SB_cbin_66	d__Bacteria;p__Planctomycetota;c__Phycisphaerae;o__Sedimentisphaerales;f__SG8-4;g__;s__	2.2e-123	419.6
SB_cbin_59_k141_4639763_length_7515_cov_56.8329_1	acr3	SB_cbin_59	d__Bacteria;p__Planctomycetota;c__Phycisphaerae;o__Sedimentisphaerales;f__SG8-4;g__;s__	5.6e-126	428.2
SB_cbin_41_k141_6430580_length_28854_cov_16.1804_21	acr3	SB_cbin_41	d__Bacteria;p__Planctomycetota;c__Phycisphaerae;o__Sedimentisphaerales;f__SG8-4;g__;s__	8.1e-127	431
QDN-W04B-4900_sbin_40_NODE_573_length_41283_cov_22.560929_4	acr3	QDN-W04B-4900_sbin_40	d__Bacteria;p__Planctomycetota;c__Phycisphaerae;o__Sedimentisphaerales;f__SG8-4;g__;s__	1.8e-124	423.2
QDN-W04B-4228_sbin_2_NODE_52807_length_1709_cov_20.798065_3	acr3	QDN-W04B-4228_sbin_2	d__Bacteria;p__Planctomycetota;c__Phycisphaerae;o__Sedimentisphaerales;f__SG8-4;g__;s__	8.5e-46	164.4
QDN-W04B-4228_sbin_2_NODE_109243_length_1019_cov_32.506224_1	acr3	QDN-W04B-4228_sbin_2	d__Bacteria;p__Planctomycetota;c__Phycisphaerae;o__Sedimentisphaerales;f__SG8-4;g__;s__	1.2e-79	275.8
QDN-W01B-4577_sbin_20_NODE_3872_length_9133_cov_11.208857_8	acr3	QDN-W01B-4577_sbin_20	d__Bacteria;p__Planctomycetota;c__Phycisphaerae;o__Sedimentisphaerales;f__SG8-4;g__;s__	1e-124	424
QDN-W01B-4577_sbin_15_NODE_444_length_46745_cov_40.377575_12	acr3	QDN-W01B-4577_sbin_15	d__Bacteria;p__Planctomycetota;c__Phycisphaerae;o__Sedimentisphaerales;f__SG8-4;g__;s__	1.2e-124	423.8
ENP_cbin_25_k119_41460_length_2064_cov_110.6807_1	acr3	ENP_cbin_25	d__Bacteria;p__Planctomycetota;c__Phycisphaerae;o__Sedimentisphaerales;f__SG8-4;g__;s__	1.5e-111	380.7
SH-W20A-766_sbin_23_NODE_8497_length_4440_cov_6.182896_2	acr3	SH-W20A-766_sbin_23	d__Bacteria;p__Planctomycetota;c__Phycisphaerae;o__Sedimentisphaerales;f__SG8-4;g__CAIYOL01;s__	4.9e-125	425.1
SB_sbin_2_54_k141_962545_length_2161_cov_25.5688_1	acr3	SB_sbin_2_54	d__Bacteria;p__Planctomycetota;c__Phycisphaerae;o__Sedimentisphaerales;f__SG8-4;g__CS2-K091;s__	1.1e-43	157.4
SB_cbin_148_k141_6698021_length_3958_cov_9.0000_2	acr3	SB_cbin_148	d__Bacteria;p__Planctomycetota;c__Phycisphaerae;o__Sedimentisphaerales;f__SG8-4;g__JAFGRL01;s__	8.7e-129	437.4
SH-W20A-3880_sbin_37_NODE_548_length_34618_cov_48.694992_20	acr3	SH-W20A-3880_sbin_37	d__Bacteria;p__Planctomycetota;c__Phycisphaerae;o__Sedimentisphaerales;f__SG8-4;g__NIOZ-UU13;s__	6.3e-127	431.3
SB_cbin_12_k141_3082886_length_1236_cov_222.0000_2	acr3	SB_cbin_12	d__Bacteria;p__Planctomycetota;c__Phycisphaerae;o__Sedimentisphaerales;f__SG8-4;g__NIOZ-UU13;s__	2.2e-112	383.4
QDN-W01B-1949_sbin_31_NODE_490_length_46029_cov_15.595162_31	acr3	QDN-W01B-1949_sbin_31	d__Bacteria;p__Planctomycetota;c__Phycisphaerae;o__Sedimentisphaerales;f__SG8-4;g__NIOZ-UU13;s__	2.5e-125	426.1
QDN-W01B-1949_sbin_31_NODE_1987_length_19195_cov_14.243521_15	acr3	QDN-W01B-1949_sbin_31	d__Bacteria;p__Planctomycetota;c__Phycisphaerae;o__Sedimentisphaerales;f__SG8-4;g__NIOZ-UU13;s__	1.2e-125	427.1
HMR_S11_10_12_NODE_8643_length_3545_cov_4.818338_3	acr3	HMR_S11_10_12	d__Bacteria;p__Planctomycetota;c__Phycisphaerae;o__Sedimentisphaerales;f__SG8-4;g__NIOZ-UU13;s__	1e-124	424
ENP_cbin_21_k119_624473_length_3298_cov_35.1302_4	acr3	ENP_cbin_21	d__Bacteria;p__Planctomycetota;c__Phycisphaerae;o__Sedimentisphaerales;f__SG8-4;g__NIOZ-UU13;s__	9.3e-55	193.9
ENP_cbin_21_k119_561331_length_3378_cov_87.5210_5	acr3	ENP_cbin_21	d__Bacteria;p__Planctomycetota;c__Phycisphaerae;o__Sedimentisphaerales;f__SG8-4;g__NIOZ-UU13;s__	9.4e-119	404.4
ENP_cbin_21_k119_410509_length_2238_cov_55.0000_3	acr3	ENP_cbin_21	d__Bacteria;p__Planctomycetota;c__Phycisphaerae;o__Sedimentisphaerales;f__SG8-4;g__NIOZ-UU13;s__	1.8e-62	219.3
SB_cbin_50_k141_6391015_length_1056_cov_9.0000_1	acr3	SB_cbin_50	d__Bacteria;p__Planctomycetota;c__Phycisphaerae;o__Sedimentisphaerales;f__SM23-30;g__;s__	1.4e-65	229.5
SB_cbin_181_k141_688571_length_5247_cov_11.0000_1	acr3	SB_cbin_181	d__Bacteria;p__Planctomycetota;c__Phycisphaerae;o__SM23-33;f__SM23-33;g__;s__	1.5e-91	314.9
HMR_Co_S11_472_k141_12098603_2	acr3	HMR_Co_S11_472	d__Bacteria;p__Planctomycetota;c__Phycisphaerae;o__SM23-33;f__SM23-33;g__;s__	2.5e-132	449.1
SMM_sbin_2_k141_537441_length_1065_cov_9.0000_1	acr3	SMM_sbin_2	d__Bacteria;p__Planctomycetota;c__Phycisphaerae;o__SM23-33;f__SM23-33;g__B1-G9;s__	7.8e-100	342.2
HMR_Co_S11_743_k141_27748627_1	acr3	HMR_Co_S11_743	d__Bacteria;p__Planctomycetota;c__Phycisphaerae;o__UBA1845;f__Fen-1342;g__JAAYXS01;s__	8.2e-148	500
SH-W20A-766_sbin_17_NODE_43_length_70995_cov_17.386467_17	acr3	SH-W20A-766_sbin_17	d__Bacteria;p__Planctomycetota;c__Phycisphaerae;o__UBA1845;f__UBA1845;g__JACQXM01;s__	1.3e-151	512.5
HMR_7C1045_S7Ck141_3908048_length_15794_cov_7.9902_12	acr3	HMR_7C1045	d__Bacteria;p__Planctomycetota;c__Phycisphaerae;o__UBA1845;f__UTPLA1;g__JAFGQA01;s__	8.7e-149	503.2
SH-W20A-3080_sbin_48_NODE_7176_length_8366_cov_3.726026_8	acr3	SH-W20A-3080_sbin_48	d__Bacteria;p__Planctomycetota;c__Planctomycetia;o__Pirellulales;f__Thermoguttaceae;g__;s__	2.1e-128	436.2
HMR_Co_S11_81_k141_21535537_1	acr3	HMR_Co_S11_81	d__Bacteria;p__Planctomycetota;c__Planctomycetia;o__Pirellulales;f__Thermoguttaceae;g__;s__	5.4e-123	418.4
HMR_Co_S11_788_k141_1889046_3	acr3	HMR_Co_S11_788	d__Bacteria;p__Planctomycetota;c__Planctomycetia;o__Pirellulales;f__Thermoguttaceae;g__JAFGTN01;s__	1.8e-64	225.8
SB_sbin_6_15_k141_1225438_length_19270_cov_139.0470_16	acr3	SB_sbin_6_15	d__Bacteria;p__Planctomycetota;c__Planctomycetia;o__Pirellulales;f__Thermoguttaceae;g__JAHIKV01;s__	7.9e-146	493.5
SB_sbin_3_9_k141_280819_length_15158_cov_32.3850_13	acr3	SB_sbin_3_9	d__Bacteria;p__Planctomycetota;c__Planctomycetia;o__Pirellulales;f__Thermoguttaceae;g__JAHIKV01;s__	2.9e-144	488.4
HY4_Co_38_k141_3699217_length_3025_cov_47.0000_3	acr3	HY4_Co_38	d__Bacteria;p__Planctomycetota;c__PUPC01;o__DSUN01;f__DSUN01;g__BS750m-G60;s__	1.7e-124	423.3
HMR17_12_k141_3936373_length_3584_cov_7.0000_1	acr3	HMR17_12	d__Bacteria;p__Planctomycetota;c__UBA1135;o__UBA1135;f__UBA1135;g__GCA-2746235;s__	3.1e-60	211.9
SB_cbin_125_k141_5146798_length_2620_cov_20.6099_3	acr3	SB_cbin_125	d__Bacteria;p__Proteobacteria;c__Alphaproteobacteria;o__Rhizobiales;f__Kaistiaceae;g__;s__	9.2e-106	361.7
QDN-W04B-4228_sbin_29_NODE_327_length_70337_cov_5.872087_13	acr3	QDN-W04B-4228_sbin_29	d__Bacteria;p__Proteobacteria;c__Alphaproteobacteria;o__Rhizobiales;f__Pleomorphomonadaceae;g__Pleomorphomonas;s__	2.3e-140	475.5
QDN-W01B-4577_sbin_31_NODE_176_length_77136_cov_15.695736_23	acr3	QDN-W01B-4577_sbin_31	d__Bacteria;p__Proteobacteria;c__Alphaproteobacteria;o__Rhodobacterales;f__Rhodobacteraceae;g__Paracoccus;s__	2.7e-113	386.5
HY4_GJ-9_20_k141_71253_length_5472_cov_9.3200_1	acr3	HY4_GJ-9_20	d__Bacteria;p__Proteobacteria;c__Alphaproteobacteria;o__Rhodobacterales;f__Rhodobacteraceae;g__Sulfitobacter;s__Sulfitobacter	1.8e-113	387
QDN-W04B-4228_sbin_19_NODE_110_length_127577_cov_6.724824_115	acr3	QDN-W04B-4228_sbin_19	d__Bacteria;p__Proteobacteria;c__Alphaproteobacteria;o__Rhodobacterales;f__Rhodobacteraceae;g__Tabrizicola;s__	1.1e-113	387.7
SF_Co_bin_46_k141_5671255_length_67119_cov_23.7924_45	acr3	SF_Co_bin_46	d__Bacteria;p__Proteobacteria;c__Alphaproteobacteria;o__SMXP01;f__SMXP01;g__;s__	2e-102	350.7
HY4_Co_45_k141_3329660_length_7199_cov_20.5435_7	acr3	HY4_Co_45	d__Bacteria;p__Proteobacteria;c__Alphaproteobacteria;o__Sphingomonadales;f__Sphingomonadaceae;g__Qipengyuania;s__Qipengyuania	1.1e-108	371.3
SF_Co_bin_56_k141_5461580_length_26193_cov_46.5579_3	acr3	SF_Co_bin_56	d__Bacteria;p__Proteobacteria;c__Alphaproteobacteria;o__Sphingomonadales;f__Sphingomonadaceae;g__Sphingomonas;s__Sphingomonas	5.1e-103	352.6
SF_GA-5_4_k141_708178_length_1013_cov_5.0000_1	acr3	SF_GA-5_4	d__Bacteria;p__Proteobacteria;c__Alphaproteobacteria;o__UBA8366;f__JADFVY01;g__JADFVY01;s__JADFVY01	2e-61	215.8
SF_Co_bin_57_k141_564604_length_7885_cov_206.0000_11	acr3	SF_Co_bin_57	d__Bacteria;p__Proteobacteria;c__Gammaproteobacteria;o__Arenicellales;f__BMS3Bbin11;g__BMS3Bbin11;s__	6.1e-108	368.8
SF_Co_bin_57_k141_5415612_length_3362_cov_439.0000_1	acr3	SF_Co_bin_57	d__Bacteria;p__Proteobacteria;c__Gammaproteobacteria;o__Arenicellales;f__BMS3Bbin11;g__BMS3Bbin11;s__	1.1e-106	364.8
SF_Co_bin_57_k141_4891070_length_2694_cov_444.9518_2	acr3	SF_Co_bin_57	d__Bacteria;p__Proteobacteria;c__Gammaproteobacteria;o__Arenicellales;f__BMS3Bbin11;g__BMS3Bbin11;s__	4.2e-107	366.1
SF_Co_bin_57_k141_2557847_length_2208_cov_75.0000_3	acr3	SF_Co_bin_57	d__Bacteria;p__Proteobacteria;c__Gammaproteobacteria;o__Arenicellales;f__BMS3Bbin11;g__BMS3Bbin11;s__	1.5e-106	364.2
HMR17_16_k141_628947_length_5119_cov_13.2626_3	acr3	HMR17_16	d__Bacteria;p__Proteobacteria;c__Gammaproteobacteria;o__Arenicellales;f__LS-SOB;g__;s__	1e-114	391.2
QDN-W01B-4577_sbin_38_NODE_174_length_77395_cov_148.085053_69	acr3	QDN-W01B-4577_sbin_38	d__Bacteria;p__Proteobacteria;c__Gammaproteobacteria;o__Burkholderiales;f__Burkholderiaceae;g__;s__	7.2e-108	368.6
QDN-W01B-4577_sbin_23_NODE_14_length_201433_cov_35.243686_152	acr3	QDN-W01B-4577_sbin_23	d__Bacteria;p__Proteobacteria;c__Gammaproteobacteria;o__Burkholderiales;f__Burkholderiaceae;g__Hydrogenophaga;s__	1.5e-106	364.3
QDN-W01B-4577_sbin_2_NODE_1582_length_17981_cov_196.831139_1	acr3	QDN-W01B-4577_sbin_2	d__Bacteria;p__Proteobacteria;c__Gammaproteobacteria;o__Burkholderiales;f__Burkholderiaceae;g__Tepidicella;s__	5.3e-106	362.5
QDN-W01B-4577_sbin_17_NODE_1129_length_23292_cov_14.409347_4	acr3	QDN-W01B-4577_sbin_17	d__Bacteria;p__Proteobacteria;c__Gammaproteobacteria;o__Burkholderiales;f__Burkholderiaceae;g__UBA997;s__	1.2e-107	367.9
SCS_cbin_19_cosample_000017201191_6	acr3	SCS_cbin_19	d__Bacteria;p__Proteobacteria;c__Gammaproteobacteria;o__Burkholderiales;f__Rhodocyclaceae;g__Azoarcus_F;s__	1.6e-135	459.6
SCS_cbin_19_cosample_000000336016_1	acr3	SCS_cbin_19	d__Bacteria;p__Proteobacteria;c__Gammaproteobacteria;o__Burkholderiales;f__Rhodocyclaceae;g__Azoarcus_F;s__	1e-77	269.4
SCS_cbin_148_cosample_000011289327_11	acr3	SCS_cbin_148	d__Bacteria;p__Proteobacteria;c__Gammaproteobacteria;o__Burkholderiales;f__Rhodocyclaceae;g__Propionivibrio;s__	4.1e-105	359.5
QDN-W01B-4577_sbin_24_NODE_5836_length_6806_cov_10.440231_4	acr3	QDN-W01B-4577_sbin_24	d__Bacteria;p__Proteobacteria;c__Gammaproteobacteria;o__Burkholderiales;f__Rhodocyclaceae;g__Thauera;s__Thauera	8.3e-104	355.2
QDN-W01B-4577_sbin_24_NODE_364_length_52085_cov_6.439593_6	acr3	QDN-W01B-4577_sbin_24	d__Bacteria;p__Proteobacteria;c__Gammaproteobacteria;o__Burkholderiales;f__Rhodocyclaceae;g__Thauera;s__Thauera	1.5e-112	384
SCS_cbin_167_cosample_000003209537_3	acr3	SCS_cbin_167	d__Bacteria;p__Proteobacteria;c__Gammaproteobacteria;o__Burkholderiales;f__Rhodocyclaceae;g__Thauera_A;s__	4.8e-104	356
SCS_cbin_60_cosample_000003196297_3	acr3	SCS_cbin_60	d__Bacteria;p__Proteobacteria;c__Gammaproteobacteria;o__Burkholderiales;f__Rhodocyclaceae;g__Thauera_A;s__Thauera_A	3.8e-104	356.3
QDN-W01B-4577_sbin_10_NODE_1191_length_22414_cov_11.731562_4	acr3	QDN-W01B-4577_sbin_10	d__Bacteria;p__Proteobacteria;c__Gammaproteobacteria;o__Burkholderiales;f__Rhodocyclaceae;g__UBA2357;s__	1.4e-130	443.3
QDN-W04B-4228_sbin_20_NODE_62825_length_1513_cov_2.520576_1	acr3	QDN-W04B-4228_sbin_20	d__Bacteria;p__Proteobacteria;c__Gammaproteobacteria;o__Enterobacterales;f__Alteromonadaceae;g__Alishewanella;s__	4.3e-90	310.1
HY4_Co_30_k141_1081774_length_3731_cov_8.5162_5	acr3	HY4_Co_30	d__Bacteria;p__Proteobacteria;c__Gammaproteobacteria;o__Enterobacterales;f__Alteromonadaceae;g__Alteromonas;s__Alteromonas	1.6e-118	403.7
JL_TianS1_1_k141_2221039_length_42864_cov_22.9801_4	acr3	JL_TianS1_1	d__Bacteria;p__Proteobacteria;c__Gammaproteobacteria;o__Enterobacterales;f__Alteromonadaceae;g__Pseudoalteromonas;s__Pseudoalteromonas	3e-116	396.2
HY4_GJ-9_14_k141_1123173_length_255065_cov_23.6568_1	acr3	HY4_GJ-9_14	d__Bacteria;p__Proteobacteria;c__Gammaproteobacteria;o__Enterobacterales;f__Alteromonadaceae;g__Pseudoalteromonas;s__Pseudoalteromonas	1.6e-115	393.8
SF_Co_bin_112_k141_1235624_length_7843_cov_295.6254_7	acr3	SF_Co_bin_112	d__Bacteria;p__Proteobacteria;c__Gammaproteobacteria;o__GCF-002020875;f__GRL18;g__GRL18;s__	1.7e-128	436.5
HM_sbin_25_8_k127_162079_length_84686_cov_127.0490_60	acr3	HM_sbin_25_8	d__Bacteria;p__Proteobacteria;c__Gammaproteobacteria;o__Methylococcales;f__Methylomonadaceae;g__WTBX01;s__	2.2e-127	432.8
HM_sbin_25_3_k127_43413_length_28157_cov_112.0835_22	acr3	HM_sbin_25_3	d__Bacteria;p__Proteobacteria;c__Gammaproteobacteria;o__Methylococcales;f__Methylomonadaceae;g__WTBX01;s__	2.3e-120	409.7
HM_cbin_5_k127_645945_length_4134_cov_12.4440_2	acr3	HM_cbin_5	d__Bacteria;p__Proteobacteria;c__Gammaproteobacteria;o__Methylococcales;f__Methylomonadaceae;g__WTBX01;s__	1.9e-130	442.9
HM_cbin_38_k127_285791_length_43450_cov_49.8594_5	acr3	HM_cbin_38	d__Bacteria;p__Proteobacteria;c__Gammaproteobacteria;o__Methylococcales;f__Methylomonadaceae;g__WTBX01;s__	8.5e-125	424.3
HM_sbin_19_1_k127_408894_length_2672_cov_6.0000_3	acr3	HM_sbin_19_1	d__Bacteria;p__Proteobacteria;c__Gammaproteobacteria;o__PS1;f__Thioglobaceae;g__Ruthia;s__	8.8e-130	440.7
GoM_cbin28_k141_6534338_length_2082_cov_9.0000_1	acr3	GoM_cbin28	d__Bacteria;p__Proteobacteria;c__Gammaproteobacteria;o__PS1;f__Thioglobaceae;g__Ruthia;s__	1.3e-131	446.7
HMR_2C2774_S2Ck141_650150_length_27700_cov_9.7259_15	acr3	HMR_2C2774	d__Bacteria;p__Proteobacteria;c__Gammaproteobacteria;o__Pseudomonadales;f__Halieaceae;g__Halioglobus;s__Halioglobus	4.3e-118	402.3
QDN-W04B-4228_sbin_39_NODE_4828_length_9343_cov_8.833979_8	acr3	QDN-W04B-4228_sbin_39	d__Bacteria;p__Proteobacteria;c__Gammaproteobacteria;o__Pseudomonadales;f__Halomonadaceae;g__Halomonas;s__	1.1e-134	456.8
SF_GA-4_11_k141_785469_length_2537_cov_5.0000_3	acr3	SF_GA-4_11	d__Bacteria;p__Proteobacteria;c__Gammaproteobacteria;o__Pseudomonadales;f__Halomonadaceae;g__Halomonas;s__Halomonas	7.2e-131	444.3
HY4_GJ-9_4_k141_25190_length_2853_cov_4.0000_4	acr3	HY4_GJ-9_4	d__Bacteria;p__Proteobacteria;c__Gammaproteobacteria;o__Pseudomonadales;f__Halomonadaceae;g__Halomonas;s__Halomonas	7.9e-126	427.7
HMR17_31_k141_1504322_length_3185_cov_14.0000_3	acr3	HMR17_31	d__Bacteria;p__Proteobacteria;c__Gammaproteobacteria;o__Pseudomonadales;f__Porticoccaceae;g__HB2-32-21;s__	6e-114	388.6
SCS_cbin_153_cosample_000009679995_47	acr3	SCS_cbin_153	d__Bacteria;p__Proteobacteria;c__Gammaproteobacteria;o__Pseudomonadales;f__Pseudomonadaceae;g__;s__	2.4e-108	370.2
HY4_Co_36_k141_3444383_length_2600_cov_4.0000_4	acr3	HY4_Co_36	d__Bacteria;p__Proteobacteria;c__Gammaproteobacteria;o__Pseudomonadales;f__Pseudomonadaceae;g__Pseudomonas_A;s__Pseudomonas_A	1.2e-74	259.3
QDN-W01B-4577_sbin_19_NODE_284_length_61233_cov_12.396270_5	acr3	QDN-W01B-4577_sbin_19	d__Bacteria;p__Proteobacteria;c__Gammaproteobacteria;o__Pseudomonadales;f__Pseudomonadaceae;g__Pseudomonas_D;s__	3.2e-103	353.3
SB_sbin_2_13_k141_551913_length_6495_cov_6.0000_6	acr3	SB_sbin_2_13	d__Bacteria;p__Proteobacteria;c__Gammaproteobacteria;o__SZUA-152;f__SZUA-152;g__;s__	4.4e-106	362.7
SF_HDNA3_16_k141_2119712_length_4955_cov_105.2786_5	acr3	SF_HDNA3_16	d__Bacteria;p__Proteobacteria;c__Gammaproteobacteria;o__SZUA-229;f__SZUA-229;g__GCA-2746365;s__	4.4e-108	369.3
SF_HDNA3_13_k141_693515_length_4590_cov_18.0000_8	acr3	SF_HDNA3_13	d__Bacteria;p__Proteobacteria;c__Gammaproteobacteria;o__SZUA-229;f__SZUA-229;g__GCA-2746365;s__	4.7e-104	356.1
SMM_sbin_18_k141_672215_length_18272_cov_17.0000_8	acr3	SMM_sbin_18	d__Bacteria;p__Proteobacteria;c__Gammaproteobacteria;o__SZUA-229;f__SZUA-229;g__JABDQW01;s__	7.4e-103	352.1
SB_sbin_1_11_k141_2227499_length_1868_cov_11.7991_1	acr3	SB_sbin_1_11	d__Bacteria;p__Proteobacteria;c__Gammaproteobacteria;o__SZUA-229;f__SZUA-229;g__JABDQW01;s__	6.8e-40	145
SB_cbin_111_k141_1290280_length_1852_cov_11.0000_1	acr3	SB_cbin_111	d__Bacteria;p__Proteobacteria;c__Gammaproteobacteria;o__UBA9214;f__UBA9214;g__UBA9214;s__	1.3e-44	160.5
HMR_S11_1_27_k141_501643_length_1984_cov_7.0000_2	acr3	HMR_S11_1_27	d__Bacteria;p__Proteobacteria;c__Gammaproteobacteria;o__Woeseiales;f__Woeseiaceae;g__;s__	2.1e-104	357.2
HY4_GJ-12_11_k141_371496_length_3244_cov_5.9832_2	acr3	HY4_GJ-12_11	d__Bacteria;p__Proteobacteria;c__Gammaproteobacteria;o__Xanthomonadales;f__SZUA-36;g__;s__	1.7e-107	367.4
SF_Co_bin_18_k141_406281_length_3265_cov_63.0000_4	acr3	SF_Co_bin_18	d__Bacteria;p__Proteobacteria;c__Gammaproteobacteria;o__Xanthomonadales;f__SZUA-36;g__SZUA-36;s__	8.1e-107	365.1
QDN-W03B-2880_sbin_32_NODE_2_length_409963_cov_85.431712_142	acr3	QDN-W03B-2880_sbin_32	d__Bacteria;p__RBG-13-66-14;c__B26-G2;o__B26-G2;f__;g__;s__	7.7e-141	477.1
SB_cbin_143_k141_1149932_length_67126_cov_99.0923_61	acr3	SB_cbin_143	d__Bacteria;p__RBG-13-66-14;c__B26-G2;o__WVWN01;f__WVWN01;g__WVWN01;s__	3.9e-141	478
HMR_S11_2_17_NODE_57446_length_1258_cov_12.322527_3	acr3	HMR_S11_2_17	d__Bacteria;p__RBG-13-66-14;c__B26-G2;o__WVWN01;f__WVWN01;g__WVWN01;s__	9.4e-55	193.9
HMR_S11_2_17_NODE_40621_length_1509_cov_7.851444_2	acr3	HMR_S11_2_17	d__Bacteria;p__RBG-13-66-14;c__B26-G2;o__WVWN01;f__WVWN01;g__WVWN01;s__	2.4e-92	317.5
SH-W20A-1310_sbin_43_NODE_405_length_36585_cov_5.967479_5	acr3	SH-W20A-1310_sbin_43	d__Bacteria;p__SM23-31;c__SM23-31;o__B21-G16;f__;g__;s__	1.5e-148	502.4
SCS_cbin_79_cosample_000011930619_11	acr3	SCS_cbin_79	d__Bacteria;p__Spirochaetota;c__B62-G9;o__B62-G9;f__B62-G9;g__;s__	2.2e-128	436.1
HMR1_44_k141_1504987_length_1649_cov_10.0279_1	acr3	HMR1_44	d__Bacteria;p__Spirochaetota;c__Spirochaetia;o__DSM-27196;f__SLST01;g__JAHOYX01;s__	3.1e-108	369.8
QDN-W01B-1949_sbin_7_NODE_151_length_87147_cov_13.908017_41	acr3	QDN-W01B-1949_sbin_7	d__Bacteria;p__Spirochaetota;c__Spirochaetia;o__SZUA-6;f__DRHE01;g__DRHE01;s__	1.2e-127	433.7
SCS_cbin_2_cosample_000012319576_10	acr3	SCS_cbin_2	d__Bacteria;p__Spirochaetota;c__Spirochaetia;o__SZUA-6;f__DRHE01;g__JAFGQJ01;s__	1.2e-126	430.4
SB_sbin_2_47_k141_316544_length_40057_cov_12.0000_36	acr3	SB_sbin_2_47	d__Bacteria;p__Sumerlaeota;c__Sumerlaeia;o__MWCT01;f__;g__;s__	4.2e-138	468.1
QDN-W04B-4228_sbin_17_NODE_10172_length_5374_cov_3.317165_6	acr3	QDN-W04B-4228_sbin_17	d__Bacteria;p__Synergistota;c__Synergistia;o__Synergistales;f__Aminobacteriaceae;g__Aminivibrio;s__Aminivibrio	1.7e-125	426.6
SH-W20A-3080_sbin_8_NODE_1102_length_27499_cov_20.889885_15	acr3	SH-W20A-3080_sbin_8	d__Bacteria;p__TA06;c__DG-26;o__E44-bin18;f__;g__;s__	1.3e-120	410.6
SH-W20A-2180_sbin_17_NODE_186_length_40743_cov_51.713675_14	acr3	SH-W20A-2180_sbin_17	d__Bacteria;p__UBA6262;c__UBA6262;o__WVXT01;f__WVXT01;g__WVXT01;s__	4e-73	254.3
QDN-W04B-4900_sbin_50_NODE_544_length_42640_cov_43.420124_26	acr3	QDN-W04B-4900_sbin_50	d__Bacteria;p__UBA6262;c__UBA6262;o__WVXT01;f__WVXT01;g__WVXT01;s__WVXT01	1.3e-72	252.6
SH-W20A-2180_sbin_5_NODE_23_length_102167_cov_14.810727_54	acr3	SH-W20A-2180_sbin_5	d__Bacteria;p__UBP18;c__UBA7526;o__UBA7526;f__UBA7526;g__;s__	4.1e-123	418.8
QDN-W04B-4900_sbin_31_NODE_3422_length_12611_cov_10.789264_7	acr3	QDN-W04B-4900_sbin_31	d__Bacteria;p__UBP18;c__UBA7526;o__UBA7526;f__UBA7526;g__;s__	2.2e-123	419.7
SF_Co_bin_54_k141_2618901_length_17828_cov_383.0000_14	acr3	SF_Co_bin_54	d__Bacteria;p__Verrucomicrobiota;c__Kiritimatiellae;o__Kiritimatiellales;f__Pontiellaceae;g__Pontiella;s__	1.1e-89	308.7
HMR17_5_k141_2165247_length_2442_cov_657.0000_4	acr3	HMR17_5	d__Bacteria;p__Verrucomicrobiota;c__Kiritimatiellae;o__Kiritimatiellales;f__Pontiellaceae;g__Pontiella;s__	2.2e-88	304.5
HMR17_41_k141_3083405_length_3032_cov_67.7624_1	acr3	HMR17_41	d__Bacteria;p__Verrucomicrobiota;c__Kiritimatiellae;o__Kiritimatiellales;f__Pontiellaceae;g__Pontiella;s__	2.8e-99	340.4
HMR17_29_k141_599970_length_12149_cov_265.0400_8	acr3	HMR17_29	d__Bacteria;p__Verrucomicrobiota;c__Kiritimatiellae;o__Kiritimatiellales;f__Pontiellaceae;g__Pontiella;s__	1.4e-132	449.9
HMR_1C1594_S1Ck141_3169577_length_18797_cov_65.5548_5	acr3	HMR_1C1594	d__Bacteria;p__Verrucomicrobiota;c__Kiritimatiellae;o__Kiritimatiellales;f__Pontiellaceae;g__Pontiella;s__	6e-134	454.4
SCS_cbin_51_cosample_000004465872_81	acr3	SCS_cbin_51	d__Bacteria;p__Verrucomicrobiota;c__Verrucomicrobiae;o__Opitutales;f__Opitutaceae;g__IMCC26134_A;s__	1.8e-134	456.2
QDN-W04B-4228_sbin_6_NODE_135_length_116659_cov_1024.872380_61	acr3	QDN-W04B-4228_sbin_6	d__Bacteria;p__Verrucomicrobiota;c__Verrucomicrobiae;o__Opitutales;f__Opitutaceae;g__IMCC26134_A;s__	1e-136	463.5
QDN-W01B-4577_sbin_30_NODE_155_length_81633_cov_294.016340_8	acr3	QDN-W01B-4577_sbin_30	d__Bacteria;p__Verrucomicrobiota;c__Verrucomicrobiae;o__Opitutales;f__Opitutaceae;g__IMCC26134_A;s__	4.1e-140	474.7
HMR20_17_k141_1585580_length_7863_cov_28.0000_10	acr3	HMR20_17	d__Bacteria;p__VGIX01;c__VGIX01;o__VGIX01;f__VGIX01;g__;s__	2.2e-124	422.9
SB_cbin_205_k141_4341262_length_3146_cov_8.0000_1	acr3	SB_cbin_205	d__Bacteria;p__WOR-3;c__32-111;o__32-111;f__32-111;g__;s__	6.3e-64	224
HMR_Co_S11_292_k141_8309619_1	acr3	HMR_Co_S11_292	d__Bacteria;p__WOR-3;c__E44-bin80;o__E44-bin80;f__E44-bin80;g__;s__	4e-60	211.5
ENP_cbin_24_k119_339853_length_33269_cov_23.9861_3	acr3	ENP_cbin_24	d__Bacteria;p__WOR-3;c__E44-bin80;o__E44-bin80;f__E44-bin80;g__SOIS01;s__SOIS01	2.1e-122	416.4
HMR_S11_2_27_NODE_82_length_29253_cov_30.764847_3	acr3	HMR_S11_2_27	d__Bacteria;p__WOR-3;c__UBA3072;o__UBA3072;f__UBA3072;g__E29-bin14;s__E29-bin14	1.3e-122	417.1
QDN-W04B-4900_sbin_26_NODE_4184_length_10887_cov_5.600535_14	acr3	QDN-W04B-4900_sbin_26	d__Bacteria;p__WOR-3;c__UBA3073;o__JACQXS01;f__;g__;s__	1.1e-69	243
HM_cbin_29_k127_536300_length_6625_cov_13.0000_10	acr3	HM_cbin_29	d__Bacteria;p__WOR-3;c__UBA3073;o__UBA3073;f__UBA3073;g__UBA3073;s__	3.8e-69	241.2
SB_sbin_3_31_k141_153367_length_99108_cov_219.1262_62	acr3	SB_sbin_3_31	d__Bacteria;p__WOR-3;c__WOR-3;o__SM23-42;f__SM23-42;g__SOIY01;s__	2.6e-111	379.9
QDN-W03B-2880_sbin_28_NODE_18_length_161590_cov_101.095608_142	acr3	QDN-W03B-2880_sbin_28	d__Bacteria;p__WOR-3;c__WOR-3;o__SM23-42;f__SM23-42;g__SOIY01;s__	1.2e-87	302.1
ENP_cbin_3_k119_752549_length_7010_cov_38.6812_2	acr3	ENP_cbin_3	d__Bacteria;p__WOR-3;c__WOR-3;o__SM23-42;f__SM23-42;g__SOIY01;s__	3.2e-112	382.9
SF_Co_bin_38_k141_2717755_length_57745_cov_354.8285_36	acr3	SF_Co_bin_38	d__Bacteria;p__WOR-3;c__WOR-3;o__SM23-42;f__SM23-42;g__SOIY01;s__SOIY01	1e-112	384.6
HMR_S11_5_48_k141_713977_length_19347_cov_16.0000_6	acr3	HMR_S11_5_48	d__Bacteria;p__Zixibacteria;c__MSB-5A5;o__DG-27;f__DG-27;g__DG-27;s__	3.2e-149	504.6
SMM_sbin_5_k141_1381250_length_2504_cov_11.0000_2	acr3	SMM_sbin_5	d__Bacteria;p__Zixibacteria;c__MSB-5A5;o__GN15;f__FEB-12;g__QNAD01;s__	3.5e-146	494.6
JL_Co_11_k141_3788771_length_1896_cov_15.0000_2	acr3	JL_Co_11	d__Bacteria;p__Zixibacteria;c__MSB-5A5;o__GN15;f__PGXB01;g__;s__	1.3e-66	232.8
SF_Co_bin_36_k141_3840132_length_1587_cov_6.0000_1	acr3	SF_Co_bin_36	d__Bacteria;p__Zixibacteria;c__MSB-5A5;o__JAABVY01;f__JAHJOQ01;g__;s__	1.2e-64	226.5
HY4_Co_67_k141_256608_length_2311_cov_4.7567_1	acr3	HY4_Co_67	d__Bacteria;p__Zixibacteria;c__MSB-5A5;o__JAABVY01;f__JAHJOQ01;g__JAHJOQ01;s__	7.4e-67	233.7
SCS_cbin_77_cosample_000003919872_2	acr3	SCS_cbin_77	d__Bacteria;p__Zixibacteria;c__MSB-5A5;o__MSB-5A5;f__SM1-73;g__SM23-73-3;s__	1e-70	246.4
HMR_S11_5_6_k141_326682_length_3096_cov_9.9452_1	acr3	HMR_S11_5_6	d__Bacteria;p__Zixibacteria;c__MSB-5A5;o__MSB-5A5;f__SM1-73;g__SM23-73-3;s__	3.5e-130	442
SH-W20A-2180_sbin_20_NODE_171_length_42221_cov_12.323104_16	acr3	SH-W20A-2180_sbin_20	d__Bacteria;p__Zixibacteria;c__MSB-5A5;o__MSB-5A5;f__SM23-73-2;g__SM23-73-2;s__	4.5e-126	428.5
QDN-W04B-580_sbin_38_NODE_32349_length_2622_cov_2.901831_2	acr3	QDN-W04B-580_sbin_38	d__Bacteria;p__Zixibacteria;c__MSB-5A5;o__MSB-5A5;f__SM23-73-2;g__SM23-73-2;s__	3.8e-126	428.7
HY4_GJ-9_18_k141_42671_length_5489_cov_5.0000_3	aioA	HY4_GJ-9_18	d__Bacteria;p__Proteobacteria;c__Alphaproteobacteria;o__Kiloniellales;f__J153;g__;s__	0	1016.4
QDN-W04B-4228_sbin_19_NODE_110_length_127577_cov_6.724824_109	aioA	QDN-W04B-4228_sbin_19	d__Bacteria;p__Proteobacteria;c__Alphaproteobacteria;o__Rhodobacterales;f__Rhodobacteraceae;g__Tabrizicola;s__	0	1058.2
HMR_S11_1_36_k141_1233763_length_1287_cov_6.0000_1	arrA	HMR_S11_1_36	d__Bacteria;p__Bacteroidota;c__Bacteroidia;o__Bacteroidales;f__SM23-62;g__SM23-62;s__	1.6e-197	666
SF_Co_bin_105_k141_899629_length_6655_cov_529.6615_5	arrA	SF_Co_bin_105	d__Bacteria;p__Chloroflexota;c__Anaerolineae;o__JAAYZQ01;f__JAAYZQ01;g__;s__	0	1391.1
SB_sbin_2_38_k141_1649622_length_5414_cov_5.0000_5	arrA	SB_sbin_2_38	d__Bacteria;p__Chloroflexota;c__Anaerolineae;o__Promineofilales;f__UBA4811;g__;s__	0	1167.5
SH-W20A-1310_sbin_58_NODE_4676_length_10177_cov_49.071429_7	arrA	SH-W20A-1310_sbin_58	d__Bacteria;p__Chloroflexota;c__Dehalococcoidia;o__Dehalococcoidales;f__UBA2162;g__JACQGQ01;s__	1.7e-170	576.5
HMR26_1_k141_8545_length_4008_cov_4.0000_4	arrA	HMR26_1	d__Bacteria;p__Chloroflexota;c__Dehalococcoidia;o__GIF9;f__AB-539-J10;g__B68-G16;s__	0	1142.5
QDN-W04B-4228_sbin_40_NODE_15273_length_4035_cov_2.975126_3	arrA	QDN-W04B-4228_sbin_40	d__Bacteria;p__Deferribacterota;c__Deferribacteres;o__Deferribacterales;f__Denitrovibrionaceae;g__Geovibrio;s__	0	1341.1
SF_GA-2_9_k141_397728_length_1814_cov_4.0000_1	arrA	SF_GA-2_9	d__Bacteria;p__Desulfobacterota;c__Desulfobacteria;o__Desulfobacterales;f__;g__;s__	5.7e-262	879.2
SB_sbin_2_20_k141_716091_length_24385_cov_22.2816_10	arrA	SB_sbin_2_20	d__Bacteria;p__Desulfobacterota;c__Desulfobacteria;o__Desulfobacterales;f__UBA11574;g__S5133MH16;s__	0	1413
HY4_GJ-10_12_k141_609003_length_15740_cov_30.7727_12	arrA	HY4_GJ-10_12	d__Bacteria;p__Desulfobacterota;c__Desulfobacteria;o__Desulfobacterales;f__UBA11574;g__S5133MH16;s__	0	1399.6
HMR_S11_6_40_k141_2827_length_6230_cov_15.0000_1	arrA	HMR_S11_6_40	d__Bacteria;p__Desulfobacterota;c__Desulfobacteria;o__Desulfobacterales;f__UBA11574;g__S5133MH16;s__	0	1020.8
QDN-W04B-4900_sbin_21_NODE_12375_length_5229_cov_4.314264_6	arrA	QDN-W04B-4900_sbin_21	d__Bacteria;p__Desulfobacterota;c__Desulfuromonadia;o__Desulfuromonadales;f__JACZKF01;g__JACZKF01;s__	0	1367
QDN-W04B-4228_sbin_13_NODE_2169_length_17205_cov_28.056560_7	arrA	QDN-W04B-4228_sbin_13	d__Bacteria;p__Desulfobacterota;c__Desulfuromonadia;o__Desulfuromonadales;f__JACZKF01;g__JACZKF01;s__	0	1433.9
SB_sbin_6_36_k141_989331_length_10057_cov_66.8554_5	arrA	SB_sbin_6_36	d__Bacteria;p__Desulfobacterota;c__DSM-4660;o__Desulfatiglandales;f__Desulfatiglandaceae;g__Desulfacyla;s__	0	1391.2
SCS_cbin_177_cosample_000012764458_3	arrA	SCS_cbin_177	d__Bacteria;p__Desulfobacterota;c__Syntrophobacteria;o__;f__;g__;s__	0	1416.6
QDN-W04B-4228_sbin_42_NODE_4131_length_10493_cov_4.584691_6	arrA	QDN-W04B-4228_sbin_42	d__Bacteria;p__Desulfobacterota_I;c__Desulfovibrionia;o__Desulfovibrionales;f__Desulfovibrionaceae;g__Desulfohalovibrio;s__Desulfohalovibrio	0	1375.7
SF_HDNA4_11_k141_438339_length_2511_cov_10.6751_2	arrA	SF_HDNA4_11	d__Bacteria;p__Nitrospirota;c__Thermodesulfovibrionia;o__UBA6902;f__UBA6902;g__BMS3Abin09;s__	0	1262.5
SCS_cbin_148_cosample_000005791375_3	arrA	SCS_cbin_148	d__Bacteria;p__Proteobacteria;c__Gammaproteobacteria;o__Burkholderiales;f__Rhodocyclaceae;g__Propionivibrio;s__	0	1390.7
SB_cbin_212_k141_4272131_length_7188_cov_94.9919_8	arsB_935	SB_cbin_212	d__Bacteria;p__Campylobacterota;c__Campylobacteria;o__Campylobacterales;f__Sulfurovaceae;g__Sulfurovum;s__	1.3e-170	575.8
SF_Co_bin_133_k141_618944_length_86453_cov_22.4400_35	arsB_935	SF_Co_bin_133	d__Bacteria;p__Proteobacteria;c__Alphaproteobacteria;o__Rhizobiales;f__Beijerinckiaceae;g__Methylobacterium;s__Methylobacterium	8.2e-184	619.3
SF_Co_bin_56_k141_2222165_length_31210_cov_32.0519_22	arsB_935	SF_Co_bin_56	d__Bacteria;p__Proteobacteria;c__Alphaproteobacteria;o__Sphingomonadales;f__Sphingomonadaceae;g__Sphingomonas;s__Sphingomonas	2.5e-208	700.1
HMR_S11_7_15_k141_717551_length_191659_cov_97.7573_77	arsB_935	HMR_S11_7_15	d__Bacteria;p__Proteobacteria;c__Gammaproteobacteria;o__Pseudomonadales;f__Pseudomonadaceae;g__Pseudomonas_E;s__Pseudomonas_E	1.5e-208	700.7
HMR_S11_7_15_k141_1071586_length_94469_cov_95.0126_12	arsB_935	HMR_S11_7_15	d__Bacteria;p__Proteobacteria;c__Gammaproteobacteria;o__Pseudomonadales;f__Pseudomonadaceae;g__Pseudomonas_E;s__Pseudomonas_E	1.9e-208	700.4
WGoM_sbin_oily_59_k141_4747092_length_1762_cov_32.0000_2	arsC1	WGoM_sbin_oily_59	d__Archaea;p__Aenigmatarchaeota;c__Aenigmatarchaeia;o__JACPZZ01;f__;g__;s__	3.5e-35	128.4
HMR25_4_k141_1038334_length_4448_cov_5.0000_3	arsC1	HMR25_4	d__Archaea;p__Thermoplasmatota;c__Thermoplasmata;o__RBG-16-68-12;f__;g__;s__	4.1e-19	76.7
SB_sbin_7_15_k141_25584_length_4282_cov_33.9681_4	arsC1	SB_sbin_7_15	d__Archaea;p__Thermoproteota;c__Nitrososphaeria;o__Nitrososphaerales;f__Nitrosopumilaceae;g__JACEMX01;s__	2.4e-19	77.4
SF_Co_bin_101_k141_4241786_length_3749_cov_111.3958_4	arsC1	SF_Co_bin_101	d__Bacteria;p__Acidobacteriota;c__Thermoanaerobaculia;o__Thermoanaerobaculales;f__FEB-10;g__;s__	2.7e-45	161
HY4_GJ-9_16_k141_1340852_length_4047_cov_9.9332_5	arsC1	HY4_GJ-9_16	d__Bacteria;p__Acidobacteriota;c__Thermoanaerobaculia;o__Thermoanaerobaculales;f__FEB-10;g__JACXWA01;s__	6.3e-20	79.3
HY4_GJ-10_29_k141_911306_length_3561_cov_13.4602_4	arsC1	HY4_GJ-10_29	d__Bacteria;p__Acidobacteriota;c__Thermoanaerobaculia;o__Thermoanaerobaculales;f__FEB-10;g__JACXWA01;s__	1.2e-26	101
HY4_GJ-10_29_k141_911306_length_3561_cov_13.4602_1	arsC1	HY4_GJ-10_29	d__Bacteria;p__Acidobacteriota;c__Thermoanaerobaculia;o__Thermoanaerobaculales;f__FEB-10;g__JACXWA01;s__	5.5e-27	102
HY4_GA-7_4_k141_298146_length_2308_cov_5.9031_3	arsC1	HY4_GA-7_4	d__Bacteria;p__Acidobacteriota;c__Thermoanaerobaculia;o__Thermoanaerobaculales;f__FEB-10;g__JACXWA01;s__	1.3e-18	75.1
HY4_GA-6_4_k141_76444_length_5574_cov_14.4686_3	arsC1	HY4_GA-6_4	d__Bacteria;p__Acidobacteriota;c__Thermoanaerobaculia;o__Thermoanaerobaculales;f__FEB-10;g__JACXWA01;s__	2.3e-19	77.5
HMR17_44_k141_1887998_length_2124_cov_7.0000_1	arsC1	HMR17_44	d__Bacteria;p__Acidobacteriota;c__UBA4820;o__;f__;g__;s__	3.3e-27	102.7
HMR17_44_k141_1749100_length_2117_cov_20.0000_1	arsC1	HMR17_44	d__Bacteria;p__Acidobacteriota;c__UBA4820;o__;f__;g__;s__	3.1e-14	61
SF_Co_bin_97_k141_2844225_length_6176_cov_633.0615_2	arsC1	SF_Co_bin_97	d__Bacteria;p__Acidobacteriota;c__UBA6911;o__RPQK01;f__;g__;s__	7e-22	85.6
HY4_Co_61_k141_5687730_length_7672_cov_10.1114_3	arsC1	HY4_Co_61	d__Bacteria;p__Acidobacteriota;c__UBA6911;o__RPQK01;f__;g__;s__	7.6e-22	85.5
SF_Co_bin_66_k141_3265481_length_7662_cov_539.2674_5	arsC1	SF_Co_bin_66	d__Bacteria;p__Acidobacteriota;c__UBA890;o__UBA890;f__UBA890;g__;s__	1.9e-37	135.7
WGoM_sbin_oily_61_k141_5133196_length_3208_cov_7.0000_4	arsC1	WGoM_sbin_oily_61	d__Bacteria;p__Actinobacteriota;c__Acidimicrobiia;o__Acidimicrobiales;f__SZUA-35;g__;s__	3.8e-16	67.1
SH-W20A-1310_sbin_49_NODE_467_length_34319_cov_9.330172_18	arsC1	SH-W20A-1310_sbin_49	d__Bacteria;p__Actinobacteriota;c__Actinomycetia;o__Mycobacteriales;f__Mycobacteriaceae;g__Mycobacterium;s__	2.1e-39	142.1
QDN-W03B-480_sbin_11_NODE_3558_length_6154_cov_3.347434_3	arsC1	QDN-W03B-480_sbin_11	d__Bacteria;p__Actinobacteriota;c__Actinomycetia;o__Mycobacteriales;f__Mycobacteriaceae;g__Mycobacterium;s__	2.1e-39	142.1
QDN-W01B-4577_sbin_28_NODE_5583_length_6994_cov_4.177691_4	arsC1	QDN-W01B-4577_sbin_28	d__Bacteria;p__Bacteroidota;c__Bacteroidia;o__AKYH767;f__JACCXN01;g__;s__	2.7e-36	132
WGoM_sbin_oily_67_k141_3651985_length_3407_cov_55.5499_3	arsC1	WGoM_sbin_oily_67	d__Bacteria;p__Bacteroidota;c__Bacteroidia;o__Bacteroidales;f__4484-276;g__4484-276;s__	2.2e-32	119.4
SF_Co_bin_47_k141_3239122_length_4220_cov_385.0000_3	arsC1	SF_Co_bin_47	d__Bacteria;p__Bacteroidota;c__Bacteroidia;o__Bacteroidales;f__B18-G4;g__;s__	9.5e-34	123.8
SF_Co_bin_51_k141_2718905_length_14891_cov_141.3698_3	arsC1	SF_Co_bin_51	d__Bacteria;p__Bacteroidota;c__Bacteroidia;o__Bacteroidales;f__B18-G4;g__B18-G4;s__	4.8e-34	124.8
SF_Co_bin_132_k141_5656640_length_4479_cov_333.4622_5	arsC1	SF_Co_bin_132	d__Bacteria;p__Bacteroidota;c__Bacteroidia;o__Bacteroidales;f__B18-G4;g__B18-G4;s__	1.9e-33	122.8
SF_Co_bin_132_k141_1586789_length_2361_cov_373.4000_2	arsC1	SF_Co_bin_132	d__Bacteria;p__Bacteroidota;c__Bacteroidia;o__Bacteroidales;f__B18-G4;g__B18-G4;s__	6.7e-34	124.3
SF_Co_bin_113_k141_5535830_length_4159_cov_593.6491_3	arsC1	SF_Co_bin_113	d__Bacteria;p__Bacteroidota;c__Bacteroidia;o__Bacteroidales;f__B18-G4;g__B18-G4;s__	3.2e-34	125.3
HY4_GJ-11_9_k141_628785_length_1705_cov_6.6573_2	arsC1	HY4_GJ-11_9	d__Bacteria;p__Bacteroidota;c__Bacteroidia;o__Bacteroidales;f__B18-G4;g__B18-G4;s__	1.1e-33	123.6
HMR1_6_k141_694164_length_29410_cov_56.1951_10	arsC1	HMR1_6	d__Bacteria;p__Bacteroidota;c__Bacteroidia;o__Bacteroidales;f__B18-G4;g__B18-G4;s__B18-G4	2.3e-35	129
HMR6_12_k141_1951360_length_4163_cov_8.9244_5	arsC1	HMR6_12	d__Bacteria;p__Bacteroidota;c__Bacteroidia;o__Bacteroidales;f__F082;g__JAADID01;s__	1.7e-30	113.3
HMR1_3_k141_1558850_length_22499_cov_25.0098_18	arsC1	HMR1_3	d__Bacteria;p__Bacteroidota;c__Bacteroidia;o__Bacteroidales;f__F082;g__JAADID01;s__	6e-34	124.5
HMR_S11_6_50_k141_577689_length_6343_cov_21.9255_3	arsC1	HMR_S11_6_50	d__Bacteria;p__Bacteroidota;c__Bacteroidia;o__Bacteroidales;f__GCA-2711565;g__JADFUO01;s__JADFUO01	5.1e-35	127.9
WGoM_cbin_4_k141_2341941_length_11224_cov_139.6268_11	arsC1	WGoM_cbin_4	d__Bacteria;p__Bacteroidota;c__Bacteroidia;o__Bacteroidales;f__GCA-2748055;g__GCA-2748055;s__	1.2e-29	110.7
HMR1_31_k141_82459_length_18756_cov_18.2509_9	arsC1	HMR1_31	d__Bacteria;p__Bacteroidota;c__Bacteroidia;o__Bacteroidales;f__GCA-2748055;g__GCA-2748055;s__	2.3e-29	109.7
QDN-W04B-4228_sbin_51_NODE_3440_length_12025_cov_3.824144_9	arsC1	QDN-W04B-4228_sbin_51	d__Bacteria;p__Bacteroidota;c__Bacteroidia;o__Bacteroidales;f__Marinilabiliaceae;g__Alkaliflexus;s__	1.3e-30	113.7
SF_Co_bin_87_k141_1664110_length_7527_cov_36.0000_5	arsC1	SF_Co_bin_87	d__Bacteria;p__Bacteroidota;c__Bacteroidia;o__Bacteroidales;f__Prolixibacteraceae;g__Draconibacterium;s__	2e-33	122.8
HMR18_6_k141_2012647_length_15449_cov_82.9980_3	arsC1	HMR18_6	d__Bacteria;p__Bacteroidota;c__Bacteroidia;o__Bacteroidales;f__Prolixibacteraceae;g__Draconibacterium;s__	5e-33	121.5
QDN-W04B-4228_sbin_25_NODE_71_length_149578_cov_20.569952_57	arsC1	QDN-W04B-4228_sbin_25	d__Bacteria;p__Bacteroidota;c__Bacteroidia;o__Bacteroidales;f__Prolixibacteraceae;g__UBA1413;s__	6.1e-29	108.3
SCS_cbin_53_cosample_000021357103_5	arsC1	SCS_cbin_53	d__Bacteria;p__Bacteroidota;c__Bacteroidia;o__Bacteroidales;f__PUMT01;g__;s__	1.4e-35	129.8
SCS_cbin_53_cosample_000003467654_2	arsC1	SCS_cbin_53	d__Bacteria;p__Bacteroidota;c__Bacteroidia;o__Bacteroidales;f__PUMT01;g__;s__	2e-36	132.4
WGoM_cbin_12_k141_1714162_length_3959_cov_19.9940_5	arsC1	WGoM_cbin_12	d__Bacteria;p__Bacteroidota;c__Bacteroidia;o__Bacteroidales;f__SM23-62;g__SM23-62;s__	5.3e-31	115
HY4_GJ-10_17_k141_842126_length_2539_cov_8.2206_2	arsC1	HY4_GJ-10_17	d__Bacteria;p__Bacteroidota;c__Bacteroidia;o__Bacteroidales;f__SM23-62;g__SM23-62;s__	3e-30	112.5
HMR_S11_1_36_k141_795761_length_1368_cov_5.0000_1	arsC1	HMR_S11_1_36	d__Bacteria;p__Bacteroidota;c__Bacteroidia;o__Bacteroidales;f__SM23-62;g__SM23-62;s__	1e-15	65.7
HMR_Co_S11_161_k141_3821087_4	arsC1	HMR_Co_S11_161	d__Bacteria;p__Bacteroidota;c__Bacteroidia;o__Bacteroidales;f__SM23-62;g__SM23-62;s__	6.3e-30	111.5
SB_sbin_7_40_k141_161195_length_42655_cov_19.0995_11	arsC1	SB_sbin_7_40	d__Bacteria;p__Bacteroidota;c__Bacteroidia;o__Bacteroidales;f__UBA12077;g__UBA12077;s__	4e-31	115.4
QDN-W04B-4900_sbin_25_NODE_6532_length_8066_cov_5.470853_4	arsC1	QDN-W04B-4900_sbin_25	d__Bacteria;p__Bacteroidota;c__Bacteroidia;o__Bacteroidales;f__VadinHA17;g__;s__	1.2e-36	133.2
HMR_Co_S11_972_k141_23233998_1	arsC1	HMR_Co_S11_972	d__Bacteria;p__Bacteroidota;c__Bacteroidia;o__Bacteroidales;f__VadinHA17;g__;s__	8.4e-37	133.7
ENP_sbin_10_5_k119_22917_length_3894_cov_6.0000_2	arsC1	ENP_sbin_10_5	d__Bacteria;p__Bacteroidota;c__Bacteroidia;o__Bacteroidales;f__VadinHA17;g__;s__	4.9e-36	131.2
HY4_Co_92_k141_2649728_length_5148_cov_10.0000_3	arsC1	HY4_Co_92	d__Bacteria;p__Bacteroidota;c__Bacteroidia;o__Cytophagales;f__Cyclobacteriaceae;g__S012-113;s__	3.5e-38	138.1
SF_Co_bin_32_k141_1961442_length_12089_cov_504.2443_7	arsC1	SF_Co_bin_32	d__Bacteria;p__Bacteroidota;c__Bacteroidia;o__Flavobacteriales;f__Flavobacteriaceae;g__QNYL01;s__	5.4e-38	137.5
SB_sbin_2_22_k141_172916_length_6840_cov_12.0000_4	arsC1	SB_sbin_2_22	d__Bacteria;p__Bacteroidota;c__Bacteroidia;o__Flavobacteriales;f__Flavobacteriaceae;g__QNYL01;s__	2.6e-35	128.8
HM_cbin_14_k127_1144344_length_6603_cov_19.0000_4	arsC1	HM_cbin_14	d__Bacteria;p__Bacteroidota;c__Bacteroidia;o__Flavobacteriales;f__Flavobacteriaceae;g__QNYL01;s__	7e-36	130.7
HY4_GJ-9_8_k141_1424795_length_3975_cov_5.0000_4	arsC1	HY4_GJ-9_8	d__Bacteria;p__Bacteroidota;c__Bacteroidia;o__Flavobacteriales;f__Flavobacteriaceae;g__SMXJ01;s__	1.8e-34	126.1
SF_HDNA4_7_k141_766052_length_3854_cov_17.0000_5	arsC1	SF_HDNA4_7	d__Bacteria;p__Bacteroidota;c__Ignavibacteria;o__Ignavibacteriales;f__Ignavibacteriaceae;g__BMS3ABIN03;s__	6.3e-15	63.2
HM_cbin_8_k127_768362_length_1754_cov_41.0000_2	arsC1	HM_cbin_8	d__Bacteria;p__Campylobacterota;c__Campylobacteria;o__Campylobacterales;f__Arcobacteraceae;g__CAIJNA01;s__	5e-28	105.4
WGoM_cbin_9_k141_1677720_length_9354_cov_275.0000_4	arsC1	WGoM_cbin_9	d__Bacteria;p__Campylobacterota;c__Campylobacteria;o__Campylobacterales;f__Sulfurimonadaceae;g__4484-230;s__	2.2e-43	154.9
SF_GA-2_15_k141_647766_length_1478_cov_6.0000_2	arsC1	SF_GA-2_15	d__Bacteria;p__Campylobacterota;c__Campylobacteria;o__Campylobacterales;f__Sulfurimonadaceae;g__S145-25;s__	1.2e-35	129.9
SF_Co_bin_104_k141_1258125_length_4229_cov_115.3630_6	arsC1	SF_Co_bin_104	d__Bacteria;p__Campylobacterota;c__Campylobacteria;o__Campylobacterales;f__Sulfurimonadaceae;g__S145-25;s__	1.1e-35	130.1
SB_cbin_268_k141_792633_length_2113_cov_19.0487_4	arsC1	SB_cbin_268	d__Bacteria;p__Campylobacterota;c__Campylobacteria;o__Campylobacterales;f__Sulfurimonadaceae;g__S145-25;s__	9.2e-39	140
HY4_Co_48_k141_3528479_length_3726_cov_10.0000_6	arsC1	HY4_Co_48	d__Bacteria;p__Campylobacterota;c__Campylobacteria;o__Campylobacterales;f__Sulfurimonadaceae;g__S145-25;s__	6.8e-36	130.7
HMR21_24_k141_117423_length_1994_cov_11.4182_4	arsC1	HMR21_24	d__Bacteria;p__Campylobacterota;c__Campylobacteria;o__Campylobacterales;f__Sulfurimonadaceae;g__S145-25;s__	3.8e-36	131.6
HMR1_30_k141_514115_length_3575_cov_22.4263_3	arsC1	HMR1_30	d__Bacteria;p__Campylobacterota;c__Campylobacteria;o__Campylobacterales;f__Sulfurimonadaceae;g__S145-25;s__	3.8e-36	131.6
HMR_S11_1_17_k141_336448_length_1785_cov_6.0000_1	arsC1	HMR_S11_1_17	d__Bacteria;p__Campylobacterota;c__Campylobacteria;o__Campylobacterales;f__Sulfurimonadaceae;g__S145-25;s__	1.7e-15	65
HMR_8C1508_S8Ck141_2626227_length_2911_cov_4.0000_2	arsC1	HMR_8C1508	d__Bacteria;p__Campylobacterota;c__Campylobacteria;o__Campylobacterales;f__Sulfurovaceae;g__Sulfurovum;s__	1.1e-43	155.8
WGoM_cbin_10_k141_112146_length_3611_cov_20.0000_4	arsC1	WGoM_cbin_10	d__Bacteria;p__Campylobacterota;c__Campylobacteria;o__Campylobacterales;f__Sulfurovaceae;g__SZUA-451;s__	1.5e-41	149
SF_HDNA3_3_k141_724616_length_1186_cov_10.0000_2	arsC1	SF_HDNA3_3	d__Bacteria;p__Campylobacterota;c__Campylobacteria;o__Campylobacterales;f__Sulfurovaceae;g__SZUA-451;s__	6.2e-42	150.2
HY4_Co_47_k141_804737_length_2295_cov_9.0000_2	arsC1	HY4_Co_47	d__Bacteria;p__Desulfobacterota_D;c__UBA1144;o__UBA2774;f__UBA2774;g__CR02bin9;s__CR02bin9	1.4e-30	113.6
SCS_cbin_120_cosample_000005257080_95	arsC1	SCS_cbin_120	d__Bacteria;p__Firmicutes;c__Bacilli;o__Acholeplasmatales;f__Acholeplasmataceae;g__UBA2284;s__	3.5e-12	54.3
HMR3_12_k141_388095_length_6390_cov_9.9683_2	arsC1	HMR3_12	d__Bacteria;p__Firmicutes;c__Bacilli;o__Izemoplasmatales;f__Izemoplasmataceae;g__Izemoplasma_B;s__	5.3e-11	50.5
HMR17_10_k141_3844567_length_1833_cov_6.0000_2	arsC1	HMR17_10	d__Bacteria;p__Gemmatimonadota;c__Gemmatimonadetes;o__Longimicrobiales;f__UBA6960;g__;s__	1.5e-20	81.3
HMR18_22_k141_183750_length_1940_cov_7.0000_2	arsC1	HMR18_22	d__Bacteria;p__Myxococcota;c__Polyangia;o__Haliangiales;f__Haliangiaceae;g__NORP324;s__	3.7e-15	63.9
HMR17_9_k141_4132264_length_7079_cov_9.9818_1	arsC1	HMR17_9	d__Bacteria;p__Myxococcota;c__Polyangia;o__Polyangiales;f__Polyangiaceae;g__;s__	5.1e-16	66.7
HMR17_9_k141_2640722_length_18570_cov_12.6634_1	arsC1	HMR17_9	d__Bacteria;p__Myxococcota;c__Polyangia;o__Polyangiales;f__Polyangiaceae;g__;s__	8.6e-28	104.6
HY4_Co_87_k141_854294_length_4026_cov_6.9614_2	arsC1	HY4_Co_87	d__Bacteria;p__Nitrospirota;c__Nitrospiria;o__Nitrospirales;f__UBA8639;g__UBA8639;s__	8.6e-31	114.3
HMR_Co_S11_674_k141_18839549_2	arsC1	HMR_Co_S11_674	d__Bacteria;p__Planctomycetota;c__Phycisphaerae;o__Sedimentisphaerales;f__SG8-4;g__;s__	6.4e-40	143.7
SB_sbin_6_13_k141_969752_length_2148_cov_9.0000_2	arsC1	SB_sbin_6_13	d__Bacteria;p__Planctomycetota;c__Planctomycetia;o__Pirellulales;f__UBA7805;g__UBA7805;s__	7.9e-38	137
SB_sbin_6_13_k141_393772_length_1671_cov_7.0000_2	arsC1	SB_sbin_6_13	d__Bacteria;p__Planctomycetota;c__Planctomycetia;o__Pirellulales;f__UBA7805;g__UBA7805;s__	2.1e-34	125.9
SB_sbin_1_13_k141_1237692_length_1068_cov_3.0000_2	arsC1	SB_sbin_1_13	d__Bacteria;p__Planctomycetota;c__Planctomycetia;o__Planctomycetales;f__Planctomycetaceae;g__;s__	3.1e-31	115.7
SF_Co_bin_133_k141_618944_length_86453_cov_22.4400_36	arsC1	SF_Co_bin_133	d__Bacteria;p__Proteobacteria;c__Alphaproteobacteria;o__Rhizobiales;f__Beijerinckiaceae;g__Methylobacterium;s__Methylobacterium	5.1e-39	140.8
HMR_Co_S11_662_k141_16063978_3	arsC1	HMR_Co_S11_662	d__Bacteria;p__Proteobacteria;c__Alphaproteobacteria;o__Rhizobiales;f__Hyphomicrobiaceae;g__;s__	5.4e-39	140.7
SB_sbin_4_32_k141_212158_length_6613_cov_11.1120_8	arsC1	SB_sbin_4_32	d__Bacteria;p__Proteobacteria;c__Alphaproteobacteria;o__Rhizobiales;f__Hyphomicrobiaceae;g__Hyphomicrobium_A;s__	1e-38	139.8
HMR_S11_13_13_NODE_4782_length_6690_cov_13.949661_13	arsC1	HMR_S11_13_13	d__Bacteria;p__Proteobacteria;c__Alphaproteobacteria;o__Rhizobiales;f__Hyphomicrobiaceae;g__Hyphomicrobium_A;s__	2.3e-39	141.9
HMR_Co_S11_32_k141_6088666_1	arsC1	HMR_Co_S11_32	d__Bacteria;p__Proteobacteria;c__Alphaproteobacteria;o__Rhizobiales;f__Hyphomicrobiaceae;g__Hyphomicrobium_A;s__	2.8e-39	141.6
SB_sbin_8_40_k141_506611_length_2597_cov_18.0000_3	arsC1	SB_sbin_8_40	d__Bacteria;p__Proteobacteria;c__Alphaproteobacteria;o__Rhizobiales;f__Methyloligellaceae;g__Methyloceanibacter;s__	2.9e-46	164.2
SB_sbin_8_40_k141_504072_length_3768_cov_35.0000_3	arsC1	SB_sbin_8_40	d__Bacteria;p__Proteobacteria;c__Alphaproteobacteria;o__Rhizobiales;f__Methyloligellaceae;g__Methyloceanibacter;s__	4.7e-46	163.5
SB_sbin_4_42_k141_206983_length_16123_cov_10.0000_8	arsC1	SB_sbin_4_42	d__Bacteria;p__Proteobacteria;c__Alphaproteobacteria;o__Rhizobiales;f__Methyloligellaceae;g__Methyloceanibacter;s__	7.5e-47	166
HMR_Co_S11_99_k141_8773910_26	arsC1	HMR_Co_S11_99	d__Bacteria;p__Proteobacteria;c__Alphaproteobacteria;o__Rhizobiales;f__Methyloligellaceae;g__Methyloceanibacter;s__	5.2e-30	111.8
HMR_Co_S11_889_k141_11867356_7	arsC1	HMR_Co_S11_889	d__Bacteria;p__Proteobacteria;c__Alphaproteobacteria;o__Rhizobiales;f__Methyloligellaceae;g__Methyloceanibacter;s__	3.4e-47	167.1
SCS_cbin_172_cosample_000002227000_11	arsC1	SCS_cbin_172	d__Bacteria;p__Proteobacteria;c__Alphaproteobacteria;o__Rhizobiales;f__Methyloligellaceae;g__Methyloceanibacter;s__Methyloceanibacter	4.3e-46	163.6
HY4_Co_28_k141_5027270_length_6874_cov_110.7487_8	arsC1	HY4_Co_28	d__Bacteria;p__Proteobacteria;c__Alphaproteobacteria;o__Rhizobiales;f__Methyloligellaceae;g__UBA2767;s__	2.4e-12	54.8
HY4_Co_28_k141_1833800_length_3633_cov_18.4336_2	arsC1	HY4_Co_28	d__Bacteria;p__Proteobacteria;c__Alphaproteobacteria;o__Rhizobiales;f__Methyloligellaceae;g__UBA2767;s__	6.3e-41	147
QDN-W04B-4228_sbin_29_NODE_327_length_70337_cov_5.872087_14	arsC1	QDN-W04B-4228_sbin_29	d__Bacteria;p__Proteobacteria;c__Alphaproteobacteria;o__Rhizobiales;f__Pleomorphomonadaceae;g__Pleomorphomonas;s__	3.3e-36	131.7
QDN-W04B-4228_sbin_29_NODE_1708_length_20749_cov_6.042621_9	arsC1	QDN-W04B-4228_sbin_29	d__Bacteria;p__Proteobacteria;c__Alphaproteobacteria;o__Rhizobiales;f__Pleomorphomonadaceae;g__Pleomorphomonas;s__	1e-31	117.3
QDN-W01B-4577_sbin_31_NODE_1284_length_21184_cov_17.672772_6	arsC1	QDN-W01B-4577_sbin_31	d__Bacteria;p__Proteobacteria;c__Alphaproteobacteria;o__Rhodobacterales;f__Rhodobacteraceae;g__Paracoccus;s__	3.3e-31	115.6
SF_Co_bin_76_k141_998844_length_1057_cov_5.0000_2	arsC1	SF_Co_bin_76	d__Bacteria;p__Proteobacteria;c__Alphaproteobacteria;o__Rhodobacterales;f__Rhodobacteraceae;g__Profundibacter;s__	2.5e-37	135.3
HY4_GJ-9_20_k141_351064_length_1754_cov_5.0701_3	arsC1	HY4_GJ-9_20	d__Bacteria;p__Proteobacteria;c__Alphaproteobacteria;o__Rhodobacterales;f__Rhodobacteraceae;g__Sulfitobacter;s__Sulfitobacter	6e-28	105.1
SB_cbin_70_k141_6197772_length_2885_cov_119.0000_1	arsC1	SB_cbin_70	d__Bacteria;p__Proteobacteria;c__Alphaproteobacteria;o__Rhodobacterales;f__Rhodobacteraceae;g__UBA3077;s__	6.3e-36	130.8
SB_cbin_70_k141_6090229_length_3228_cov_38.4733_3	arsC1	SB_cbin_70	d__Bacteria;p__Proteobacteria;c__Alphaproteobacteria;o__Rhodobacterales;f__Rhodobacteraceae;g__UBA3077;s__	1.7e-38	139.1
QDN-W04B-4228_sbin_38_NODE_483_length_54319_cov_32.387623_13	arsC1	QDN-W04B-4228_sbin_38	d__Bacteria;p__Proteobacteria;c__Alphaproteobacteria;o__Rhodospirillales;f__Rhodospirillaceae;g__Alpha-05;s__	5.4e-41	147.2
SF_Co_bin_46_k141_4956944_length_76465_cov_11.9842_65	arsC1	SF_Co_bin_46	d__Bacteria;p__Proteobacteria;c__Alphaproteobacteria;o__SMXP01;f__SMXP01;g__;s__	7.7e-43	153.1
HY4_Co_45_k141_1275735_length_8300_cov_60.6365_7	arsC1	HY4_Co_45	d__Bacteria;p__Proteobacteria;c__Alphaproteobacteria;o__Sphingomonadales;f__Sphingomonadaceae;g__Qipengyuania;s__Qipengyuania	2.6e-29	109.5
SF_Co_bin_56_k141_5461580_length_26193_cov_46.5579_4	arsC1	SF_Co_bin_56	d__Bacteria;p__Proteobacteria;c__Alphaproteobacteria;o__Sphingomonadales;f__Sphingomonadaceae;g__Sphingomonas;s__Sphingomonas	1.9e-39	142.2
SF_Co_bin_56_k141_2222165_length_31210_cov_32.0519_23	arsC1	SF_Co_bin_56	d__Bacteria;p__Proteobacteria;c__Alphaproteobacteria;o__Sphingomonadales;f__Sphingomonadaceae;g__Sphingomonas;s__Sphingomonas	3.3e-39	141.4
SF_Co_bin_56_k141_2206407_length_454869_cov_45.0797_276	arsC1	SF_Co_bin_56	d__Bacteria;p__Proteobacteria;c__Alphaproteobacteria;o__Sphingomonadales;f__Sphingomonadaceae;g__Sphingomonas;s__Sphingomonas	3.3e-28	106
SCS_cbin_102_cosample_000000269970_5	arsC1	SCS_cbin_102	d__Bacteria;p__Proteobacteria;c__Alphaproteobacteria;o__UBA828;f__UBA828;g__;s__	6.2e-45	159.8
HMR17_16_k141_2604536_length_25705_cov_53.0655_22	arsC1	HMR17_16	d__Bacteria;p__Proteobacteria;c__Gammaproteobacteria;o__Arenicellales;f__LS-SOB;g__;s__	9.7e-44	156
QDN-W01B-4577_sbin_38_NODE_174_length_77395_cov_148.085053_70	arsC1	QDN-W01B-4577_sbin_38	d__Bacteria;p__Proteobacteria;c__Gammaproteobacteria;o__Burkholderiales;f__Burkholderiaceae;g__;s__	1.4e-39	142.6
QDN-W01B-4577_sbin_23_NODE_14_length_201433_cov_35.243686_151	arsC1	QDN-W01B-4577_sbin_23	d__Bacteria;p__Proteobacteria;c__Gammaproteobacteria;o__Burkholderiales;f__Burkholderiaceae;g__Hydrogenophaga;s__	2.7e-37	135.2
SB_sbin_1_15_k141_769914_length_18369_cov_9.4297_9	arsC1	SB_sbin_1_15	d__Bacteria;p__Proteobacteria;c__Gammaproteobacteria;o__Burkholderiales;f__Nitrosomonadaceae;g__GCA-2721545;s__GCA-2721545	1.4e-30	113.6
QDN-W01B-4577_sbin_18_NODE_17_length_184154_cov_54.671258_132	arsC1	QDN-W01B-4577_sbin_18	d__Bacteria;p__Proteobacteria;c__Gammaproteobacteria;o__Burkholderiales;f__Rhodocyclaceae;g__Azoarcus_F;s__Azoarcus_F	2.9e-38	138.4
SCS_cbin_148_cosample_000002297064_15	arsC1	SCS_cbin_148	d__Bacteria;p__Proteobacteria;c__Gammaproteobacteria;o__Burkholderiales;f__Rhodocyclaceae;g__Propionivibrio;s__	5.3e-39	140.7
QDN-W01B-4577_sbin_24_NODE_5836_length_6806_cov_10.440231_5	arsC1	QDN-W01B-4577_sbin_24	d__Bacteria;p__Proteobacteria;c__Gammaproteobacteria;o__Burkholderiales;f__Rhodocyclaceae;g__Thauera;s__Thauera	2.9e-37	135.1
QDN-W01B-4577_sbin_24_NODE_364_length_52085_cov_6.439593_5	arsC1	QDN-W01B-4577_sbin_24	d__Bacteria;p__Proteobacteria;c__Gammaproteobacteria;o__Burkholderiales;f__Rhodocyclaceae;g__Thauera;s__Thauera	6.1e-40	143.8
SCS_cbin_167_cosample_000018168454_3	arsC1	SCS_cbin_167	d__Bacteria;p__Proteobacteria;c__Gammaproteobacteria;o__Burkholderiales;f__Rhodocyclaceae;g__Thauera_A;s__	7e-36	130.7
SCS_cbin_60_cosample_000015938678_38	arsC1	SCS_cbin_60	d__Bacteria;p__Proteobacteria;c__Gammaproteobacteria;o__Burkholderiales;f__Rhodocyclaceae;g__Thauera_A;s__Thauera_A	2.3e-36	132.3
SF_HDNA3_5_k141_1481396_length_2310_cov_20.0000_1	arsC1	SF_HDNA3_5	d__Bacteria;p__Proteobacteria;c__Gammaproteobacteria;o__Chromatiales;f__Sedimenticolaceae;g__Sva-25;s__	1.9e-44	158.3
HY4_GJ-11_5_k141_331932_length_7055_cov_7.0000_7	arsC1	HY4_GJ-11_5	d__Bacteria;p__Proteobacteria;c__Gammaproteobacteria;o__Chromatiales;f__Sedimenticolaceae;g__Sva-25;s__	1.6e-45	161.7
HMR20_6_k141_1381461_length_7808_cov_42.2515_10	arsC1	HMR20_6	d__Bacteria;p__Proteobacteria;c__Gammaproteobacteria;o__Chromatiales;f__Sedimenticolaceae;g__Sva-25;s__	3.1e-44	157.6
QDN-W04B-4228_sbin_20_NODE_50111_length_1772_cov_2.630169_2	arsC1	QDN-W04B-4228_sbin_20	d__Bacteria;p__Proteobacteria;c__Gammaproteobacteria;o__Enterobacterales;f__Alteromonadaceae;g__Alishewanella;s__	1.9e-38	139
HY4_Co_30_k141_1083775_length_12944_cov_21.4073_10	arsC1	HY4_Co_30	d__Bacteria;p__Proteobacteria;c__Gammaproteobacteria;o__Enterobacterales;f__Alteromonadaceae;g__Alteromonas;s__Alteromonas	4.4e-43	153.9
JL_TianS1_1_k141_1263492_length_50790_cov_22.9998_11	arsC1	JL_TianS1_1	d__Bacteria;p__Proteobacteria;c__Gammaproteobacteria;o__Enterobacterales;f__Alteromonadaceae;g__Pseudoalteromonas;s__Pseudoalteromonas	1.8e-41	148.7
HY4_GJ-9_14_k141_87130_length_82963_cov_23.7023_35	arsC1	HY4_GJ-9_14	d__Bacteria;p__Proteobacteria;c__Gammaproteobacteria;o__Enterobacterales;f__Alteromonadaceae;g__Pseudoalteromonas;s__Pseudoalteromonas	1.5e-41	148.9
HY4_GJ-9_21_k141_1481385_length_4548_cov_5.1709_1	arsC1	HY4_GJ-9_21	d__Bacteria;p__Proteobacteria;c__Gammaproteobacteria;o__GCA-001735895;f__GCA-001735895;g__GCA-001735895;s__	3.3e-18	73.7
HMR23_9_k141_440940_length_4145_cov_5.0000_2	arsC1	HMR23_9	d__Bacteria;p__Proteobacteria;c__Gammaproteobacteria;o__GCA-001735895;f__GCA-001735895;g__GCA-001735895;s__	4e-36	131.5
HMR18_19_k141_3036237_length_7883_cov_10.6365_2	arsC1	HMR18_19	d__Bacteria;p__Proteobacteria;c__Gammaproteobacteria;o__GCA-001735895;f__GCA-001735895;g__GCA-001735895;s__	1.2e-38	139.6
HMR18_19_k141_300602_length_3273_cov_9.9891_1	arsC1	HMR18_19	d__Bacteria;p__Proteobacteria;c__Gammaproteobacteria;o__GCA-001735895;f__GCA-001735895;g__GCA-001735895;s__	1.4e-20	81.4
HMR_1C4616_S1Ck141_613621_length_27609_cov_9.0000_20	arsC1	HMR_1C4616	d__Bacteria;p__Proteobacteria;c__Gammaproteobacteria;o__GCA-001735895;f__GCA-001735895;g__GCA-001735895;s__	1.1e-35	130
SF_Co_bin_160_k141_147685_length_8450_cov_341.5962_3	arsC1	SF_Co_bin_160	d__Bacteria;p__Proteobacteria;c__Gammaproteobacteria;o__GCF-002020875;f__GRL18;g__GRL18;s__	1e-43	156
HMR19_21_k141_1705106_length_1529_cov_9.2810_1	arsC1	HMR19_21	d__Bacteria;p__Proteobacteria;c__Gammaproteobacteria;o__GCF-002020875;f__GRL18;g__GRL18;s__GRL18	1.5e-40	145.7
SB_sbin_1_12_k141_1263695_length_2153_cov_4.8086_2	arsC1	SB_sbin_1_12	d__Bacteria;p__Proteobacteria;c__Gammaproteobacteria;o__Methylococcales;f__Methylomonadaceae;g__;s__	5.8e-46	163.2
SF_HDNA3_12_k141_1738106_length_1730_cov_20.5626_2	arsC1	SF_HDNA3_12	d__Bacteria;p__Proteobacteria;c__Gammaproteobacteria;o__Methylococcales;f__Methylomonadaceae;g__Methyloprofundus;s__	2.6e-42	151.4
HM_cbin_26_k127_704526_length_1621_cov_56.9705_1	arsC1	HM_cbin_26	d__Bacteria;p__Proteobacteria;c__Gammaproteobacteria;o__Methylococcales;f__Methylomonadaceae;g__Methyloprofundus;s__	6.2e-43	153.4
HM_cbin_12_k127_828574_length_11172_cov_40.5025_9	arsC1	HM_cbin_12	d__Bacteria;p__Proteobacteria;c__Gammaproteobacteria;o__Methylococcales;f__Methylomonadaceae;g__Methyloprofundus;s__	4.8e-44	157
HM_sbin_25_8_k127_98977_length_92353_cov_164.4873_18	arsC1	HM_sbin_25_8	d__Bacteria;p__Proteobacteria;c__Gammaproteobacteria;o__Methylococcales;f__Methylomonadaceae;g__WTBX01;s__	1.6e-44	158.5
HM_sbin_25_3_k127_92947_length_62917_cov_75.3599_59	arsC1	HM_sbin_25_3	d__Bacteria;p__Proteobacteria;c__Gammaproteobacteria;o__Methylococcales;f__Methylomonadaceae;g__WTBX01;s__	5.4e-44	156.8
HM_cbin_5_k127_57866_length_3794_cov_17.0000_1	arsC1	HM_cbin_5	d__Bacteria;p__Proteobacteria;c__Gammaproteobacteria;o__Methylococcales;f__Methylomonadaceae;g__WTBX01;s__	2.3e-46	164.5
HM_cbin_38_k127_53873_length_61968_cov_57.8547_30	arsC1	HM_cbin_38	d__Bacteria;p__Proteobacteria;c__Gammaproteobacteria;o__Methylococcales;f__Methylomonadaceae;g__WTBX01;s__	7.5e-41	146.7
HM_sbin_25_9_k127_135340_length_11381_cov_9.0000_7	arsC1	HM_sbin_25_9	d__Bacteria;p__Proteobacteria;c__Gammaproteobacteria;o__Nitrosococcales;f__Methylophagaceae;g__GCA-002733105;s__	1.7e-44	158.4
GoM_cbin28_k141_6532744_length_8065_cov_14.0000_4	arsC1	GoM_cbin28	d__Bacteria;p__Proteobacteria;c__Gammaproteobacteria;o__PS1;f__Thioglobaceae;g__Ruthia;s__	4.1e-38	137.9
SB_cbin_137_k141_4121754_length_3651_cov_12.0000_2	arsC1	SB_cbin_137	d__Bacteria;p__Proteobacteria;c__Gammaproteobacteria;o__PS1;f__Thioglobaceae;g__Thioglobus;s__	3e-37	135.1
SB_cbin_58_k141_2195374_length_6490_cov_487.4799_6	arsC1	SB_cbin_58	d__Bacteria;p__Proteobacteria;c__Gammaproteobacteria;o__PS1;f__Thioglobaceae;g__UBA2013;s__	7.5e-39	140.3
HMR_1C2861_S1Ck141_2920836_length_12048_cov_11.8429_9	arsC1	HMR_1C2861	d__Bacteria;p__Proteobacteria;c__Gammaproteobacteria;o__Pseudomonadales;f__Halieaceae;g__Halioglobus;s__	1.9e-39	142.2
HMR_2C2774_S2Ck141_1485628_length_35804_cov_10.0855_19	arsC1	HMR_2C2774	d__Bacteria;p__Proteobacteria;c__Gammaproteobacteria;o__Pseudomonadales;f__Halieaceae;g__Halioglobus;s__Halioglobus	1.5e-40	145.7
QDN-W04B-4228_sbin_39_NODE_1077_length_30614_cov_8.865572_2	arsC1	QDN-W04B-4228_sbin_39	d__Bacteria;p__Proteobacteria;c__Gammaproteobacteria;o__Pseudomonadales;f__Halomonadaceae;g__Halomonas;s__	4.4e-33	121.7
SF_GA-4_11_k141_393994_length_7954_cov_6.0000_7	arsC1	SF_GA-4_11	d__Bacteria;p__Proteobacteria;c__Gammaproteobacteria;o__Pseudomonadales;f__Halomonadaceae;g__Halomonas;s__Halomonas	3.3e-33	122.1
HY4_GJ-9_5_k141_515994_length_8072_cov_5.0000_5	arsC1	HY4_GJ-9_5	d__Bacteria;p__Proteobacteria;c__Gammaproteobacteria;o__Pseudomonadales;f__Halomonadaceae;g__Oceanospirillum;s__	2.6e-39	141.7
QDN-W04B-4228_sbin_4_NODE_14_length_270173_cov_33.634438_197	arsC1	QDN-W04B-4228_sbin_4	d__Bacteria;p__Proteobacteria;c__Gammaproteobacteria;o__Pseudomonadales;f__Nitrincolaceae;g__Marinobacterium;s__	1.3e-44	158.8
HY4_Co_46_k141_435542_length_1949_cov_9.0000_3	arsC1	HY4_Co_46	d__Bacteria;p__Proteobacteria;c__Gammaproteobacteria;o__Pseudomonadales;f__Oleiphilaceae;g__Marinobacter;s__Marinobacter	5.2e-45	160.1
HY4_Co_46_k141_1030460_length_1601_cov_3.0000_1	arsC1	HY4_Co_46	d__Bacteria;p__Proteobacteria;c__Gammaproteobacteria;o__Pseudomonadales;f__Oleiphilaceae;g__Marinobacter;s__Marinobacter	2.3e-20	80.7
HMR_5C633_S5Ck141_1776655_length_2248_cov_6.0000_1	arsC1	HMR_5C633	d__Bacteria;p__Proteobacteria;c__Gammaproteobacteria;o__Pseudomonadales;f__Porticoccaceae;g__50-400-T64;s__	7.1e-44	156.4
HMR17_31_k141_1865713_length_2768_cov_14.7792_2	arsC1	HMR17_31	d__Bacteria;p__Proteobacteria;c__Gammaproteobacteria;o__Pseudomonadales;f__Porticoccaceae;g__HB2-32-21;s__	2.5e-43	154.7
SCS_cbin_153_cosample_000006734771_184	arsC1	SCS_cbin_153	d__Bacteria;p__Proteobacteria;c__Gammaproteobacteria;o__Pseudomonadales;f__Pseudomonadaceae;g__;s__	2.7e-41	148.1
HY4_Co_36_k141_1674299_length_8759_cov_6.0000_7	arsC1	HY4_Co_36	d__Bacteria;p__Proteobacteria;c__Gammaproteobacteria;o__Pseudomonadales;f__Pseudomonadaceae;g__Pseudomonas_A;s__Pseudomonas_A	1.3e-43	155.6
QDN-W01B-4577_sbin_19_NODE_107_length_96749_cov_10.099944_90	arsC1	QDN-W01B-4577_sbin_19	d__Bacteria;p__Proteobacteria;c__Gammaproteobacteria;o__Pseudomonadales;f__Pseudomonadaceae;g__Pseudomonas_D;s__	1.9e-43	155
HMR_S11_7_15_k141_964428_length_176574_cov_93.9636_156	arsC1	HMR_S11_7_15	d__Bacteria;p__Proteobacteria;c__Gammaproteobacteria;o__Pseudomonadales;f__Pseudomonadaceae;g__Pseudomonas_E;s__Pseudomonas_E	4.7e-41	147.3
HMR_S11_7_15_k141_1071586_length_94469_cov_95.0126_9	arsC1	HMR_S11_7_15	d__Bacteria;p__Proteobacteria;c__Gammaproteobacteria;o__Pseudomonadales;f__Pseudomonadaceae;g__Pseudomonas_E;s__Pseudomonas_E	3.3e-38	138.2
SF_Co_bin_136_k141_3393455_length_6581_cov_95.8668_5	arsC1	SF_Co_bin_136	d__Bacteria;p__Proteobacteria;c__Gammaproteobacteria;o__SG8-11;f__SG8-11;g__JAADIM01;s__	1.2e-44	158.9
SF_Co_bin_136_k141_216503_length_47527_cov_178.6843_40	arsC1	SF_Co_bin_136	d__Bacteria;p__Proteobacteria;c__Gammaproteobacteria;o__SG8-11;f__SG8-11;g__JAADIM01;s__	7.7e-12	53.2
SF_GA-5_13_k141_465987_length_6371_cov_279.6083_3	arsC1	SF_GA-5_13	d__Bacteria;p__Proteobacteria;c__Gammaproteobacteria;o__SZUA-152;f__SZUA-152;g__;s__	3e-42	151.2
SF_Co_bin_10_k141_2981643_length_4756_cov_520.0362_6	arsC1	SF_Co_bin_10	d__Bacteria;p__Proteobacteria;c__Gammaproteobacteria;o__SZUA-152;f__SZUA-152;g__;s__	1.5e-42	152.1
SB_sbin_2_13_k141_862800_length_7446_cov_18.1515_5	arsC1	SB_sbin_2_13	d__Bacteria;p__Proteobacteria;c__Gammaproteobacteria;o__SZUA-152;f__SZUA-152;g__;s__	6e-43	153.5
HMR_2C1168_S2Ck141_2731506_length_15459_cov_16.1934_9	arsC1	HMR_2C1168	d__Bacteria;p__Proteobacteria;c__Gammaproteobacteria;o__SZUA-229;f__SZUA-229;g__;s__	7.9e-31	114.4
SF_HDNA3_16_k141_833567_length_5443_cov_192.5588_4	arsC1	SF_HDNA3_16	d__Bacteria;p__Proteobacteria;c__Gammaproteobacteria;o__SZUA-229;f__SZUA-229;g__GCA-2746365;s__	3.5e-40	144.6
SF_HDNA3_13_k141_784919_length_2810_cov_26.0000_3	arsC1	SF_HDNA3_13	d__Bacteria;p__Proteobacteria;c__Gammaproteobacteria;o__SZUA-229;f__SZUA-229;g__GCA-2746365;s__	1.2e-40	146
SF_Co_bin_102_k141_3377906_length_2271_cov_38.0000_3	arsC1	SF_Co_bin_102	d__Bacteria;p__Proteobacteria;c__Gammaproteobacteria;o__SZUA-229;f__SZUA-229;g__GCA-2746365;s__	6.5e-42	150.1
SB_sbin_2_29_k141_261434_length_2096_cov_59.3345_4	arsC1	SB_sbin_2_29	d__Bacteria;p__Proteobacteria;c__Gammaproteobacteria;o__SZUA-229;f__SZUA-229;g__GCA-2746365;s__	2.2e-39	142
SB_cbin_80_k141_2591989_length_2610_cov_57.3070_4	arsC1	SB_cbin_80	d__Bacteria;p__Proteobacteria;c__Gammaproteobacteria;o__SZUA-229;f__SZUA-229;g__GCA-2746365;s__	2.2e-39	142
HMR17_45_k141_3371251_length_5696_cov_50.9501_2	arsC1	HMR17_45	d__Bacteria;p__Proteobacteria;c__Gammaproteobacteria;o__SZUA-229;f__SZUA-229;g__GCA-2746365;s__	1.5e-40	145.8
HMR17_45_k141_3125404_length_2567_cov_102.3425_2	arsC1	HMR17_45	d__Bacteria;p__Proteobacteria;c__Gammaproteobacteria;o__SZUA-229;f__SZUA-229;g__GCA-2746365;s__	2.3e-40	145.1
HMR17_19_k141_587437_length_15338_cov_143.3446_13	arsC1	HMR17_19	d__Bacteria;p__Proteobacteria;c__Gammaproteobacteria;o__SZUA-229;f__SZUA-229;g__GCA-2746365;s__	2.4e-41	148.3
HMR_S11_1_11_k141_1625743_length_2137_cov_6.8332_3	arsC1	HMR_S11_1_11	d__Bacteria;p__Proteobacteria;c__Gammaproteobacteria;o__SZUA-229;f__SZUA-229;g__GCA-2746365;s__	7.1e-40	143.5
SMM_sbin_18_k141_2675297_length_5033_cov_15.3062_3	arsC1	SMM_sbin_18	d__Bacteria;p__Proteobacteria;c__Gammaproteobacteria;o__SZUA-229;f__SZUA-229;g__JABDQW01;s__	1.3e-41	149.2
SB_sbin_1_11_k141_106320_length_9795_cov_14.1021_12	arsC1	SB_sbin_1_11	d__Bacteria;p__Proteobacteria;c__Gammaproteobacteria;o__SZUA-229;f__SZUA-229;g__JABDQW01;s__	2.4e-43	154.7
HY4_GJ-9_19_k141_1044620_length_8724_cov_7.4589_9	arsC1	HY4_GJ-9_19	d__Bacteria;p__Proteobacteria;c__Gammaproteobacteria;o__UBA4486;f__UBA4486;g__SMWN01;s__	7.2e-42	150
SF_GA-5_16_k141_169267_length_25456_cov_10.9573_14	arsC1	SF_GA-5_16	d__Bacteria;p__Proteobacteria;c__Gammaproteobacteria;o__UBA6429;f__UBA6429;g__;s__	2.3e-42	151.6
SF_Co_bin_72_k141_4083471_length_16935_cov_145.8366_9	arsC1	SF_Co_bin_72	d__Bacteria;p__Proteobacteria;c__Gammaproteobacteria;o__UBA6429;f__UBA6429;g__;s__	4.2e-43	154
HY4_Co_84_k141_2241884_length_4217_cov_17.9907_7	arsC1	HY4_Co_84	d__Bacteria;p__Proteobacteria;c__Gammaproteobacteria;o__UBA6429;f__UBA6429;g__;s__	1.7e-42	152
HMR23_2_k141_98280_length_5847_cov_7.7227_7	arsC1	HMR23_2	d__Bacteria;p__Proteobacteria;c__Gammaproteobacteria;o__UBA6429;f__UBA6429;g__;s__	4.9e-42	150.5
HMR18_1_k141_423648_length_22516_cov_45.3984_13	arsC1	HMR18_1	d__Bacteria;p__Proteobacteria;c__Gammaproteobacteria;o__UBA6429;f__UBA6429;g__;s__	2.4e-41	148.3
HMR_Co_S11_393_k141_13719736_2	arsC1	HMR_Co_S11_393	d__Bacteria;p__Proteobacteria;c__Gammaproteobacteria;o__UBA6429;f__UBA6429;g__;s__	5.4e-42	150.4
HMR_Co_S11_393_k141_10032651_1	arsC1	HMR_Co_S11_393	d__Bacteria;p__Proteobacteria;c__Gammaproteobacteria;o__UBA6429;f__UBA6429;g__;s__	1.7e-42	152
HMR21_20_k141_2255259_length_2295_cov_5.0000_1	arsC1	HMR21_20	d__Bacteria;p__Proteobacteria;c__Gammaproteobacteria;o__UBA9214;f__UBA9214;g__SZUA-186;s__	2.2e-20	80.7
SB_cbin_111_k141_261469_length_10572_cov_11.9790_9	arsC1	SB_cbin_111	d__Bacteria;p__Proteobacteria;c__Gammaproteobacteria;o__UBA9214;f__UBA9214;g__UBA9214;s__	5e-44	156.9
HMR_S11_1_27_k141_29410_length_2783_cov_8.8812_5	arsC1	HMR_S11_1_27	d__Bacteria;p__Proteobacteria;c__Gammaproteobacteria;o__Woeseiales;f__Woeseiaceae;g__;s__	1.9e-31	116.4
HY4_GJ-12_11_k141_95279_length_2299_cov_6.0000_3	arsC1	HY4_GJ-12_11	d__Bacteria;p__Proteobacteria;c__Gammaproteobacteria;o__Xanthomonadales;f__SZUA-36;g__;s__	4e-43	154
SF_Co_bin_18_k141_3769088_length_4163_cov_460.0000_3	arsC1	SF_Co_bin_18	d__Bacteria;p__Proteobacteria;c__Gammaproteobacteria;o__Xanthomonadales;f__SZUA-36;g__SZUA-36;s__	3.4e-39	141.4
SCS_cbin_51_cosample_000024980117_13	arsC1	SCS_cbin_51	d__Bacteria;p__Verrucomicrobiota;c__Verrucomicrobiae;o__Opitutales;f__Opitutaceae;g__IMCC26134_A;s__	5.4e-41	147.2
WGoM_sbin_oily_59_k141_839472_length_3935_cov_109.4797_2	arsC2	WGoM_sbin_oily_59	d__Archaea;p__Aenigmatarchaeota;c__Aenigmatarchaeia;o__JACPZZ01;f__;g__;s__	3.6e-39	141.4
HM_sbin_21_2_k127_299809_length_28295_cov_9.0000_11	arsC2	HM_sbin_21_2	d__Archaea;p__Halobacteriota;c__Methanosarcinia;o__Methanotrichales;f__Methanotrichaceae;g__Methanothrix_A;s__Methanothrix_A	4.4e-38	137.9
SH-W20A-3880_sbin_2_NODE_8707_length_5461_cov_20.841287_6	arsC2	SH-W20A-3880_sbin_2	d__Archaea;p__Thermoplasmatota;c__E2;o__DHVEG-1;f__DHVEG-1;g__;s__	4.8e-41	147.5
SB_sbin_1_4_k141_112389_length_2637_cov_5.0000_2	arsC2	SB_sbin_1_4	d__Bacteria;p__;c__;o__;f__;g__;s__	6.5e-43	153.5
HMR26_12_k141_542493_length_7496_cov_9.2348_5	arsC2	HMR26_12	d__Bacteria;p__Acidobacteriota;c__Aminicenantia;o__Aminicenantales;f__Aminicenantaceae;g__SOIV01;s__	4.1e-37	134.8
HY4_Co_39_k141_4830621_length_3545_cov_5.0000_3	arsC2	HY4_Co_39	d__Bacteria;p__Acidobacteriota;c__Thermoanaerobaculia;o__Thermoanaerobaculales;f__FEB-10;g__;s__	1.8e-37	135.9
HMR1_4_k141_1675996_length_8115_cov_47.2144_4	arsC2	HMR1_4	d__Bacteria;p__Acidobacteriota;c__Thermoanaerobaculia;o__Thermoanaerobaculales;f__FEB-10;g__;s__	3.6e-37	135
SF_Co_bin_97_k141_4596212_length_1805_cov_18.0000_3	arsC2	SF_Co_bin_97	d__Bacteria;p__Acidobacteriota;c__UBA6911;o__RPQK01;f__;g__;s__	8.6e-43	153.1
QDN-W03B-480_sbin_14_NODE_8745_length_4030_cov_10.658365_2	arsC2	QDN-W03B-480_sbin_14	d__Bacteria;p__Atribacterota;c__JS1;o__SB-45;f__34-128;g__;s__	7.2e-38	137.2
QDN-W01B-1949_sbin_6_NODE_562_length_41723_cov_262.541711_28	arsC2	QDN-W01B-1949_sbin_6	d__Bacteria;p__Atribacterota;c__JS1;o__SB-45;f__34-128;g__34-128;s__	1.8e-52	184.4
MS_sbin_19_k141_1492_length_3411_cov_20.9627_2	arsC2	MS_sbin_19	d__Bacteria;p__Atribacterota;c__JS1;o__SB-45;f__34-128;g__34-128;s__	7.6e-50	176
HY4_GJ-10_18_k141_44930_length_2456_cov_15.5823_2	arsC2	HY4_GJ-10_18	d__Bacteria;p__Atribacterota;c__JS1;o__SB-45;f__34-128;g__34-128;s__	1.1e-49	175.4
HY4_GA-7_3_k141_32282_length_2220_cov_3.9711_2	arsC2	HY4_GA-7_3	d__Bacteria;p__Atribacterota;c__JS1;o__SB-45;f__34-128;g__34-128;s__	6.4e-52	182.7
HY4_Co_77_k141_5062269_length_4293_cov_43.3950_1	arsC2	HY4_Co_77	d__Bacteria;p__Atribacterota;c__JS1;o__SB-45;f__34-128;g__34-128;s__	2.4e-52	184
HY4_Co_77_k141_4156754_length_10504_cov_14.8229_6	arsC2	HY4_Co_77	d__Bacteria;p__Atribacterota;c__JS1;o__SB-45;f__34-128;g__34-128;s__	3.1e-51	180.5
GoM_cbin21_k141_2475433_length_1175_cov_36.1586_1	arsC2	GoM_cbin21	d__Bacteria;p__Atribacterota;c__JS1;o__SB-45;f__34-128;g__34-128;s__	1.4e-52	184.8
HM_sbin_22_2_k127_24727_length_2622_cov_12.0000_2	arsC2	HM_sbin_22_2	d__Bacteria;p__Atribacterota;c__JS1;o__SB-45;f__34-128;g__34-128;s__34-128	1.4e-49	175.1
ENP_sbin_11_1_k119_29290_length_5552_cov_40.0328_4	arsC2	ENP_sbin_11_1	d__Bacteria;p__Atribacterota;c__JS1;o__SB-45;f__34-128;g__34-128;s__34-128	2.2e-51	181
WGoM_sbin_oily_67_k141_1805272_length_1966_cov_18.7830_2	arsC2	WGoM_sbin_oily_67	d__Bacteria;p__Bacteroidota;c__Bacteroidia;o__Bacteroidales;f__4484-276;g__4484-276;s__	2.4e-37	135.5
HMR1_3_k141_1538661_length_23798_cov_25.1370_4	arsC2	HMR1_3	d__Bacteria;p__Bacteroidota;c__Bacteroidia;o__Bacteroidales;f__F082;g__JAADID01;s__	1.7e-38	139.2
QDN-W04B-4228_sbin_51_NODE_7013_length_7056_cov_3.625339_2	arsC2	QDN-W04B-4228_sbin_51	d__Bacteria;p__Bacteroidota;c__Bacteroidia;o__Bacteroidales;f__Marinilabiliaceae;g__Alkaliflexus;s__	7.3e-39	140.4
SF_Co_bin_87_k141_1450849_length_3571_cov_799.0000_3	arsC2	SF_Co_bin_87	d__Bacteria;p__Bacteroidota;c__Bacteroidia;o__Bacteroidales;f__Prolixibacteraceae;g__Draconibacterium;s__	6.7e-38	137.3
WGoM_cbin_52_k141_2860693_length_4976_cov_93.0000_6	arsC2	WGoM_cbin_52	d__Bacteria;p__Bacteroidota;c__Bacteroidia;o__Bacteroidales;f__VadinHA17;g__;s__	1.2e-37	136.6
ENP_sbin_10_5_k119_84028_length_2092_cov_5.0000_1	arsC2	ENP_sbin_10_5	d__Bacteria;p__Bacteroidota;c__Bacteroidia;o__Bacteroidales;f__VadinHA17;g__;s__	7.7e-39	140.4
SF_Co_bin_32_k141_6057613_length_4668_cov_190.4712_3	arsC2	SF_Co_bin_32	d__Bacteria;p__Bacteroidota;c__Bacteroidia;o__Flavobacteriales;f__Flavobacteriaceae;g__QNYL01;s__	3.2e-38	138.4
HM_cbin_14_k127_367249_length_17823_cov_26.0364_6	arsC2	HM_cbin_14	d__Bacteria;p__Bacteroidota;c__Bacteroidia;o__Flavobacteriales;f__Flavobacteriaceae;g__QNYL01;s__	3e-37	135.2
SF_Co_bin_142_k141_927252_length_4457_cov_139.0000_3	arsC2	SF_Co_bin_142	d__Bacteria;p__Calditrichota;c__Calditrichia;o__RBG-13-44-9;f__RBG-13-44-9;g__;s__	8.4e-39	140.2
MS_sbin_13_k141_52810_length_1440_cov_9.0000_3	arsC2	MS_sbin_13	d__Bacteria;p__Chloroflexota;c__Anaerolineae;o__Anaerolineales;f__Anaerolineaceae;g__;s__	2.4e-37	135.6
HMR_S11_1_37_k141_2448353_length_2796_cov_6.0000_2	arsC2	HMR_S11_1_37	d__Bacteria;p__Chloroflexota;c__Anaerolineae;o__B4-G1;f__B4-G1;g__BS750m-G37;s__	9e-40	143.4
SF_Co_bin_141_k141_89184_length_4288_cov_201.0000_2	arsC2	SF_Co_bin_141	d__Bacteria;p__Chloroflexota;c__Anaerolineae;o__Promineofilales;f__Promineofilaceae;g__UBA11865;s__	1.4e-40	146
QDN-W03B-2880_sbin_11_NODE_37215_length_1762_cov_3.558289_3	arsC2	QDN-W03B-2880_sbin_11	d__Bacteria;p__Chloroflexota;c__Anaerolineae;o__VGOG01;f__VGOG01;g__VGOG01;s__	5.4e-37	134.4
GoM_cbin20_k141_5793109_length_5895_cov_19.4779_2	arsC2	GoM_cbin20	d__Bacteria;p__Chloroflexota;c__Dehalococcoidia;o__GIF9;f__AB-539-J10;g__SKVJ01;s__	6.5e-38	137.4
SB_sbin_7_22_k141_867690_length_21250_cov_22.0000_24	arsC2	SB_sbin_7_22	d__Bacteria;p__Desulfobacterota;c__Desulfobacteria;o__Desulfobacterales;f__Desulfobacteraceae;g__Desulfobacula;s__	8.1e-38	137.1
HY4_Co_75_k141_2815539_length_15670_cov_220.0000_11	arsC2	HY4_Co_75	d__Bacteria;p__Desulfobacterota;c__Desulfobacteria;o__Desulfobacterales;f__Desulfobacteraceae;g__Desulfobacula;s__	3.5e-42	151.2
WGoM_cbin_19_k141_829001_length_8370_cov_43.4609_3	arsC2	WGoM_cbin_19	d__Bacteria;p__Desulfobacterota;c__Desulfobacteria;o__Desulfobacterales;f__Desulfosarcinaceae;g__Desulfosarcina;s__	4e-43	154.2
SF_Co_bin_98_k141_3178272_length_4431_cov_344.0000_2	arsC2	SF_Co_bin_98	d__Bacteria;p__Desulfobacterota;c__Desulfobulbia;o__Desulfobulbales;f__Desulfobulbaceae;g__Desulfobulbus_C;s__	4e-40	144.5
SF_Co_bin_81_k141_897894_length_4846_cov_59.0000_5	arsC2	SF_Co_bin_81	d__Bacteria;p__Desulfobacterota;c__Desulfobulbia;o__Desulfobulbales;f__Desulfocapsaceae;g__Desulfocapsa;s__	3.5e-40	144.7
HMR22_3_k141_1351337_length_4037_cov_6.0000_4	arsC2	HMR22_3	d__Bacteria;p__Desulfobacterota;c__Desulfobulbia;o__Desulfobulbales;f__Desulfocapsaceae;g__Desulfocapsa;s__	1.6e-41	149
HMR_3C1215_S3Ck141_448388_length_2602_cov_10.0130_2	arsC2	HMR_3C1215	d__Bacteria;p__Desulfobacterota;c__Desulfuromonadia;o__Desulfuromonadales;f__Desulfuromonadaceae;g__Desulfuromonas;s__	7.9e-43	153.3
QDN-W04B-4900_sbin_22_NODE_45_length_166265_cov_23.304693_28	arsC2	QDN-W04B-4900_sbin_22	d__Bacteria;p__Desulfobacterota;c__Desulfuromonadia;o__Desulfuromonadales;f__Geoalkalibacteraceae;g__Geoalkalibacter;s__	1.7e-42	152.2
QDN-W04B-4900_sbin_21_NODE_12375_length_5229_cov_4.314264_2	arsC2	QDN-W04B-4900_sbin_21	d__Bacteria;p__Desulfobacterota;c__Desulfuromonadia;o__Desulfuromonadales;f__JACZKF01;g__JACZKF01;s__	1.5e-42	152.3
HMR17_30_k141_3445722_length_3838_cov_6.0000_2	arsC2	HMR17_30	d__Bacteria;p__Desulfobacterota;c__Desulfuromonadia;o__Desulfuromonadales;f__UBA2294;g__Kmv16;s__	8e-42	150
HMR18_29_k141_2281080_length_2424_cov_8.0000_2	arsC2	HMR18_29	d__Bacteria;p__Desulfobacterota_C;c__Deferrisomatia;o__Deferrisomatales;f__;g__;s__	1.1e-40	146.4
HMR17_27_k141_2681079_length_22892_cov_9.2238_19	arsC2	HMR17_27	d__Bacteria;p__Desulfobacterota_C;c__Deferrisomatia;o__Deferrisomatales;f__;g__;s__	4.6e-48	170.2
HY4_Co_47_k141_2846462_length_6959_cov_6.0000_5	arsC2	HY4_Co_47	d__Bacteria;p__Desulfobacterota_D;c__UBA1144;o__UBA2774;f__UBA2774;g__CR02bin9;s__CR02bin9	1.3e-40	146.1
QDN-W04B-4228_sbin_42_NODE_1531_length_22660_cov_4.733643_3	arsC2	QDN-W04B-4228_sbin_42	d__Bacteria;p__Desulfobacterota_I;c__Desulfovibrionia;o__Desulfovibrionales;f__Desulfovibrionaceae;g__Desulfohalovibrio;s__Desulfohalovibrio	7.6e-43	153.3
SF_Co_bin_134_k141_5279073_length_73739_cov_74.4940_66	arsC2	SF_Co_bin_134	d__Bacteria;p__Fermentibacterota;c__Fermentibacteria;o__Fermentibacterales;f__Fermentibacteraceae;g__Aegiribacteria;s__	6.1e-43	153.6
JL_Co_12_k141_5882990_length_11717_cov_11.6874_8	arsC2	JL_Co_12	d__Bacteria;p__Fermentibacterota;c__Fermentibacteria;o__Fermentibacterales;f__Fermentibacteraceae;g__Aegiribacteria;s__	1.7e-39	142.5
HMR_12C977_S12Ck141_468356_length_50563_cov_17.2016_28	arsC2	HMR_12C977	d__Bacteria;p__Fermentibacterota;c__Fermentibacteria;o__Fermentibacterales;f__Fermentibacteraceae;g__Aegiribacteria;s__	2.5e-39	141.9
HMR3_7_k141_348615_length_5827_cov_8.0000_5	arsC2	HMR3_7	d__Bacteria;p__Fermentibacterota;c__Fermentibacteria;o__Fermentibacterales;f__Fermentibacteraceae;g__Sabulitectum;s__	1.8e-38	139.2
HMR3_11_k141_376454_length_15388_cov_20.1121_9	arsC2	HMR3_11	d__Bacteria;p__Fermentibacterota;c__Fermentibacteria;o__Fermentibacterales;f__Fermentibacteraceae;g__Sabulitectum;s__	1.6e-40	145.8
HMR_7C1274_S7Ck141_749849_length_6002_cov_5.0000_4	arsC2	HMR_7C1274	d__Bacteria;p__Fibrobacterota;c__Chitinivibrionia;o__Chitinivibrionales;f__;g__;s__	7.3e-38	137.2
HY4_GJ-10_10_k141_418031_length_4024_cov_14.0000_6	arsC2	HY4_GJ-10_10	d__Bacteria;p__Gemmatimonadota;c__Gemmatimonadetes;o__KS3-K002;f__JABDQB01;g__JABDQB01;s__	2.9e-37	135.3
HMR_Co_S11_523_k141_21723935_8	arsC2	HMR_Co_S11_523	d__Bacteria;p__Gemmatimonadota;c__Glassbacteria;o__GWA2-58-10;f__GWA2-58-10;g__;s__	6.4e-38	137.4
SCS_cbin_10_cosample_000005090468_5	arsC2	SCS_cbin_10	d__Bacteria;p__Gemmatimonadota;c__Glassbacteria;o__GWA2-58-10;f__GWA2-58-10;g__JAFGTO01;s__	1.6e-40	145.8
HMR_Co_S11_2_k141_12007808_2	arsC2	HMR_Co_S11_2	d__Bacteria;p__JAFGOL01;c__JAFGOL01;o__JAFGOL01;f__JAFGOL01;g__;s__	1.8e-41	148.8
SMM_sbin_4_k141_2668752_length_2067_cov_14.0000_4	arsC2	SMM_sbin_4	d__Bacteria;p__Krumholzibacteriota;c__Krumholzibacteria;o__Krumholzibacteriales;f__Krumholzibacteriaceae;g__;s__	2.9e-41	148.2
SB_cbin_151_k141_3847460_length_11471_cov_12.9216_4	arsC2	SB_cbin_151	d__Bacteria;p__Krumholzibacteriota;c__Krumholzibacteria;o__Krumholzibacteriales;f__Krumholzibacteriaceae;g__;s__	8.1e-41	146.8
HMR6_8_k141_936345_length_5281_cov_5.9679_7	arsC2	HMR6_8	d__Bacteria;p__Krumholzibacteriota;c__Krumholzibacteria;o__Krumholzibacteriales;f__Krumholzibacteriaceae;g__;s__	7e-40	143.7
HMR21_9_k141_1655402_length_2481_cov_4.0000_3	arsC2	HMR21_9	d__Bacteria;p__Krumholzibacteriota;c__Krumholzibacteria;o__Krumholzibacteriales;f__Krumholzibacteriaceae;g__;s__	6.7e-41	147
HMR21_9_k141_1381376_length_2258_cov_8.0000_2	arsC2	HMR21_9	d__Bacteria;p__Krumholzibacteriota;c__Krumholzibacteria;o__Krumholzibacteriales;f__Krumholzibacteriaceae;g__;s__	4.2e-39	141.2
SF_Co_bin_147_k141_679655_length_1442_cov_12.1568_2	arsC2	SF_Co_bin_147	d__Bacteria;p__Krumholzibacteriota;c__Krumholzibacteria;o__LZORAL124-64-63;f__LZORAL124-64-63;g__;s__	1.2e-49	175.3
HY4_Co_76_k141_3066209_length_3470_cov_11.7633_4	arsC2	HY4_Co_76	d__Bacteria;p__Krumholzibacteriota;c__Krumholzibacteria;o__LZORAL124-64-63;f__LZORAL124-64-63;g__;s__	7.6e-49	172.7
QDN-W01B-4577_sbin_40_NODE_3122_length_10784_cov_4.288284_2	arsC2	QDN-W01B-4577_sbin_40	d__Bacteria;p__Latescibacterota;c__Latescibacteria;o__Latescibacterales;f__Latescibacteraceae;g__;s__	7.8e-42	150
SB_cbin_260_k141_2571694_length_2737_cov_18.0000_5	arsC2	SB_cbin_260	d__Bacteria;p__Latescibacterota;c__Latescibacteria;o__Latescibacterales;f__Latescibacteraceae;g__JABHYP01;s__	1.6e-41	149.1
HMR_S11_5_13_k141_966768_length_5198_cov_34.0328_2	arsC2	HMR_S11_5_13	d__Bacteria;p__Marinisomatota;c__Marinisomatia;o__Marinisomatales;f__JAHJCW01;g__JAHJCW01;s__	2.4e-39	142
QDN-W01B-1949_sbin_37_NODE_2499_length_16523_cov_6.522529_5	arsC2	QDN-W01B-1949_sbin_37	d__Bacteria;p__Marinisomatota;c__UBA2242;o__UBA2242;f__UBA2242;g__UBA9312;s__	2.3e-37	135.6
HMR19_9_k141_1603482_length_3406_cov_16.9286_2	arsC2	HMR19_9	d__Bacteria;p__Marinisomatota;c__UBA8477;o__UBA8477;f__UBA8477;g__JABMPR01;s__	2e-38	139
HMR17_39_k141_896373_length_8716_cov_221.8711_10	arsC2	HMR17_39	d__Bacteria;p__Marinisomatota;c__UBA8477;o__UBA8477;f__UBA8477;g__JABMPR01;s__	7.6e-39	140.4
HMR_Co_S11_962_k141_22173825_3	arsC2	HMR_Co_S11_962	d__Bacteria;p__Methylomirabilota;c__Methylomirabilia;o__;f__;g__;s__	2.2e-42	151.8
HMR_Co_S11_888_k141_21759027_2	arsC2	HMR_Co_S11_888	d__Bacteria;p__Planctomycetota;c__B129-G9;o__B129-G9;f__B129-G9;g__;s__	1.9e-37	135.9
HMR_10C5886_S10Ck141_444924_length_7063_cov_10.3672_9	arsC2	HMR_10C5886	d__Bacteria;p__Planctomycetota;c__Brocadiae;o__Brocadiales;f__Scalinduaceae;g__Scalindua_A;s__	1.3e-39	142.9
QDN-W04B-4900_sbin_8_NODE_50989_length_2079_cov_3.469368_2	arsC2	QDN-W04B-4900_sbin_8	d__Bacteria;p__Planctomycetota;c__Brocadiae;o__SM23-32;f__SM23-32;g__;s__	2.1e-39	142.2
HY4_Co_82_k141_2781440_length_4839_cov_8.0000_3	arsC2	HY4_Co_82	d__Bacteria;p__Planctomycetota;c__Brocadiae;o__SM23-32;f__SM23-32;g__JAAYEJ01;s__	2.1e-39	142.2
MS_sbin_10_k141_112455_length_6319_cov_14.3996_3	arsC2	MS_sbin_10	d__Bacteria;p__Planctomycetota;c__Phycisphaerae;o__Phycisphaerales;f__Zrk34;g__;s__	9.9e-40	143.2
SH-W20A-1310_sbin_40_NODE_17684_length_4730_cov_3.314866_4	arsC2	SH-W20A-1310_sbin_40	d__Bacteria;p__Planctomycetota;c__Phycisphaerae;o__Sedimentisphaerales;f__Anaerohalosphaeraceae;g__B28-G16;s__	3.5e-43	154.4
SF_Co_bin_43_k141_6817066_length_1882_cov_801.0000_1	arsC2	SF_Co_bin_43	d__Bacteria;p__Planctomycetota;c__Phycisphaerae;o__Sedimentisphaerales;f__Anaerohalosphaeraceae;g__DRGS01;s__	8.2e-40	143.5
SB_sbin_7_21_k141_410652_length_31858_cov_20.3292_20	arsC2	SB_sbin_7_21	d__Bacteria;p__Planctomycetota;c__Phycisphaerae;o__Sedimentisphaerales;f__SG8-4;g__;s__	1.1e-38	139.9
SB_cbin_66_k141_2162072_length_12541_cov_25.0000_9	arsC2	SB_cbin_66	d__Bacteria;p__Planctomycetota;c__Phycisphaerae;o__Sedimentisphaerales;f__SG8-4;g__;s__	2e-40	145.5
QDN-W04B-4900_sbin_40_NODE_573_length_41283_cov_22.560929_2	arsC2	QDN-W04B-4900_sbin_40	d__Bacteria;p__Planctomycetota;c__Phycisphaerae;o__Sedimentisphaerales;f__SG8-4;g__;s__	7.4e-43	153.4
ENP_cbin_25_k119_308368_length_3589_cov_39.3594_5	arsC2	ENP_cbin_25	d__Bacteria;p__Planctomycetota;c__Phycisphaerae;o__Sedimentisphaerales;f__SG8-4;g__;s__	5.6e-42	150.5
HMR_Co_S11_671_k141_779147_14	arsC2	HMR_Co_S11_671	d__Bacteria;p__Planctomycetota;c__Phycisphaerae;o__Sedimentisphaerales;f__SG8-4;g__B140-G9;s__	6e-39	140.7
SB_sbin_2_54_k141_962545_length_2161_cov_25.5688_3	arsC2	SB_sbin_2_54	d__Bacteria;p__Planctomycetota;c__Phycisphaerae;o__Sedimentisphaerales;f__SG8-4;g__CS2-K091;s__	4.2e-42	150.9
QDN-W01B-1949_sbin_51_NODE_2498_length_16525_cov_6.559927_11	arsC2	QDN-W01B-1949_sbin_51	d__Bacteria;p__Planctomycetota;c__Phycisphaerae;o__Sedimentisphaerales;f__SG8-4;g__JAFGCD01;s__	1.4e-43	155.7
SB_cbin_148_k141_5999780_length_3076_cov_26.0000_2	arsC2	SB_cbin_148	d__Bacteria;p__Planctomycetota;c__Phycisphaerae;o__Sedimentisphaerales;f__SG8-4;g__JAFGRL01;s__	4.1e-39	141.2
SH-W20A-3880_sbin_37_NODE_229_length_57596_cov_52.621244_28	arsC2	SH-W20A-3880_sbin_37	d__Bacteria;p__Planctomycetota;c__Phycisphaerae;o__Sedimentisphaerales;f__SG8-4;g__NIOZ-UU13;s__	4.6e-39	141.1
SB_cbin_273_k141_1951984_length_15493_cov_146.5811_15	arsC2	SB_cbin_273	d__Bacteria;p__Planctomycetota;c__Phycisphaerae;o__Sedimentisphaerales;f__SG8-4;g__NIOZ-UU13;s__	7.7e-40	143.6
SB_cbin_119_k141_6215517_length_5469_cov_77.9974_2	arsC2	SB_cbin_119	d__Bacteria;p__Planctomycetota;c__Phycisphaerae;o__Sedimentisphaerales;f__SG8-4;g__NIOZ-UU13;s__	7.2e-42	150.2
QDN-W01B-1949_sbin_31_NODE_490_length_46029_cov_15.595162_34	arsC2	QDN-W01B-1949_sbin_31	d__Bacteria;p__Planctomycetota;c__Phycisphaerae;o__Sedimentisphaerales;f__SG8-4;g__NIOZ-UU13;s__	3e-43	154.6
HMR_S11_10_12_NODE_1373_length_8608_cov_6.269145_4	arsC2	HMR_S11_10_12	d__Bacteria;p__Planctomycetota;c__Phycisphaerae;o__Sedimentisphaerales;f__SG8-4;g__NIOZ-UU13;s__	5.5e-40	144.1
ENP_cbin_21_k119_550462_length_6960_cov_37.7813_3	arsC2	ENP_cbin_21	d__Bacteria;p__Planctomycetota;c__Phycisphaerae;o__Sedimentisphaerales;f__SG8-4;g__NIOZ-UU13;s__	7.7e-39	140.4
HMR_S11_3_6_NODE_11185_length_4504_cov_4.746685_2	arsC2	HMR_S11_3_6	d__Bacteria;p__Planctomycetota;c__Phycisphaerae;o__Sedimentisphaerales;f__SG8-4;g__SG8-4;s__	2.2e-37	135.7
SB_cbin_181_k141_688571_length_5247_cov_11.0000_2	arsC2	SB_cbin_181	d__Bacteria;p__Planctomycetota;c__Phycisphaerae;o__SM23-33;f__SM23-33;g__;s__	8.1e-42	150
SH-W20A-3080_sbin_48_NODE_2123_length_18290_cov_4.049794_16	arsC2	SH-W20A-3080_sbin_48	d__Bacteria;p__Planctomycetota;c__Planctomycetia;o__Pirellulales;f__Thermoguttaceae;g__;s__	5e-42	150.7
SB_sbin_1_13_k141_1482054_length_1914_cov_4.0000_2	arsC2	SB_sbin_1_13	d__Bacteria;p__Planctomycetota;c__Planctomycetia;o__Planctomycetales;f__Planctomycetaceae;g__;s__	1.1e-37	136.6
SF_Co_bin_57_k141_90604_length_5754_cov_551.2104_1	arsC2	SF_Co_bin_57	d__Bacteria;p__Proteobacteria;c__Gammaproteobacteria;o__Arenicellales;f__BMS3Bbin11;g__BMS3Bbin11;s__	5e-39	141
SF_Co_bin_57_k141_564604_length_7885_cov_206.0000_10	arsC2	SF_Co_bin_57	d__Bacteria;p__Proteobacteria;c__Gammaproteobacteria;o__Arenicellales;f__BMS3Bbin11;g__BMS3Bbin11;s__	9.4e-51	178.9
SF_Co_bin_57_k141_5415612_length_3362_cov_439.0000_2	arsC2	SF_Co_bin_57	d__Bacteria;p__Proteobacteria;c__Gammaproteobacteria;o__Arenicellales;f__BMS3Bbin11;g__BMS3Bbin11;s__	2.8e-51	180.6
SF_Co_bin_57_k141_4891070_length_2694_cov_444.9518_3	arsC2	SF_Co_bin_57	d__Bacteria;p__Proteobacteria;c__Gammaproteobacteria;o__Arenicellales;f__BMS3Bbin11;g__BMS3Bbin11;s__	3.4e-51	180.3
SF_Co_bin_57_k141_2557847_length_2208_cov_75.0000_2	arsC2	SF_Co_bin_57	d__Bacteria;p__Proteobacteria;c__Gammaproteobacteria;o__Arenicellales;f__BMS3Bbin11;g__BMS3Bbin11;s__	1.2e-45	162.3
HMR17_16_k141_1764530_length_36272_cov_11.1678_24	arsC2	HMR17_16	d__Bacteria;p__Proteobacteria;c__Gammaproteobacteria;o__Arenicellales;f__LS-SOB;g__;s__	1.7e-40	145.7
HMR17_31_k141_2531101_length_9184_cov_57.9424_4	arsC2	HMR17_31	d__Bacteria;p__Proteobacteria;c__Gammaproteobacteria;o__Pseudomonadales;f__Porticoccaceae;g__HB2-32-21;s__	3.5e-37	135
SF_HDNA3_13_k141_693515_length_4590_cov_18.0000_7	arsC2	SF_HDNA3_13	d__Bacteria;p__Proteobacteria;c__Gammaproteobacteria;o__SZUA-229;f__SZUA-229;g__GCA-2746365;s__	1.1e-49	175.4
SMM_sbin_18_k141_2651751_length_3533_cov_23.0000_3	arsC2	SMM_sbin_18	d__Bacteria;p__Proteobacteria;c__Gammaproteobacteria;o__SZUA-229;f__SZUA-229;g__JABDQW01;s__	4.2e-42	150.9
SB_sbin_1_11_k141_2227499_length_1868_cov_11.7991_2	arsC2	SB_sbin_1_11	d__Bacteria;p__Proteobacteria;c__Gammaproteobacteria;o__SZUA-229;f__SZUA-229;g__JABDQW01;s__	5.2e-51	179.7
HMR21_20_k141_2208807_length_3337_cov_21.0000_2	arsC2	HMR21_20	d__Bacteria;p__Proteobacteria;c__Gammaproteobacteria;o__UBA9214;f__UBA9214;g__SZUA-186;s__	4.7e-46	163.7
SB_cbin_111_k141_1290280_length_1852_cov_11.0000_2	arsC2	SB_cbin_111	d__Bacteria;p__Proteobacteria;c__Gammaproteobacteria;o__UBA9214;f__UBA9214;g__UBA9214;s__	3.8e-49	173.7
SMM_sbin_13_k141_62961_length_2435_cov_15.5907_2	arsC2	SMM_sbin_13	d__Bacteria;p__RBG-13-66-14;c__B26-G2;o__WVWN01;f__WVWN01;g__WVWN01;s__	2.1e-39	142.2
SB_cbin_143_k141_5098851_length_5893_cov_39.7597_4	arsC2	SB_cbin_143	d__Bacteria;p__RBG-13-66-14;c__B26-G2;o__WVWN01;f__WVWN01;g__WVWN01;s__	3.3e-37	135.1
SH-W20A-1310_sbin_43_NODE_405_length_36585_cov_5.967479_4	arsC2	SH-W20A-1310_sbin_43	d__Bacteria;p__SM23-31;c__SM23-31;o__B21-G16;f__;g__;s__	7e-45	159.9
QDN-W04B-4228_sbin_17_NODE_26907_length_2725_cov_2.891011_5	arsC2	QDN-W04B-4228_sbin_17	d__Bacteria;p__Synergistota;c__Synergistia;o__Synergistales;f__Aminobacteriaceae;g__Aminivibrio;s__Aminivibrio	3.5e-40	144.7
QDN-W04B-4228_sbin_17_NODE_10172_length_5374_cov_3.317165_4	arsC2	QDN-W04B-4228_sbin_17	d__Bacteria;p__Synergistota;c__Synergistia;o__Synergistales;f__Aminobacteriaceae;g__Aminivibrio;s__Aminivibrio	2.5e-41	148.4
SCS_cbin_137_cosample_000017668683_2	arsC2	SCS_cbin_137	d__Bacteria;p__TA06_A;c__DG-26_A;o__;f__;g__;s__	1.1e-47	168.9
QDN-W04B-4900_sbin_50_NODE_2256_length_17060_cov_37.149838_2	arsC2	QDN-W04B-4900_sbin_50	d__Bacteria;p__UBA6262;c__UBA6262;o__WVXT01;f__WVXT01;g__WVXT01;s__WVXT01	2.3e-46	164.7
SF_Co_bin_54_k141_5541282_length_1737_cov_17.0000_2	arsC2	SF_Co_bin_54	d__Bacteria;p__Verrucomicrobiota;c__Kiritimatiellae;o__Kiritimatiellales;f__Pontiellaceae;g__Pontiella;s__	1.3e-44	159
SF_Co_bin_54_k141_2618901_length_17828_cov_383.0000_16	arsC2	SF_Co_bin_54	d__Bacteria;p__Verrucomicrobiota;c__Kiritimatiellae;o__Kiritimatiellales;f__Pontiellaceae;g__Pontiella;s__	2.1e-43	155.1
HMR17_5_k141_2165247_length_2442_cov_657.0000_3	arsC2	HMR17_5	d__Bacteria;p__Verrucomicrobiota;c__Kiritimatiellae;o__Kiritimatiellales;f__Pontiellaceae;g__Pontiella;s__	5.3e-43	153.8
HMR_1C1594_S1Ck141_3169577_length_18797_cov_65.5548_4	arsC2	HMR_1C1594	d__Bacteria;p__Verrucomicrobiota;c__Kiritimatiellae;o__Kiritimatiellales;f__Pontiellaceae;g__Pontiella;s__	1.3e-44	159.1
HMR17_37_k141_2031436_length_24395_cov_37.8411_5	arsC2	HMR17_37	d__Bacteria;p__Verrucomicrobiota;c__Lentisphaeria;o__Victivallales;f__JAADHT01;g__;s__	6.7e-46	163.2
QDN-W04B-4228_sbin_6_NODE_135_length_116659_cov_1024.872380_60	arsC2	QDN-W04B-4228_sbin_6	d__Bacteria;p__Verrucomicrobiota;c__Verrucomicrobiae;o__Opitutales;f__Opitutaceae;g__IMCC26134_A;s__	1.5e-39	142.7
QDN-W01B-4577_sbin_30_NODE_155_length_81633_cov_294.016340_9	arsC2	QDN-W01B-4577_sbin_30	d__Bacteria;p__Verrucomicrobiota;c__Verrucomicrobiae;o__Opitutales;f__Opitutaceae;g__IMCC26134_A;s__	1.9e-37	135.9
HMR20_17_k141_1585580_length_7863_cov_28.0000_5	arsC2	HMR20_17	d__Bacteria;p__VGIX01;c__VGIX01;o__VGIX01;f__VGIX01;g__;s__	6e-38	137.5
HMR_S11_2_27_NODE_82_length_29253_cov_30.764847_2	arsC2	HMR_S11_2_27	d__Bacteria;p__WOR-3;c__UBA3072;o__UBA3072;f__UBA3072;g__E29-bin14;s__E29-bin14	1e-38	140
HY4_Co_1_k141_3884400_length_5242_cov_6.7110_4	arsC2	HY4_Co_1	d__Bacteria;p__Zixibacteria;c__MSB-5A5;o__DSPP01;f__;g__;s__	1.5e-38	139.4
HMR_Co_S11_320_k141_18227468_12	arsC2	HMR_Co_S11_320	d__Bacteria;p__Zixibacteria;c__MSB-5A5;o__GN15;f__FEB-12;g__;s__	4.1e-40	144.5
SMM_sbin_5_k141_745593_length_2701_cov_10.0000_3	arsC2	SMM_sbin_5	d__Bacteria;p__Zixibacteria;c__MSB-5A5;o__GN15;f__FEB-12;g__QNAD01;s__	1e-45	162.6
SMM_sbin_5_k141_1381250_length_2504_cov_11.0000_3	arsC2	SMM_sbin_5	d__Bacteria;p__Zixibacteria;c__MSB-5A5;o__GN15;f__FEB-12;g__QNAD01;s__	1.9e-40	145.6
WGoM_sbin_oily_25_k141_1605580_length_5158_cov_13.0028_2	arsC2	WGoM_sbin_oily_25	d__Bacteria;p__Zixibacteria;c__MSB-5A5;o__GN15;f__PGXB01;g__JAFGAL01;s__	1.3e-38	139.6
SCS_cbin_77_cosample_000019186360_2	arsC2	SCS_cbin_77	d__Bacteria;p__Zixibacteria;c__MSB-5A5;o__MSB-5A5;f__SM1-73;g__SM23-73-3;s__	2.1e-37	135.7
SCS_cbin_196_cosample_000001989065_2	arsC2	SCS_cbin_196	d__Bacteria;p__Zixibacteria;c__MSB-5A5;o__MSB-5A5;f__SM1-73;g__SM23-73-3;s__	1.4e-41	149.2
SF_Co_bin_66_k141_3534227_length_10600_cov_50.0439_7	arsH	SF_Co_bin_66	d__Bacteria;p__Acidobacteriota;c__UBA890;o__UBA890;f__UBA890;g__;s__	7.4e-27	101.6
HMR_Co_S11_647_k141_7078613_1	arsH	HMR_Co_S11_647	d__Bacteria;p__Acidobacteriota;c__Vicinamibacteria;o__Bin61;f__;g__;s__	8.5e-25	94.8
QDN-W01B-1949_sbin_49_NODE_16272_length_4707_cov_4.834695_3	arsH	QDN-W01B-1949_sbin_49	d__Bacteria;p__Actinobacteriota;c__Aquicultoria;o__;f__;g__;s__	6.2e-26	98.6
QDN-W01B-4577_sbin_21_NODE_2265_length_13692_cov_13.304979_3	arsH	QDN-W01B-4577_sbin_21	d__Bacteria;p__Actinobacteriota;c__Aquicultoria;o__SURF-47;f__;g__;s__	7.1e-26	98.4
HMR_Co_S11_793_k141_4104296_4	arsH	HMR_Co_S11_793	d__Bacteria;p__Actinobacteriota;c__Thermoleophilia;o__Miltoncostaeales;f__Miltoncostaeaceae;g__;s__	5e-27	102.1
HMR_Co_S11_610_k141_18156892_4	arsH	HMR_Co_S11_610	d__Bacteria;p__Chloroflexota;c__Anaerolineae;o__Anaerolineales;f__Anaerolineaceae;g__;s__	1.2e-23	91.1
HY4_Co_14_k141_83558_length_4201_cov_160.6791_2	arsH	HY4_Co_14	d__Bacteria;p__Chloroflexota;c__Anaerolineae;o__Anaerolineales;f__UBA4823;g__;s__	3.1e-25	96.3
HY4_Co_14_k141_4265570_length_7814_cov_119.9574_7	arsH	HY4_Co_14	d__Bacteria;p__Chloroflexota;c__Anaerolineae;o__Anaerolineales;f__UBA4823;g__;s__	1.7e-26	100.4
HMR_Co_S11_376_k141_3309301_2	arsH	HMR_Co_S11_376	d__Bacteria;p__Chloroflexota;c__Anaerolineae;o__Anaerolineales;f__UBA4823;g__;s__	4.3e-28	105.6
HMR_Co_S11_675_k141_9224912_2	arsH	HMR_Co_S11_675	d__Bacteria;p__Chloroflexota;c__Anaerolineae;o__JAAYZQ01;f__JAAYZQ01;g__;s__	1.6e-24	93.9
SF_Co_bin_48_k141_4190515_length_5235_cov_164.0000_4	arsH	SF_Co_bin_48	d__Bacteria;p__Chloroflexota;c__Anaerolineae;o__S140-20;f__S140-20;g__;s__	1.8e-29	110.2
QDN-W04B-4900_sbin_21_NODE_11698_length_5416_cov_4.869241_7	arsH	QDN-W04B-4900_sbin_21	d__Bacteria;p__Desulfobacterota;c__Desulfuromonadia;o__Desulfuromonadales;f__JACZKF01;g__JACZKF01;s__	2.2e-26	100
HY4_Co_18_k141_4837160_length_5354_cov_8.0000_3	arsH	HY4_Co_18	d__Bacteria;p__Krumholzibacteriota;c__Krumholzibacteria;o__WVZY01;f__;g__;s__	9.4e-40	143.7
HY4_Co_68_k141_5398310_length_2643_cov_4.0000_2	arsH	HY4_Co_68	d__Bacteria;p__Krumholzibacteriota;c__Krumholzibacteria;o__WVZY01;f__WVZY01;g__;s__	3.6e-24	92.8
SF_Co_bin_133_k141_618944_length_86453_cov_22.4400_39	arsH	SF_Co_bin_133	d__Bacteria;p__Proteobacteria;c__Alphaproteobacteria;o__Rhizobiales;f__Beijerinckiaceae;g__Methylobacterium;s__Methylobacterium	4e-103	350.8
SB_cbin_125_k141_20456_length_3882_cov_12.0000_3	arsH	SB_cbin_125	d__Bacteria;p__Proteobacteria;c__Alphaproteobacteria;o__Rhizobiales;f__Kaistiaceae;g__;s__	1.8e-103	352
HMR_Co_S11_99_k141_8773910_25	arsH	HMR_Co_S11_99	d__Bacteria;p__Proteobacteria;c__Alphaproteobacteria;o__Rhizobiales;f__Methyloligellaceae;g__Methyloceanibacter;s__	8.8e-98	333.4
HY4_GJ-9_20_k141_1055040_length_1970_cov_6.5664_2	arsH	HY4_GJ-9_20	d__Bacteria;p__Proteobacteria;c__Alphaproteobacteria;o__Rhodobacterales;f__Rhodobacteraceae;g__Sulfitobacter;s__Sulfitobacter	7.5e-102	346.7
SF_Co_bin_56_k141_5461580_length_26193_cov_46.5579_1	arsH	SF_Co_bin_56	d__Bacteria;p__Proteobacteria;c__Alphaproteobacteria;o__Sphingomonadales;f__Sphingomonadaceae;g__Sphingomonas;s__Sphingomonas	6.3e-98	333.8
SF_Co_bin_56_k141_2222165_length_31210_cov_32.0519_21	arsH	SF_Co_bin_56	d__Bacteria;p__Proteobacteria;c__Alphaproteobacteria;o__Sphingomonadales;f__Sphingomonadaceae;g__Sphingomonas;s__Sphingomonas	4.9e-102	347.3
QDN-W01B-4577_sbin_38_NODE_944_length_26541_cov_121.050291_7	arsH	QDN-W01B-4577_sbin_38	d__Bacteria;p__Proteobacteria;c__Gammaproteobacteria;o__Burkholderiales;f__Burkholderiaceae;g__;s__	5e-24	92.3
QDN-W01B-4577_sbin_2_NODE_833_length_29260_cov_267.894744_3	arsH	QDN-W01B-4577_sbin_2	d__Bacteria;p__Proteobacteria;c__Gammaproteobacteria;o__Burkholderiales;f__Burkholderiaceae;g__Tepidicella;s__	1.7e-25	97.1
QDN-W01B-4577_sbin_17_NODE_977_length_26032_cov_16.458636_20	arsH	QDN-W01B-4577_sbin_17	d__Bacteria;p__Proteobacteria;c__Gammaproteobacteria;o__Burkholderiales;f__Burkholderiaceae;g__UBA997;s__	4.8e-25	95.7
SCS_cbin_19_cosample_000017201191_8	arsH	SCS_cbin_19	d__Bacteria;p__Proteobacteria;c__Gammaproteobacteria;o__Burkholderiales;f__Rhodocyclaceae;g__Azoarcus_F;s__	7.9e-104	353.1
QDN-W01B-4577_sbin_24_NODE_364_length_52085_cov_6.439593_4	arsH	QDN-W01B-4577_sbin_24	d__Bacteria;p__Proteobacteria;c__Gammaproteobacteria;o__Burkholderiales;f__Rhodocyclaceae;g__Thauera;s__Thauera	5.3e-107	363.5
HY4_Co_30_k141_1081774_length_3731_cov_8.5162_4	arsH	HY4_Co_30	d__Bacteria;p__Proteobacteria;c__Gammaproteobacteria;o__Enterobacterales;f__Alteromonadaceae;g__Alteromonas;s__Alteromonas	3e-101	344.7
JL_TianS1_1_k141_764932_length_117819_cov_27.7833_36	arsH	JL_TianS1_1	d__Bacteria;p__Proteobacteria;c__Gammaproteobacteria;o__Enterobacterales;f__Alteromonadaceae;g__Pseudoalteromonas;s__Pseudoalteromonas	6.6e-26	98.5
HY4_GJ-9_14_k141_263681_length_173640_cov_25.4672_142	arsH	HY4_GJ-9_14	d__Bacteria;p__Proteobacteria;c__Gammaproteobacteria;o__Enterobacterales;f__Alteromonadaceae;g__Pseudoalteromonas;s__Pseudoalteromonas	5e-27	102.1
SF_GA-4_11_k141_548520_length_5821_cov_6.0000_6	arsH	SF_GA-4_11	d__Bacteria;p__Proteobacteria;c__Gammaproteobacteria;o__Pseudomonadales;f__Halomonadaceae;g__Halomonas;s__Halomonas	5.5e-101	343.8
HY4_GJ-9_4_k141_25190_length_2853_cov_4.0000_3	arsH	HY4_GJ-9_4	d__Bacteria;p__Proteobacteria;c__Gammaproteobacteria;o__Pseudomonadales;f__Halomonadaceae;g__Halomonas;s__Halomonas	1.1e-102	349.4
SCS_cbin_153_cosample_000009679995_44	arsH	SCS_cbin_153	d__Bacteria;p__Proteobacteria;c__Gammaproteobacteria;o__Pseudomonadales;f__Pseudomonadaceae;g__;s__	9.5e-106	359.4
HY4_Co_36_k141_4182359_length_8593_cov_6.0000_8	arsH	HY4_Co_36	d__Bacteria;p__Proteobacteria;c__Gammaproteobacteria;o__Pseudomonadales;f__Pseudomonadaceae;g__Pseudomonas_A;s__Pseudomonas_A	1.4e-103	352.3
QDN-W01B-4577_sbin_19_NODE_486_length_43569_cov_12.367905_27	arsH	QDN-W01B-4577_sbin_19	d__Bacteria;p__Proteobacteria;c__Gammaproteobacteria;o__Pseudomonadales;f__Pseudomonadaceae;g__Pseudomonas_D;s__	2e-106	361.6
HMR_S11_7_15_k141_1071586_length_94469_cov_95.0126_10	arsH	HMR_S11_7_15	d__Bacteria;p__Proteobacteria;c__Gammaproteobacteria;o__Pseudomonadales;f__Pseudomonadaceae;g__Pseudomonas_E;s__Pseudomonas_E	4.2e-108	367.1
SH-W20A-1310_sbin_49_NODE_27915_length_3647_cov_7.993597_3	arsI	SH-W20A-1310_sbin_49	d__Bacteria;p__Actinobacteriota;c__Actinomycetia;o__Mycobacteriales;f__Mycobacteriaceae;g__Mycobacterium;s__	4.9e-47	167
HY4_Co_45_k141_3329660_length_7199_cov_20.5435_5	arsI	HY4_Co_45	d__Bacteria;p__Proteobacteria;c__Alphaproteobacteria;o__Sphingomonadales;f__Sphingomonadaceae;g__Qipengyuania;s__Qipengyuania	1e-45	162.6
QDN-W01B-4577_sbin_23_NODE_14_length_201433_cov_35.243686_154	arsI	QDN-W01B-4577_sbin_23	d__Bacteria;p__Proteobacteria;c__Gammaproteobacteria;o__Burkholderiales;f__Burkholderiaceae;g__Hydrogenophaga;s__	7.2e-54	189.1
QDN-W01B-4577_sbin_24_NODE_5836_length_6806_cov_10.440231_2	arsI	QDN-W01B-4577_sbin_24	d__Bacteria;p__Proteobacteria;c__Gammaproteobacteria;o__Burkholderiales;f__Rhodocyclaceae;g__Thauera;s__Thauera	2.4e-57	200.4
HY4_GJ-9_21_k141_565508_length_1814_cov_5.0000_3	arsI	HY4_GJ-9_21	d__Bacteria;p__Proteobacteria;c__Gammaproteobacteria;o__GCA-001735895;f__GCA-001735895;g__GCA-001735895;s__	2.1e-48	171.4
HMR18_19_k141_878364_length_2969_cov_7.0000_1	arsI	HMR18_19	d__Bacteria;p__Proteobacteria;c__Gammaproteobacteria;o__GCA-001735895;f__GCA-001735895;g__GCA-001735895;s__	1.3e-47	168.8
HM_sbin_25_3_k127_43413_length_28157_cov_112.0835_20	arsI	HM_sbin_25_3	d__Bacteria;p__Proteobacteria;c__Gammaproteobacteria;o__Methylococcales;f__Methylomonadaceae;g__WTBX01;s__	2.5e-45	161.4
HM_cbin_38_k127_285791_length_43450_cov_49.8594_3	arsI	HM_cbin_38	d__Bacteria;p__Proteobacteria;c__Gammaproteobacteria;o__Methylococcales;f__Methylomonadaceae;g__WTBX01;s__	5.2e-47	166.9
HMR21_20_k141_2208807_length_3337_cov_21.0000_3	arsI	HMR21_20	d__Bacteria;p__Proteobacteria;c__Gammaproteobacteria;o__UBA9214;f__UBA9214;g__SZUA-186;s__	1.3e-47	168.8
SB_cbin_111_k141_1290280_length_1852_cov_11.0000_3	arsI	SB_cbin_111	d__Bacteria;p__Proteobacteria;c__Gammaproteobacteria;o__UBA9214;f__UBA9214;g__UBA9214;s__	6e-45	160.2
SB_cbin_19_k141_4030714_length_24560_cov_24.2177_12	arsM	SB_cbin_19	d__Archaea;p__Asgardarchaeota;c__Heimdallarchaeia;o__JABLTI01;f__JABLTI01;g__JABLTI01;s__	1.6e-59	209.2
QDN-W03B-2880_sbin_8_NODE_8987_length_4135_cov_3.951471_1	arsM	QDN-W03B-2880_sbin_8	d__Archaea;p__Asgardarchaeota;c__Heimdallarchaeia;o__JABLTI01;f__JABLTI01;g__JABLTI01;s__	3.2e-59	208.3
SB_cbin_76_k141_2545716_length_25209_cov_126.2734_3	arsM	SB_cbin_76	d__Archaea;p__Asgardarchaeota;c__Heimdallarchaeia;o__UBA460;f__UBA460;g__UBA460;s__	1.5e-88	304.5
SB_cbin_167_k141_6376615_length_13578_cov_21.0000_14	arsM	SB_cbin_167	d__Archaea;p__Asgardarchaeota;c__Heimdallarchaeia;o__UBA460;f__UBA460;g__UBA460;s__	9.8e-89	305.1
SB_cbin_155_k141_6415352_length_39758_cov_132.6439_14	arsM	SB_cbin_155	d__Archaea;p__Asgardarchaeota;c__Heimdallarchaeia;o__UBA460;f__UBA460;g__UBA460;s__	2.6e-87	300.4
QDN-W01B-1949_sbin_17_NODE_1_length_1542463_cov_13.956921_885	arsM	QDN-W01B-1949_sbin_17	d__Archaea;p__Asgardarchaeota;c__Heimdallarchaeia;o__UBA460;f__UBA460;g__UBA460;s__	1.1e-86	298.4
HMR_S11_3_12_NODE_3499_length_8006_cov_10.663690_11	arsM	HMR_S11_3_12	d__Archaea;p__Asgardarchaeota;c__Heimdallarchaeia;o__UBA460;f__UBA460;g__UBA460;s__	1.8e-88	304.2
SB_cbin_274_k141_864671_length_5021_cov_61.0000_4	arsM	SB_cbin_274	d__Archaea;p__Asgardarchaeota;c__LC30;o__;f__;g__;s__	9e-85	292.1
SB_cbin_34_k141_2785427_length_13287_cov_146.5727_3	arsM	SB_cbin_34	d__Archaea;p__Asgardarchaeota;c__Lokiarchaeia;o__CR-4;f__SOKP01;g__;s__	1.2e-87	301.5
HMR_S11_6_10_k141_1093520_length_338704_cov_77.5899_264	arsM	HMR_S11_6_10	d__Archaea;p__Asgardarchaeota;c__Lokiarchaeia;o__CR-4;f__SOKP01;g__6H3-1;s__	1.6e-88	304.4
SB_cbin_281_k141_3456710_length_1876_cov_15.0000_2	arsM	SB_cbin_281	d__Archaea;p__Asgardarchaeota;c__Lokiarchaeia;o__CR-4;f__SOKP01;g__Loki-b32;s__	5.2e-30	112.4
SH-W20A-1310_sbin_30_NODE_753_length_27059_cov_8.525552_13	arsM	SH-W20A-1310_sbin_30	d__Archaea;p__Asgardarchaeota;c__Lokiarchaeia;o__CR-4;f__SOKP01;g__Loki-b32;s__Loki-b32	1.9e-85	294.3
SB_cbin_206_k141_4222658_length_4505_cov_14.2223_6	arsM	SB_cbin_206	d__Archaea;p__Asgardarchaeota;c__Lokiarchaeia;o__CR-4;f__SOKP01;g__LW40-45;s__	2.1e-87	300.7
QDN-W01B-1949_sbin_53_NODE_46613_length_2401_cov_12.569054_2	arsM	QDN-W01B-1949_sbin_53	d__Archaea;p__Asgardarchaeota;c__Lokiarchaeia;o__CR-4;f__SOKP01;g__SDNM01;s__	8.9e-86	295.4
QDN-W01B-1949_sbin_53_NODE_46613_length_2401_cov_12.569054_1	arsM	QDN-W01B-1949_sbin_53	d__Archaea;p__Asgardarchaeota;c__Lokiarchaeia;o__CR-4;f__SOKP01;g__SDNM01;s__	2e-23	90.8
SH-W20A-3080_sbin_43_NODE_27121_length_3261_cov_7.685901_3	arsM	SH-W20A-3080_sbin_43	d__Archaea;p__Asgardarchaeota;c__Lokiarchaeia;o__CR-4;f__SOKP01;g__SOKP01;s__	1.3e-82	285
SH-W20A-3080_sbin_35_NODE_2908_length_15030_cov_14.337162_6	arsM	SH-W20A-3080_sbin_35	d__Archaea;p__Asgardarchaeota;c__Lokiarchaeia;o__CR-4;f__SOKP01;g__SOKP01;s__	4e-84	290
SH-W20A-3080_sbin_35_NODE_2225_length_17807_cov_14.839736_15	arsM	SH-W20A-3080_sbin_35	d__Archaea;p__Asgardarchaeota;c__Lokiarchaeia;o__CR-4;f__SOKP01;g__SOKP01;s__	6.4e-83	286
SB_sbin_5_23_k141_671877_length_3737_cov_22.7219_2	arsM	SB_sbin_5_23	d__Archaea;p__Asgardarchaeota;c__Lokiarchaeia;o__CR-4;f__SOKP01;g__SOKP01;s__	7e-85	292.4
HMR26_33_k141_1364995_length_1718_cov_3.0000_1	arsM	HMR26_33	d__Archaea;p__Asgardarchaeota;c__Sifarchaeia;o__Borrarchaeales;f__Borrarchaeaceae;g__Borrarchaeum;s__	2.6e-28	106.9
SB_sbin_5_22_k141_292331_length_42472_cov_27.1171_27	arsM	SB_sbin_5_22	d__Archaea;p__Asgardarchaeota;c__Thorarchaeia;o__Thorarchaeales;f__Thorarchaeaceae;g__MP8T-1;s__	3.1e-83	287.1
HMR6_25_k141_878699_length_2343_cov_7.0000_1	arsM	HMR6_25	d__Archaea;p__Asgardarchaeota;c__Thorarchaeia;o__Thorarchaeales;f__Thorarchaeaceae;g__MP8T-1;s__MP8T-1	5.6e-29	109
HMR_S11_6_31_k141_996674_length_3630_cov_11.0000_5	arsM	HMR_S11_6_31	d__Archaea;p__Asgardarchaeota;c__Thorarchaeia;o__Thorarchaeales;f__Thorarchaeaceae;g__MP8T-1;s__MP8T-1	2.4e-80	277.6
QDN-W04B-4228_sbin_48_NODE_11032_length_5076_cov_3.464051_3	arsM	QDN-W04B-4228_sbin_48	d__Archaea;p__Asgardarchaeota;c__Thorarchaeia;o__Thorarchaeales;f__Thorarchaeaceae;g__SMTZ1-45;s__	5.2e-84	289.6
SH-W20A-766_sbin_37_NODE_102093_length_1119_cov_3.497180_2	arsM	SH-W20A-766_sbin_37	d__Archaea;p__Asgardarchaeota;c__Thorarchaeia;o__Thorarchaeales;f__Thorarchaeaceae;g__WTCK01;s__	2.5e-69	241.4
SH-W20A-1310_sbin_57_NODE_12263_length_5818_cov_3.517265_5	arsM	SH-W20A-1310_sbin_57	d__Archaea;p__Asgardarchaeota;c__Thorarchaeia;o__Thorarchaeales;f__Thorarchaeaceae;g__WTCK01;s__	9.2e-88	301.9
SB_sbin_4_10_k141_24837_length_9997_cov_114.9866_4	arsM	SB_sbin_4_10	d__Archaea;p__Asgardarchaeota;c__Thorarchaeia;o__Thorarchaeales;f__Thorarchaeaceae;g__WTCK01;s__	1e-87	301.7
QDN-W04B-580_sbin_11_NODE_36674_length_2452_cov_3.877347_3	arsM	QDN-W04B-580_sbin_11	d__Archaea;p__Asgardarchaeota;c__Thorarchaeia;o__Thorarchaeales;f__Thorarchaeaceae;g__WTCK01;s__	4.3e-88	303
QDN-W04B-4228_sbin_52_NODE_5468_length_8484_cov_4.806383_1	arsM	QDN-W04B-4228_sbin_52	d__Archaea;p__Asgardarchaeota;c__Thorarchaeia;o__Thorarchaeales;f__Thorarchaeaceae;g__WTCK01;s__	1.9e-56	199.1
QDN-W03B-480_sbin_3_NODE_28018_length_2274_cov_2.890491_3	arsM	QDN-W03B-480_sbin_3	d__Archaea;p__Asgardarchaeota;c__Thorarchaeia;o__Thorarchaeales;f__Thorarchaeaceae;g__WTCK01;s__	2.2e-88	303.9
SH-W20A-3880_sbin_15_NODE_1427_length_18497_cov_16.755558_1	arsM	SH-W20A-3880_sbin_15	d__Archaea;p__Hadarchaeota;c__Hadarchaeia;o__Hadarchaeales;f__Hadarchaeaceae;g__DG-33;s__	6.6e-83	286
SH-W20A-1310_sbin_2_NODE_915_length_24656_cov_124.934596_19	arsM	SH-W20A-1310_sbin_2	d__Archaea;p__Hadarchaeota;c__Hadarchaeia;o__Hadarchaeales;f__Hadarchaeaceae;g__DG-33;s__	4.6e-87	299.6
QDN-W01B-4577_sbin_11_NODE_2710_length_11953_cov_4.525130_18	arsM	QDN-W01B-4577_sbin_11	d__Archaea;p__Hadarchaeota;c__Hadarchaeia;o__Hadarchaeales;f__Hadarchaeaceae;g__DG-33;s__	1.5e-43	156.8
QDN-W01B-4577_sbin_11_NODE_2710_length_11953_cov_4.525130_17	arsM	QDN-W01B-4577_sbin_11	d__Archaea;p__Hadarchaeota;c__Hadarchaeia;o__Hadarchaeales;f__Hadarchaeaceae;g__DG-33;s__	1.5e-33	124.1
SH-W20A-3880_sbin_40_NODE_35441_length_2105_cov_2.762927_2	arsM	SH-W20A-3880_sbin_40	d__Archaea;p__Halobacteriota;c__Methanocellia;o__Methanocellales;f__;g__;s__	7.6e-78	269.4
SH-W20A-3880_sbin_40_NODE_32625_length_2225_cov_2.782028_3	arsM	SH-W20A-3880_sbin_40	d__Archaea;p__Halobacteriota;c__Methanocellia;o__Methanocellales;f__;g__;s__	7.8e-82	282.5
HM_sbin_20_9_k127_59350_length_37785_cov_18.9962_36	arsM	HM_sbin_20_9	d__Archaea;p__Halobacteriota;c__Methanomicrobia;o__Methanomicrobiales;f__Methanoculleaceae;g__Methanoculleus;s__Methanoculleus	3.4e-87	300
SB_sbin_8_44_k141_365433_length_5414_cov_137.7093_5	arsM	SB_sbin_8_44	d__Archaea;p__Halobacteriota;c__Methanosarcinia;o__Methanosarcinales;f__Methanocomedenaceae;g__Methanocomedens;s__	1.5e-81	281.5
MS_sbin_11_k141_5207_length_3829_cov_293.8015_4	arsM	MS_sbin_11	d__Archaea;p__Halobacteriota;c__Methanosarcinia;o__Methanosarcinales;f__Methanocomedenaceae;g__Methanocomedens;s__	2.9e-82	283.9
SB_sbin_4_39_k141_660717_length_7259_cov_30.8918_7	arsM	SB_sbin_4_39	d__Archaea;p__Halobacteriota;c__Methanosarcinia;o__Methanosarcinales;f__Methanocomedenaceae;g__Methanocomedens;s__Methanocomedens	3.9e-82	283.4
WGoM_sbin_oily_34_k141_849024_length_1548_cov_225.8486_1	arsM	WGoM_sbin_oily_34	d__Archaea;p__Halobacteriota;c__Methanosarcinia;o__Methanosarcinales;f__Methanogasteraceae;g__Methanogaster;s__	1.3e-82	285.1
SMM_sbin_16_k141_273387_length_3552_cov_71.6807_5	arsM	SMM_sbin_16	d__Archaea;p__Halobacteriota;c__Methanosarcinia;o__Methanosarcinales;f__Methanogasteraceae;g__Methanogaster;s__	1.1e-88	304.9
SF_HDNA4_4_k141_709718_length_1696_cov_77.7305_1	arsM	SF_HDNA4_4	d__Archaea;p__Halobacteriota;c__Methanosarcinia;o__Methanosarcinales;f__Methanogasteraceae;g__Methanogaster;s__	3.6e-73	254
SF_GA-4_3_k141_324624_length_1483_cov_15.0000_1	arsM	SF_GA-4_3	d__Archaea;p__Halobacteriota;c__Methanosarcinia;o__Methanosarcinales;f__Methanogasteraceae;g__Methanogaster;s__	8.6e-65	226.5
QDN-W04B-4228_sbin_8_NODE_690_length_42375_cov_8.536720_6	arsM	QDN-W04B-4228_sbin_8	d__Archaea;p__Halobacteriota;c__Methanosarcinia;o__Methanosarcinales;f__Methanogasteraceae;g__Methanogaster;s__	4.5e-89	306.2
HMR_S11_6_25_k141_532706_length_9908_cov_47.1344_9	arsM	HMR_S11_6_25	d__Archaea;p__Halobacteriota;c__Methanosarcinia;o__Methanosarcinales;f__Methanogasteraceae;g__Methanogaster;s__	7.6e-90	308.7
HMR_S11_5_37_k141_1540770_length_4022_cov_308.0000_4	arsM	HMR_S11_5_37	d__Archaea;p__Halobacteriota;c__Methanosarcinia;o__Methanosarcinales;f__Methanogasteraceae;g__Methanogaster;s__	4.2e-87	299.7
HMR_S11_5_21_k141_816600_length_3650_cov_19.0000_2	arsM	HMR_S11_5_21	d__Archaea;p__Halobacteriota;c__Methanosarcinia;o__Methanosarcinales;f__Methanogasteraceae;g__Methanogaster;s__	4.7e-90	309.4
HMR_S11_3_15_NODE_76805_length_1648_cov_4.184557_1	arsM	HMR_S11_3_15	d__Archaea;p__Halobacteriota;c__Methanosarcinia;o__Methanosarcinales;f__Methanogasteraceae;g__Methanogaster;s__	5.5e-44	158.3
HMR_S11_2_24_NODE_3254_length_5507_cov_14.403522_6	arsM	HMR_S11_2_24	d__Archaea;p__Halobacteriota;c__Methanosarcinia;o__Methanosarcinales;f__Methanogasteraceae;g__Methanogaster;s__	3.2e-87	300.1
HM_sbin_21_10_k127_227811_length_2983_cov_27.0000_5	arsM	HM_sbin_21_10	d__Archaea;p__Halobacteriota;c__Methanosarcinia;o__Methanosarcinales;f__Methanogasteraceae;g__Methanogaster;s__	1.6e-54	192.9
SB_sbin_4_35_k141_485283_length_56392_cov_92.1996_6	arsM	SB_sbin_4_35	d__Archaea;p__Halobacteriota;c__Methanosarcinia;o__Methanosarcinales;f__Methanosarcinaceae;g__;s__	1.6e-77	268.3
HM_cbin_36_k127_1156861_length_29286_cov_18.0000_4	arsM	HM_cbin_36	d__Archaea;p__Halobacteriota;c__Methanosarcinia;o__Methanosarcinales;f__Methanosarcinaceae;g__;s__	2.1e-86	297.5
HMR_5C1085_S5Ck141_238590_length_10294_cov_19.6273_7	arsM	HMR_5C1085	d__Archaea;p__Halobacteriota;c__Methanosarcinia;o__Methanosarcinales;f__Methanosarcinaceae;g__Methanococcoides;s__	7.5e-87	298.9
HM_cbin_52_k127_187786_length_4424_cov_66.0000_3	arsM	HM_cbin_52	d__Archaea;p__Halobacteriota;c__Methanosarcinia;o__Methanosarcinales;f__Methanosarcinaceae;g__MTP4;s__MTP4	2.9e-85	293.7
HM_sbin_21_2_k127_315749_length_5785_cov_9.0000_1	arsM	HM_sbin_21_2	d__Archaea;p__Halobacteriota;c__Methanosarcinia;o__Methanotrichales;f__Methanotrichaceae;g__Methanothrix_A;s__Methanothrix_A	3.1e-86	296.9
HM_sbin_21_2_k127_105133_length_8577_cov_13.0000_12	arsM	HM_sbin_21_2	d__Archaea;p__Halobacteriota;c__Methanosarcinia;o__Methanotrichales;f__Methanotrichaceae;g__Methanothrix_A;s__Methanothrix_A	5.6e-88	302.6
SB_sbin_8_29_k141_272094_length_17274_cov_23.8445_11	arsM	SB_sbin_8_29	d__Archaea;p__Halobacteriota;c__Syntropharchaeia;o__ANME-1;f__ANME-1;g__JACGMN01;s__	1.3e-87	301.3
SH-W20A-3080_sbin_6_NODE_126_length_87424_cov_205.807437_9	arsM	SH-W20A-3080_sbin_6	d__Archaea;p__Halobacteriota;c__Syntropharchaeia;o__ANME-1;f__ANME-1;g__JAFNKG01;s__	3.1e-86	296.9
SB_cbin_93_k141_7263740_length_10156_cov_16.0000_9	arsM	SB_cbin_93	d__Archaea;p__Halobacteriota;c__Syntropharchaeia;o__JACQPP01;f__;g__;s__	6.9e-83	285.9
SCS_cbin_48_cosample_000000500503_6	arsM	SCS_cbin_48	d__Archaea;p__Hydrothermarchaeota;c__Hydrothermarchaeia;o__Hydrothermarchaeales;f__;g__;s__	5.4e-86	296.1
SCS_cbin_34_cosample_000016803524_641	arsM	SCS_cbin_34	d__Archaea;p__Nanoarchaeota;c__Nanoarchaeia;o__WJKC01;f__WJKC01;g__JAFCFT01;s__	1.7e-79	274.8
SH-W20A-3880_sbin_2_NODE_79_length_94852_cov_18.615737_52	arsM	SH-W20A-3880_sbin_2	d__Archaea;p__Thermoplasmatota;c__E2;o__DHVEG-1;f__DHVEG-1;g__;s__	2.2e-86	297.4
JL_Co_2_k141_14823_length_12391_cov_15.6581_11	arsM	JL_Co_2	d__Archaea;p__Thermoplasmatota;c__E2;o__DHVEG-1;f__DHVEG-1;g__;s__	4.1e-90	309.6
HMR_Co_S11_847_k141_16208665_10	arsM	HMR_Co_S11_847	d__Archaea;p__Thermoplasmatota;c__E2;o__DHVEG-1;f__DHVEG-1;g__;s__	6e-27	102.4
SH-W20A-3880_sbin_18_NODE_92_length_88437_cov_6.579224_9	arsM	SH-W20A-3880_sbin_18	d__Archaea;p__Thermoplasmatota;c__E2;o__DHVEG-1;f__DHVEG-1;g__JAFGPP01;s__	3.7e-91	313
SH-W20A-3880_sbin_18_NODE_3290_length_10624_cov_5.886650_1	arsM	SH-W20A-3880_sbin_18	d__Archaea;p__Thermoplasmatota;c__E2;o__DHVEG-1;f__DHVEG-1;g__JAFGPP01;s__	2.3e-84	290.7
SH-W20A-3880_sbin_18_NODE_26361_length_2566_cov_5.863003_3	arsM	SH-W20A-3880_sbin_18	d__Archaea;p__Thermoplasmatota;c__E2;o__DHVEG-1;f__DHVEG-1;g__JAFGPP01;s__	1.4e-77	268.5
SH-W20A-3880_sbin_18_NODE_20400_length_3047_cov_5.468249_2	arsM	SH-W20A-3880_sbin_18	d__Archaea;p__Thermoplasmatota;c__E2;o__DHVEG-1;f__DHVEG-1;g__JAFGPP01;s__	4e-53	188.3
HMR_Co_S11_715_k141_23930032_5	arsM	HMR_Co_S11_715	d__Archaea;p__Thermoplasmatota;c__E2;o__DHVEG-1;f__DHVEG-1;g__SG8-52-3;s__	5.8e-82	282.9
HMR1_21_k141_541169_length_1510_cov_5.0000_2	arsM	HMR1_21	d__Archaea;p__Thermoplasmatota;c__EX4484-6;o__;f__;g__;s__	1.7e-84	291.2
HMR_1C1832_S1Ck141_1159873_length_39664_cov_11.3422_3	arsM	HMR_1C1832	d__Archaea;p__Thermoplasmatota;c__EX4484-6;o__EX4484-6;f__EX4484-6;g__;s__	2.5e-83	287.3
SF_Co_bin_144_k141_2733913_length_6601_cov_33.0000_5	arsM	SF_Co_bin_144	d__Archaea;p__Thermoplasmatota;c__Thermoplasmata;o__;f__;g__;s__	6.2e-90	309
SF_Co_bin_144_k141_1477496_length_1827_cov_17.0000_2	arsM	SF_Co_bin_144	d__Archaea;p__Thermoplasmatota;c__Thermoplasmata;o__;f__;g__;s__	1.4e-33	124.1
SF_Co_bin_144_k141_1272262_length_2064_cov_76.0000_3	arsM	SF_Co_bin_144	d__Archaea;p__Thermoplasmatota;c__Thermoplasmata;o__;f__;g__;s__	2.8e-90	310.2
HY4_Co_57_k141_684231_length_6804_cov_8.5471_6	arsM	HY4_Co_57	d__Archaea;p__Thermoplasmatota;c__Thermoplasmata;o__;f__;g__;s__	4.3e-91	312.8
HY4_Co_57_k141_2795474_length_5831_cov_10.8847_1	arsM	HY4_Co_57	d__Archaea;p__Thermoplasmatota;c__Thermoplasmata;o__;f__;g__;s__	1.5e-31	117.5
HMR22_2_k141_785982_length_5306_cov_5.0000_3	arsM	HMR22_2	d__Archaea;p__Thermoplasmatota;c__Thermoplasmata;o__;f__;g__;s__	7.7e-90	308.7
HMR21_11_k141_896123_length_2080_cov_13.0000_3	arsM	HMR21_11	d__Archaea;p__Thermoplasmatota;c__Thermoplasmata;o__;f__;g__;s__	2.5e-90	310.3
HMR_S11_3_17_NODE_16486_length_3690_cov_4.411554_3	arsM	HMR_S11_3_17	d__Archaea;p__Thermoplasmatota;c__Thermoplasmata;o__;f__;g__;s__	2e-90	310.6
GoM_cbin17_k141_7660896_length_5301_cov_20.4233_4	arsM	GoM_cbin17	d__Archaea;p__Thermoplasmatota;c__Thermoplasmata;o__;f__;g__;s__	1.5e-33	124
SH-W20A-3080_sbin_57_NODE_104_length_95369_cov_9.955652_38	arsM	SH-W20A-3080_sbin_57	d__Archaea;p__Thermoplasmatota;c__Thermoplasmata;o__RBG-16-68-12;f__;g__;s__	9.5e-89	305.1
HY4_Co_9_k141_4820937_length_8438_cov_8.0000_4	arsM	HY4_Co_9	d__Archaea;p__Thermoplasmatota;c__Thermoplasmata;o__RBG-16-68-12;f__;g__;s__	3.6e-87	299.9
HMR23_12_k141_1579482_length_2898_cov_4.0000_1	arsM	HMR23_12	d__Archaea;p__Thermoplasmatota;c__Thermoplasmata;o__RBG-16-68-12;f__;g__;s__	6.3e-80	276.2
HMR_S11_3_43_NODE_3110_length_8532_cov_13.576147_5	arsM	HMR_S11_3_43	d__Archaea;p__Thermoplasmatota;c__Thermoplasmata;o__RBG-16-68-12;f__;g__;s__	1.3e-88	304.7
HMR_S11_1_14_k141_547083_length_2225_cov_5.0000_2	arsM	HMR_S11_1_14	d__Archaea;p__Thermoplasmatota;c__Thermoplasmata;o__RBG-16-68-12;f__;g__;s__	9e-88	301.9
HMR22_8_k141_333449_length_109712_cov_10.0000_23	arsM	HMR22_8	d__Archaea;p__Thermoplasmatota;c__Thermoplasmata;o__RBG-16-68-12;f__SOIM01;g__;s__	8.1e-88	302.1
HMR_10C2930_S10Ck141_2222177_length_47520_cov_10.8096_40	arsM	HMR_10C2930	d__Archaea;p__Thermoplasmatota;c__Thermoplasmata;o__RBG-16-68-12;f__SOIM01;g__;s__	1.3e-86	298.1
HMR17_18_k141_1821553_length_9035_cov_8.0000_6	arsM	HMR17_18	d__Archaea;p__Thermoplasmatota;c__Thermoplasmata;o__SG8-5;f__;g__;s__	3.7e-86	296.6
SB_sbin_4_9_k141_694737_length_26087_cov_36.7352_5	arsM	SB_sbin_4_9	d__Archaea;p__Thermoplasmatota;c__Thermoplasmata;o__SG8-5;f__SG8-5;g__;s__	8.9e-84	288.8
SB_cbin_157_k141_3481310_length_2412_cov_18.0000_3	arsM	SB_cbin_157	d__Archaea;p__Thermoplasmatota;c__Thermoplasmata;o__SG8-5;f__SG8-5;g__;s__	3.6e-38	139.2
SB_cbin_217_k141_6402278_length_9356_cov_44.3658_5	arsM	SB_cbin_217	d__Archaea;p__Thermoproteota;c__Bathyarchaeia;o__;f__;g__;s__	1.1e-89	308.2
SB_cbin_217_k141_1494377_length_12759_cov_80.8691_11	arsM	SB_cbin_217	d__Archaea;p__Thermoproteota;c__Bathyarchaeia;o__;f__;g__;s__	9.5e-93	318.2
SCS_cbin_11_cosample_000010848296_2	arsM	SCS_cbin_11	d__Archaea;p__Thermoproteota;c__Bathyarchaeia;o__B26-1;f__;g__;s__	7e-89	305.6
QDN-W04B-580_sbin_3_NODE_3801_length_7691_cov_5.970927_3	arsM	QDN-W04B-580_sbin_3	d__Archaea;p__Thermoproteota;c__Bathyarchaeia;o__B26-1;f__;g__;s__	1.2e-86	298.2
SB_cbin_179_k141_6346359_length_7528_cov_8.0000_4	arsM	SB_cbin_179	d__Archaea;p__Thermoproteota;c__Bathyarchaeia;o__B26-1;f__BA1;g__BIN-L-1;s__	9.6e-92	315
HMR_S11_7_24_k141_167163_length_1005_cov_8.0000_2	arsM	HMR_S11_7_24	d__Archaea;p__Thermoproteota;c__Bathyarchaeia;o__B26-1;f__BA1;g__BIN-L-1;s__	6.1e-85	292.6
HMR_Co_S11_536_k141_24679511_1	arsM	HMR_Co_S11_536	d__Archaea;p__Thermoproteota;c__Bathyarchaeia;o__B26-1;f__BA1;g__BIN-L-1;s__	4.2e-94	322.7
SCS_cbin_175_cosample_000022960507_5	arsM	SCS_cbin_175	d__Archaea;p__Thermoproteota;c__Bathyarchaeia;o__B26-1;f__BA1;g__Kmv02;s__	1.8e-88	304.2
SCS_cbin_175_cosample_000013996126_23	arsM	SCS_cbin_175	d__Archaea;p__Thermoproteota;c__Bathyarchaeia;o__B26-1;f__BA1;g__Kmv02;s__	1.4e-39	143.9
HMR_S11_3_33_NODE_6_length_122911_cov_11.025892_92	arsM	HMR_S11_3_33	d__Archaea;p__Thermoproteota;c__Bathyarchaeia;o__B26-1;f__BA1;g__SOJZ01;s__	7.5e-88	302.2
SH-W20A-766_sbin_13_NODE_1837_length_9673_cov_18.421293_9	arsM	SH-W20A-766_sbin_13	d__Archaea;p__Thermoproteota;c__Bathyarchaeia;o__B26-1;f__BA1;g__SOJZ01;s__SOJZ01	4.3e-78	270.2
SH-W20A-766_sbin_13_NODE_1026_length_13331_cov_19.646505_14	arsM	SH-W20A-766_sbin_13	d__Archaea;p__Thermoproteota;c__Bathyarchaeia;o__B26-1;f__BA1;g__SOJZ01;s__SOJZ01	8.1e-88	302.1
HMR_S11_1_29_k141_2364250_length_10699_cov_7.9456_7	arsM	HMR_S11_1_29	d__Archaea;p__Thermoproteota;c__Bathyarchaeia;o__B26-1;f__SOJC01;g__;s__	5.5e-87	299.3
HMR_Co_S11_540_k141_19710771_1	arsM	HMR_Co_S11_540	d__Archaea;p__Thermoproteota;c__Bathyarchaeia;o__B26-1;f__SOJC01;g__;s__	1.9e-89	307.5
SB_sbin_8_31_k141_910812_length_25520_cov_19.1738_22	arsM	SB_sbin_8_31	d__Archaea;p__Thermoproteota;c__Bathyarchaeia;o__B26-1;f__UBA233;g__AD8-1;s__	6.9e-81	279.3
SB_sbin_8_31_k141_403787_length_9226_cov_21.0244_7	arsM	SB_sbin_8_31	d__Archaea;p__Thermoproteota;c__Bathyarchaeia;o__B26-1;f__UBA233;g__AD8-1;s__	2.8e-77	267.5
SB_sbin_8_31_k141_403787_length_9226_cov_21.0244_5	arsM	SB_sbin_8_31	d__Archaea;p__Thermoproteota;c__Bathyarchaeia;o__B26-1;f__UBA233;g__AD8-1;s__	3.4e-81	280.4
SB_sbin_8_31_k141_295941_length_3988_cov_18.7988_3	arsM	SB_sbin_8_31	d__Archaea;p__Thermoproteota;c__Bathyarchaeia;o__B26-1;f__UBA233;g__AD8-1;s__	1.9e-91	314
SCS_cbin_135_cosample_000006141778_10	arsM	SCS_cbin_135	d__Archaea;p__Thermoproteota;c__Bathyarchaeia;o__RBG-16-48-13;f__;g__;s__	9.8e-56	196.8
SCS_cbin_135_cosample_000004017623_4	arsM	SCS_cbin_135	d__Archaea;p__Thermoproteota;c__Bathyarchaeia;o__RBG-16-48-13;f__;g__;s__	3.6e-92	316.3
QDN-W01B-4577_sbin_39_NODE_2406_length_13102_cov_5.413275_6	arsM	QDN-W01B-4577_sbin_39	d__Archaea;p__Thermoproteota;c__Bathyarchaeia;o__RBG-16-48-13;f__;g__;s__	1.1e-85	295
QDN-W01B-1949_sbin_59_NODE_65527_length_1935_cov_2.322340_3	arsM	QDN-W01B-1949_sbin_59	d__Archaea;p__Thermoproteota;c__Bathyarchaeia;o__RBG-16-48-13;f__;g__;s__	2.9e-81	280.6
SCS_cbin_109_cosample_000021546512_4	arsM	SCS_cbin_109	d__Archaea;p__Thermoproteota;c__Bathyarchaeia;o__TCS64;f__TCS64;g__;s__	6.5e-77	266.3
QDN-W04B-4900_sbin_5_NODE_66781_length_1746_cov_4.164991_3	arsM	QDN-W04B-4900_sbin_5	d__Archaea;p__Thermoproteota;c__Bathyarchaeia;o__TCS64;f__TCS64;g__;s__	2.2e-92	317.1
QDN-W04B-4900_sbin_5_NODE_126452_length_1146_cov_3.642530_2	arsM	QDN-W04B-4900_sbin_5	d__Archaea;p__Thermoproteota;c__Bathyarchaeia;o__TCS64;f__TCS64;g__;s__	5e-85	292.9
QDN-W03B-480_sbin_2_NODE_7722_length_4270_cov_23.151364_6	arsM	QDN-W03B-480_sbin_2	d__Archaea;p__Thermoproteota;c__Bathyarchaeia;o__TCS64;f__TCS64;g__;s__	4.8e-56	197.8
HMR_S11_3_5_NODE_10410_length_4660_cov_6.599349_4	arsM	HMR_S11_3_5	d__Archaea;p__Thermoproteota;c__Bathyarchaeia;o__TCS64;f__TCS64;g__;s__	2.8e-91	313.4
HMR_S11_2_7_NODE_21165_length_2131_cov_80.767341_1	arsM	HMR_S11_2_7	d__Archaea;p__Thermoproteota;c__Bathyarchaeia;o__TCS64;f__TCS64;g__;s__	1e-94	324.7
SMM_sbin_12_k141_908262_length_3224_cov_16.8433_2	arsM	SMM_sbin_12	d__Archaea;p__Thermoproteota;c__Bathyarchaeia;o__TCS64;f__TCS64;g__BS750m-G28;s__	3.3e-90	309.9
QDN-W01B-1949_sbin_46_NODE_79783_length_1708_cov_3.546884_1	arsM	QDN-W01B-1949_sbin_46	d__Archaea;p__Thermoproteota;c__Bathyarchaeia;o__TCS64;f__TCS64;g__BS750m-G28;s__	8.1e-23	88.8
HY4_GJ-10_8_k141_65397_length_2321_cov_36.3505_5	arsM	HY4_GJ-10_8	d__Archaea;p__Thermoproteota;c__Bathyarchaeia;o__TCS64;f__TCS64;g__BS750m-G28;s__	4.6e-93	319.3
HY4_GJ-10_8_k141_1014979_length_1928_cov_5.0000_1	arsM	HY4_GJ-10_8	d__Archaea;p__Thermoproteota;c__Bathyarchaeia;o__TCS64;f__TCS64;g__BS750m-G28;s__	7.4e-87	298.9
HMR_S11_6_43_k141_596105_length_2030_cov_8.0556_4	arsM	HMR_S11_6_43	d__Archaea;p__Thermoproteota;c__Bathyarchaeia;o__TCS64;f__TCS64;g__BS750m-G28;s__	9.2e-53	187.1
SF_Co_bin_70_k141_3433279_length_10728_cov_611.0000_8	arsM	SF_Co_bin_70	d__Archaea;p__Thermoproteota;c__Bathyarchaeia;o__TCS64;f__TCS64;g__GCA-2726865;s__	1.5e-22	87.9
SB_sbin_5_24_k141_400925_length_9761_cov_7.0000_5	arsM	SB_sbin_5_24	d__Archaea;p__Thermoproteota;c__Bathyarchaeia;o__TCS64;f__TCS64;g__RBG-16-57-9;s__	4e-91	312.9
HMR_S11_3_31_NODE_3978_length_7534_cov_13.904934_9	arsM	HMR_S11_3_31	d__Archaea;p__Thermoproteota;c__Bathyarchaeia;o__TCS64;f__TCS64;g__RBG-16-57-9;s__	1.9e-91	314
QDN-W04B-580_sbin_23_NODE_2193_length_10192_cov_4.738976_11	arsM	QDN-W04B-580_sbin_23	d__Archaea;p__Thermoproteota;c__Nitrososphaeria;o__Geothermarchaeales;f__;g__;s__	1.1e-23	91.6
QDN-W04B-580_sbin_23_NODE_1996_length_10633_cov_3.986198_2	arsM	QDN-W04B-580_sbin_23	d__Archaea;p__Thermoproteota;c__Nitrososphaeria;o__Geothermarchaeales;f__;g__;s__	1.6e-61	215.8
SB_cbin_161_k141_4837715_length_2153_cov_61.0214_2	arsM	SB_cbin_161	d__Archaea;p__Thermoproteota;c__Nitrososphaeria;o__Nitrososphaerales;f__Nitrosopumilaceae;g__JACEMX01;s__	3.9e-79	273.6
SB_sbin_2_48_k141_1040623_length_1189_cov_4.0000_2	arsM	SB_sbin_2_48	d__Bacteria;p__AABM5-125-24;c__RPQS01;o__;f__;g__;s__	2.7e-35	129.8
SF_Co_bin_122_k141_4148695_length_6460_cov_37.0870_4	arsM	SF_Co_bin_122	d__Bacteria;p__Acidobacteriota;c__Aminicenantia;o__Aminicenantales;f__Aminicenantaceae;g__;s__	2.2e-88	304
SCS_cbin_157_cosample_000011465376_4	arsM	SCS_cbin_157	d__Bacteria;p__Acidobacteriota;c__Aminicenantia;o__Aminicenantales;f__Aminicenantaceae;g__;s__	2e-90	310.6
SB_sbin_2_18_k141_1286726_length_9631_cov_14.0000_2	arsM	SB_sbin_2_18	d__Bacteria;p__Acidobacteriota;c__Aminicenantia;o__Aminicenantales;f__Aminicenantaceae;g__;s__	1e-91	314.8
SB_cbin_87_k141_6076430_length_9503_cov_42.6902_4	arsM	SB_cbin_87	d__Bacteria;p__Acidobacteriota;c__Aminicenantia;o__Aminicenantales;f__Aminicenantaceae;g__;s__	8.5e-88	302
HY4_Co_81_k141_2470987_length_1762_cov_4.0000_2	arsM	HY4_Co_81	d__Bacteria;p__Acidobacteriota;c__Aminicenantia;o__Aminicenantales;f__Aminicenantaceae;g__;s__	2.8e-88	303.6
SH-W20A-1310_sbin_24_NODE_1213_length_21049_cov_12.072878_6	arsM	SH-W20A-1310_sbin_24	d__Bacteria;p__Acidobacteriota;c__Aminicenantia;o__Aminicenantales;f__Aminicenantaceae;g__SOIA01;s__SOIA01	1.4e-87	301.3
SH-W20A-3080_sbin_7_NODE_5142_length_10434_cov_5.564313_6	arsM	SH-W20A-3080_sbin_7	d__Bacteria;p__Acidobacteriota;c__Aminicenantia;o__Aminicenantales;f__Aminicenantaceae;g__SOIV01;s__	7.3e-87	298.9
SH-W20A-3080_sbin_56_NODE_565_length_40693_cov_27.090925_20	arsM	SH-W20A-3080_sbin_56	d__Bacteria;p__Acidobacteriota;c__Aminicenantia;o__Aminicenantales;f__Aminicenantaceae;g__SOIV01;s__	7.1e-87	299
SH-W20A-2180_sbin_42_NODE_372_length_28313_cov_21.890757_8	arsM	SH-W20A-2180_sbin_42	d__Bacteria;p__Acidobacteriota;c__Aminicenantia;o__Aminicenantales;f__Aminicenantaceae;g__SOIV01;s__	2.7e-87	300.4
SH-W20A-2180_sbin_42_NODE_28693_length_2258_cov_16.767590_3	arsM	SH-W20A-2180_sbin_42	d__Bacteria;p__Acidobacteriota;c__Aminicenantia;o__Aminicenantales;f__Aminicenantaceae;g__SOIV01;s__	4.9e-85	292.9
ENP_cbin_6_k119_183739_length_1830_cov_103.2420_3	arsM	ENP_cbin_6	d__Bacteria;p__Acidobacteriota;c__Aminicenantia;o__Aminicenantales;f__Aminicenantaceae;g__SOIV01;s__	1.8e-88	304.2
SH-W20A-3880_sbin_28_NODE_169_length_66635_cov_24.434980_51	arsM	SH-W20A-3880_sbin_28	d__Bacteria;p__Acidobacteriota;c__Aminicenantia;o__Aminicenantales;f__Aminicenantaceae;g__SOIV01;s__SOIV01	4.5e-87	299.6
HMR_9C1478_S9Ck141_250891_length_4583_cov_6.0000_2	arsM	HMR_9C1478	d__Bacteria;p__Acidobacteriota;c__Aminicenantia;o__Aminicenantales;f__Aminicenantaceae;g__WTAW01;s__	6.3e-88	302.4
SCS_cbin_71_cosample_000021384763_6	arsM	SCS_cbin_71	d__Bacteria;p__Acidobacteriota;c__B3-B38;o__B3-B38;f__B3-B38;g__;s__	1.1e-86	298.3
SCS_cbin_198_cosample_000011447748_1	arsM	SCS_cbin_198	d__Bacteria;p__Acidobacteriota;c__HRBIN11;o__;f__;g__;s__	1e-71	249.3
SF_Co_bin_101_k141_4370849_length_12431_cov_225.8710_5	arsM	SF_Co_bin_101	d__Bacteria;p__Acidobacteriota;c__Thermoanaerobaculia;o__Thermoanaerobaculales;f__FEB-10;g__;s__	4.8e-77	266.7
HY4_Co_39_k141_4379325_length_2200_cov_12.0000_3	arsM	HY4_Co_39	d__Bacteria;p__Acidobacteriota;c__Thermoanaerobaculia;o__Thermoanaerobaculales;f__FEB-10;g__;s__	6e-105	358.3
HY4_Co_39_k141_3546626_length_1812_cov_6.0000_1	arsM	HY4_Co_39	d__Bacteria;p__Acidobacteriota;c__Thermoanaerobaculia;o__Thermoanaerobaculales;f__FEB-10;g__;s__	9.6e-54	190.3
HMR1_4_k141_608975_length_6152_cov_14.0000_5	arsM	HMR1_4	d__Bacteria;p__Acidobacteriota;c__Thermoanaerobaculia;o__Thermoanaerobaculales;f__FEB-10;g__;s__	9.5e-72	249.4
HY4_GJ-9_16_k141_1323638_length_4697_cov_8.9416_2	arsM	HY4_GJ-9_16	d__Bacteria;p__Acidobacteriota;c__Thermoanaerobaculia;o__Thermoanaerobaculales;f__FEB-10;g__JACXWA01;s__	8e-74	256.2
HY4_GJ-10_29_k141_751478_length_2109_cov_18.0000_2	arsM	HY4_GJ-10_29	d__Bacteria;p__Acidobacteriota;c__Thermoanaerobaculia;o__Thermoanaerobaculales;f__FEB-10;g__JACXWA01;s__	8e-74	256.2
HY4_GA-7_4_k141_130908_length_1606_cov_4.0000_2	arsM	HY4_GA-7_4	d__Bacteria;p__Acidobacteriota;c__Thermoanaerobaculia;o__Thermoanaerobaculales;f__FEB-10;g__JACXWA01;s__	2.4e-73	254.6
HY4_GA-6_4_k141_67693_length_1534_cov_9.0000_1	arsM	HY4_GA-6_4	d__Bacteria;p__Acidobacteriota;c__Thermoanaerobaculia;o__Thermoanaerobaculales;f__FEB-10;g__JACXWA01;s__	8.2e-26	98.6
SF_Co_bin_2_k141_6941911_length_2721_cov_1420.0000_3	arsM	SF_Co_bin_2	d__Bacteria;p__Acidobacteriota;c__Thermoanaerobaculia;o__UBA5704;f__UBA5704;g__;s__	5.2e-52	184.6
SF_Co_bin_2_k141_3234285_length_3298_cov_41.3997_3	arsM	SF_Co_bin_2	d__Bacteria;p__Acidobacteriota;c__Thermoanaerobaculia;o__UBA5704;f__UBA5704;g__;s__	1e-80	278.8
SF_Co_bin_2_k141_2020780_length_5558_cov_1031.7238_4	arsM	SF_Co_bin_2	d__Bacteria;p__Acidobacteriota;c__Thermoanaerobaculia;o__UBA5704;f__UBA5704;g__;s__	1.3e-40	147.2
HY4_Co_56_k141_4933859_length_2992_cov_40.0000_1	arsM	HY4_Co_56	d__Bacteria;p__Acidobacteriota;c__Thermoanaerobaculia;o__UBA5704;f__UBA5704;g__M0029;s__	5.8e-53	187.7
HY4_Co_56_k141_1920266_length_1884_cov_19.7361_3	arsM	HY4_Co_56	d__Bacteria;p__Acidobacteriota;c__Thermoanaerobaculia;o__UBA5704;f__UBA5704;g__M0029;s__	9.7e-54	190.3
HY4_Co_56_k141_118561_length_6764_cov_503.8606_3	arsM	HY4_Co_56	d__Bacteria;p__Acidobacteriota;c__Thermoanaerobaculia;o__UBA5704;f__UBA5704;g__M0029;s__	1.1e-80	278.7
SF_Co_bin_97_k141_6486019_length_2183_cov_163.0000_2	arsM	SF_Co_bin_97	d__Bacteria;p__Acidobacteriota;c__UBA6911;o__RPQK01;f__;g__;s__	4.6e-34	125.7
SF_Co_bin_97_k141_5276366_length_3392_cov_313.0000_4	arsM	SF_Co_bin_97	d__Bacteria;p__Acidobacteriota;c__UBA6911;o__RPQK01;f__;g__;s__	2.8e-32	119.9
SF_Co_bin_97_k141_4596212_length_1805_cov_18.0000_2	arsM	SF_Co_bin_97	d__Bacteria;p__Acidobacteriota;c__UBA6911;o__RPQK01;f__;g__;s__	1.1e-107	367.3
SB_cbin_94_k141_376768_length_3193_cov_104.0550_2	arsM	SB_cbin_94	d__Bacteria;p__Acidobacteriota;c__UBA6911;o__RPQK01;f__;g__;s__	2.8e-78	270.8
HY4_Co_61_k141_5060848_length_3960_cov_9.0000_5	arsM	HY4_Co_61	d__Bacteria;p__Acidobacteriota;c__UBA6911;o__RPQK01;f__;g__;s__	7.1e-36	131.7
HY4_Co_61_k141_5060848_length_3960_cov_9.0000_3	arsM	HY4_Co_61	d__Bacteria;p__Acidobacteriota;c__UBA6911;o__RPQK01;f__;g__;s__	4e-107	365.4
HY4_Co_61_k141_4090039_length_6662_cov_10.0000_3	arsM	HY4_Co_61	d__Bacteria;p__Acidobacteriota;c__UBA6911;o__RPQK01;f__;g__;s__	4.9e-36	132.2
SF_Co_bin_66_k141_5858152_length_6332_cov_243.6322_3	arsM	SF_Co_bin_66	d__Bacteria;p__Acidobacteriota;c__UBA890;o__UBA890;f__UBA890;g__;s__	6e-47	168
SF_Co_bin_66_k141_3276626_length_12068_cov_85.6567_10	arsM	SF_Co_bin_66	d__Bacteria;p__Acidobacteriota;c__UBA890;o__UBA890;f__UBA890;g__;s__	4.9e-79	273.3
HY4_Co_33_k141_2976594_length_3059_cov_60.0000_2	arsM	HY4_Co_33	d__Bacteria;p__Acidobacteriota;c__UBA890;o__UBA890;f__UBA890;g__;s__	7.1e-33	121.8
HY4_Co_33_k141_2863480_length_2141_cov_7.0000_3	arsM	HY4_Co_33	d__Bacteria;p__Acidobacteriota;c__UBA890;o__UBA890;f__UBA890;g__;s__	7.2e-52	184.1
HMR_Co_S11_647_k141_4992081_4	arsM	HMR_Co_S11_647	d__Bacteria;p__Acidobacteriota;c__Vicinamibacteria;o__Bin61;f__;g__;s__	1.3e-70	245.6
HMR_Co_S11_647_k141_25413379_1	arsM	HMR_Co_S11_647	d__Bacteria;p__Acidobacteriota;c__Vicinamibacteria;o__Bin61;f__;g__;s__	4.1e-48	171.8
HMR_Co_S11_647_k141_17565575_2	arsM	HMR_Co_S11_647	d__Bacteria;p__Acidobacteriota;c__Vicinamibacteria;o__Bin61;f__;g__;s__	3.8e-33	122.7
WGoM_sbin_oily_61_k141_5297258_length_4312_cov_14.0000_4	arsM	WGoM_sbin_oily_61	d__Bacteria;p__Actinobacteriota;c__Acidimicrobiia;o__Acidimicrobiales;f__SZUA-35;g__;s__	2.6e-47	169.2
HMR_7C981_S7Ck141_2505598_length_3527_cov_4.0000_4	arsM	HMR_7C981	d__Bacteria;p__Actinobacteriota;c__Acidimicrobiia;o__UBA5794;f__UBA11373;g__;s__	2.9e-47	169
HMR_7C981_S7Ck141_158214_length_3614_cov_3.0000_3	arsM	HMR_7C981	d__Bacteria;p__Actinobacteriota;c__Acidimicrobiia;o__UBA5794;f__UBA11373;g__;s__	1.2e-79	275.3
SF_GA-2_1_k141_406016_length_2658_cov_5.0000_4	arsM	SF_GA-2_1	d__Bacteria;p__Actinobacteriota;c__Acidimicrobiia;o__UBA5794;f__UBA11373;g__JAHJML01;s__	3.7e-44	158.8
SB_sbin_2_50_k141_832873_length_1042_cov_2.0000_2	arsM	SB_sbin_2_50	d__Bacteria;p__Actinobacteriota;c__Acidimicrobiia;o__UBA5794;f__UBA11373;g__JAHJML01;s__	1.8e-77	268.1
HY4_Co_63_k141_3238402_length_1608_cov_26.0000_3	arsM	HY4_Co_63	d__Bacteria;p__Actinobacteriota;c__Acidimicrobiia;o__UBA5794;f__UBA5794;g__;s__	3e-70	244.4
HY4_Co_63_k141_261195_length_48297_cov_125.3313_39	arsM	HY4_Co_63	d__Bacteria;p__Actinobacteriota;c__Acidimicrobiia;o__UBA5794;f__UBA5794;g__;s__	3.5e-82	283.6
HMR_S11_11_1_k141_403170_length_5749_cov_7.0000_2	arsM	HMR_S11_11_1	d__Bacteria;p__Actinobacteriota;c__Acidimicrobiia;o__UBA5794;f__UBA5794;g__;s__	4.9e-81	279.8
SB_sbin_1_1_k141_1304326_length_2419_cov_4.9991_4	arsM	SB_sbin_1_1	d__Bacteria;p__Actinobacteriota;c__Acidimicrobiia;o__UBA5794;f__ZC4RG35;g__SZUA-217;s__	5.3e-25	96
QDN-W03B-480_sbin_11_NODE_114867_length_1099_cov_3.342912_1	arsM	QDN-W03B-480_sbin_11	d__Bacteria;p__Actinobacteriota;c__Actinomycetia;o__Mycobacteriales;f__Mycobacteriaceae;g__Mycobacterium;s__	7e-76	262.9
SB_cbin_289_k141_5086674_length_2341_cov_9.0000_1	arsM	SB_cbin_289	d__Bacteria;p__Actinobacteriota;c__Aquicultoria;o__;f__;g__;s__	1.7e-49	176.3
SB_cbin_11_k141_1478076_length_7053_cov_20.0000_3	arsM	SB_cbin_11	d__Bacteria;p__Actinobacteriota;c__Aquicultoria;o__;f__;g__;s__	4.2e-31	116
QDN-W01B-1949_sbin_55_NODE_8713_length_7201_cov_10.476910_6	arsM	QDN-W01B-1949_sbin_55	d__Bacteria;p__Actinobacteriota;c__Aquicultoria;o__;f__;g__;s__	1.3e-31	117.7
SB_sbin_6_48_k141_660607_length_2438_cov_4.0000_1	arsM	SB_sbin_6_48	d__Bacteria;p__Actinobacteriota;c__Aquicultoria;o__Aquicultorales;f__;g__;s__	1.7e-49	176.3
SB_sbin_8_42_k141_666236_length_81703_cov_469.0444_15	arsM	SB_sbin_8_42	d__Bacteria;p__Actinobacteriota;c__Aquicultoria;o__UBA3085;f__Oleimmundimicrobiaceae;g__DSBK01;s__	1.4e-87	301.3
SB_sbin_5_35_k141_86996_length_3804_cov_9.0000_2	arsM	SB_sbin_5_35	d__Bacteria;p__Actinobacteriota;c__Humimicrobiia;o__Humimicrobiales;f__Humimicrobiaceae;g__Hydromicrobium;s__	3.5e-59	208.1
SB_sbin_5_35_k141_791004_length_17288_cov_11.0000_5	arsM	SB_sbin_5_35	d__Bacteria;p__Actinobacteriota;c__Humimicrobiia;o__Humimicrobiales;f__Humimicrobiaceae;g__Hydromicrobium;s__	9.8e-91	311.7
ENP_sbin_7_3_k119_6294_length_3362_cov_4.8619_2	arsM	ENP_sbin_7_3	d__Bacteria;p__Actinobacteriota;c__Humimicrobiia;o__Humimicrobiales;f__Humimicrobiaceae;g__Hydromicrobium;s__	1.2e-64	226
ENP_sbin_7_3_k119_1544_length_17864_cov_12.4422_14	arsM	ENP_sbin_7_3	d__Bacteria;p__Actinobacteriota;c__Humimicrobiia;o__Humimicrobiales;f__Humimicrobiaceae;g__Hydromicrobium;s__	5.8e-86	296
ENP_sbin_5_1_k119_13937_length_43472_cov_54.9502_39	arsM	ENP_sbin_5_1	d__Bacteria;p__Actinobacteriota;c__Humimicrobiia;o__Humimicrobiales;f__Humimicrobiaceae;g__Hydromicrobium;s__Hydromicrobium	5.3e-85	292.8
SB_cbin_113_k141_1056891_length_3812_cov_33.2642_3	arsM	SB_cbin_113	d__Bacteria;p__Actinobacteriota;c__Humimicrobiia;o__Humimicrobiales;f__Humimicrobiaceae;g__JADHVM01;s__	7.6e-86	295.6
SF_Co_bin_79_k141_5545550_length_3242_cov_163.0000_2	arsM	SF_Co_bin_79	d__Bacteria;p__Actinobacteriota;c__Humimicrobiia;o__Humimicrobiales;f__Humimicrobiaceae;g__M55B120;s__	1.9e-89	307.4
SB_cbin_89_k141_6435889_length_2113_cov_10.0000_3	arsM	SB_cbin_89	d__Bacteria;p__Actinobacteriota;c__Humimicrobiia;o__Humimicrobiales;f__Humimicrobiaceae;g__M55B120;s__	3e-82	283.8
HMR_S11_3_7_NODE_7734_length_5412_cov_6.156804_4	arsM	HMR_S11_3_7	d__Bacteria;p__Actinobacteriota;c__Humimicrobiia;o__Humimicrobiales;f__Humimicrobiaceae;g__M55B120;s__	7.2e-88	302.2
QDN-W04B-4228_sbin_49_NODE_17721_length_3634_cov_8.739033_3	arsM	QDN-W04B-4228_sbin_49	d__Bacteria;p__Actinobacteriota;c__Humimicrobiia;o__JAHJRV01;f__JAHJRV01;g__JAHJRV01;s__	1.5e-82	284.8
SH-W20A-2180_sbin_23_NODE_8663_length_4581_cov_18.674105_2	arsM	SH-W20A-2180_sbin_23	d__Bacteria;p__Actinobacteriota;c__Humimicrobiia;o__JAHJRV01;f__JAHJRV01;g__JAHJRV01;s__JAHJRV01	2e-80	277.8
HMR_Co_S11_793_k141_25786060_2	arsM	HMR_Co_S11_793	d__Bacteria;p__Actinobacteriota;c__Thermoleophilia;o__Miltoncostaeales;f__Miltoncostaeaceae;g__;s__	1.6e-55	196.1
HMR_Co_S11_793_k141_19473152_2	arsM	HMR_Co_S11_793	d__Bacteria;p__Actinobacteriota;c__Thermoleophilia;o__Miltoncostaeales;f__Miltoncostaeaceae;g__;s__	4.2e-56	198
SH-W20A-3080_sbin_23_NODE_30030_length_3034_cov_13.598187_2	arsM	SH-W20A-3080_sbin_23	d__Bacteria;p__Aerophobota;c__Aerophobia;o__Aerophobales;f__;g__;s__	3.9e-59	208
SH-W20A-3080_sbin_23_NODE_22983_length_3674_cov_11.469743_5	arsM	SH-W20A-3080_sbin_23	d__Bacteria;p__Aerophobota;c__Aerophobia;o__Aerophobales;f__;g__;s__	8.4e-35	128.1
SH-W20A-3080_sbin_23_NODE_181_length_72757_cov_10.419466_56	arsM	SH-W20A-3080_sbin_23	d__Bacteria;p__Aerophobota;c__Aerophobia;o__Aerophobales;f__;g__;s__	1.1e-85	295.1
SH-W20A-3080_sbin_47_NODE_38_length_148145_cov_21.306692_119	arsM	SH-W20A-3080_sbin_47	d__Bacteria;p__Aerophobota;c__Aerophobia;o__Aerophobales;f__AE-B3A;g__;s__	7.2e-86	295.7
QDN-W03B-480_sbin_17_NODE_2221_length_7626_cov_5.676793_6	arsM	QDN-W03B-480_sbin_17	d__Bacteria;p__Aerophobota;c__Aerophobia;o__Aerophobales;f__AE-B3A;g__;s__	3.8e-86	296.6
HMR_Co_S11_279_k141_2060720_8	arsM	HMR_Co_S11_279	d__Bacteria;p__Aerophobota;c__Aerophobia;o__Aerophobales;f__AE-B3A;g__;s__	1.1e-84	291.8
ENP_cbin_22_k119_92496_length_1558_cov_458.7012_2	arsM	ENP_cbin_22	d__Bacteria;p__Aerophobota;c__Aerophobia;o__Aerophobales;f__AE-B3A;g__AE-B3A;s__	8.6e-86	295.4
ENP_cbin_22_k119_113733_length_3352_cov_135.9954_5	arsM	ENP_cbin_22	d__Bacteria;p__Aerophobota;c__Aerophobia;o__Aerophobales;f__AE-B3A;g__AE-B3A;s__	1.3e-86	298.1
SH-W20A-1310_sbin_52_NODE_51084_length_2575_cov_18.832937_2	arsM	SH-W20A-1310_sbin_52	d__Bacteria;p__Aerophobota;c__Aerophobia;o__Aerophobales;f__AE-B3A;g__AE-B3A;s__AE-B3A	6.5e-87	299.1
ENP_sbin_7_1_k119_9298_length_2542_cov_6.9505_3	arsM	ENP_sbin_7_1	d__Bacteria;p__Aerophobota;c__Aerophobia;o__Aerophobales;f__AE-B3A;g__AE-B3A;s__AE-B3A	2.5e-88	303.8
SB_cbin_92_k141_2241751_length_4065_cov_177.9495_2	arsM	SB_cbin_92	d__Bacteria;p__Aerophobota;c__Aerophobia;o__Aerophobales;f__AE-B3A;g__AE-B3B;s__AE-B3B	1.5e-87	301.2
QDN-W04B-580_sbin_43_NODE_5386_length_6459_cov_82.065116_1	arsM	QDN-W04B-580_sbin_43	d__Bacteria;p__Aerophobota;c__Aerophobia;o__Aerophobales;f__AE-B3A;g__AE-B3B;s__AE-B3B	4.9e-51	181.4
QDN-W04B-580_sbin_43_NODE_5269_length_6519_cov_71.048577_3	arsM	QDN-W04B-580_sbin_43	d__Bacteria;p__Aerophobota;c__Aerophobia;o__Aerophobales;f__AE-B3A;g__AE-B3B;s__AE-B3B	5.1e-88	302.7
SB_cbin_39_k141_6022449_length_17431_cov_61.9806_9	arsM	SB_cbin_39	d__Bacteria;p__Aerophobota;c__Aerophobia;o__Aerophobales;f__AE-B3A;g__SOJT01;s__	1.6e-53	189.5
SB_cbin_39_k141_3212716_length_10210_cov_77.6023_9	arsM	SB_cbin_39	d__Bacteria;p__Aerophobota;c__Aerophobia;o__Aerophobales;f__AE-B3A;g__SOJT01;s__	2.2e-88	303.9
QDN-W03B-2880_sbin_9_NODE_117_length_52916_cov_33.598078_23	arsM	QDN-W03B-2880_sbin_9	d__Bacteria;p__Aerophobota;c__Aerophobia;o__Aerophobales;f__AE-B3A;g__SOJT01;s__	1.7e-87	301
SB_cbin_251_k141_825026_length_16767_cov_221.7118_4	arsM	SB_cbin_251	d__Bacteria;p__Aerophobota;c__Aerophobia;o__Aerophobales;f__Aerophobaceae;g__Aerophobus;s__	9.6e-86	295.3
SB_cbin_280_k141_7191321_length_1828_cov_11.0000_2	arsM	SB_cbin_280	d__Bacteria;p__Armatimonadota;c__CAIYQO01;o__WVXJ01;f__DTIZ01;g__;s__	5e-84	289.6
SB_cbin_280_k141_2256778_length_4533_cov_20.0000_1	arsM	SB_cbin_280	d__Bacteria;p__Armatimonadota;c__CAIYQO01;o__WVXJ01;f__DTIZ01;g__;s__	2.3e-68	238.3
HY4_Co_49_k141_4848153_length_4330_cov_9.3466_3	arsM	HY4_Co_49	d__Bacteria;p__Armatimonadota;c__CAIYQO01;o__WVXJ01;f__DTIZ01;g__;s__	7.7e-67	233.2
QDN-W04B-4900_sbin_16_NODE_2086_length_17954_cov_24.531538_11	arsM	QDN-W04B-4900_sbin_16	d__Bacteria;p__Armatimonadota;c__UBA5377;o__;f__;g__;s__	3e-78	270.7
QDN-W04B-4900_sbin_16_NODE_114_length_95790_cov_23.079052_25	arsM	QDN-W04B-4900_sbin_16	d__Bacteria;p__Armatimonadota;c__UBA5377;o__;f__;g__;s__	1.6e-46	166.6
QDN-W04B-4900_sbin_16_NODE_10_length_309242_cov_23.202521_46	arsM	QDN-W04B-4900_sbin_16	d__Bacteria;p__Armatimonadota;c__UBA5377;o__;f__;g__;s__	2.7e-65	228.2
SH-W20A-3080_sbin_33_NODE_1001_length_28891_cov_11.779997_2	arsM	SH-W20A-3080_sbin_33	d__Bacteria;p__Armatimonadota;c__UBA5377;o__UBA5377;f__JAAYIR01;g__;s__	1.6e-22	87.8
QDN-W01B-1949_sbin_40_NODE_4842_length_10766_cov_15.010176_12	arsM	QDN-W01B-1949_sbin_40	d__Bacteria;p__Armatimonadota;c__UBA5377;o__UBA5377;f__JAAYIR01;g__;s__	1.2e-78	272
QDN-W01B-1949_sbin_40_NODE_1621_length_21648_cov_13.298708_22	arsM	QDN-W01B-1949_sbin_40	d__Bacteria;p__Armatimonadota;c__UBA5377;o__UBA5377;f__JAAYIR01;g__;s__	2.9e-78	270.7
QDN-W03B-480_sbin_14_NODE_8745_length_4030_cov_10.658365_5	arsM	QDN-W03B-480_sbin_14	d__Bacteria;p__Atribacterota;c__JS1;o__SB-45;f__34-128;g__;s__	3.6e-81	280.3
QDN-W03B-480_sbin_14_NODE_22785_length_2522_cov_5.323875_2	arsM	QDN-W03B-480_sbin_14	d__Bacteria;p__Atribacterota;c__JS1;o__SB-45;f__34-128;g__;s__	1e-66	232.8
SB_cbin_45_k141_1357555_length_3809_cov_283.6835_3	arsM	SB_cbin_45	d__Bacteria;p__Atribacterota;c__JS1;o__SB-45;f__34-128;g__34-128;s__	6.3e-80	276.2
QDN-W04B-580_sbin_2_NODE_35648_length_2488_cov_131.847924_1	arsM	QDN-W04B-580_sbin_2	d__Bacteria;p__Atribacterota;c__JS1;o__SB-45;f__34-128;g__34-128;s__	7.3e-76	262.8
QDN-W01B-1949_sbin_6_NODE_1111_length_27235_cov_295.299485_13	arsM	QDN-W01B-1949_sbin_6	d__Bacteria;p__Atribacterota;c__JS1;o__SB-45;f__34-128;g__34-128;s__	2.2e-78	271.1
QDN-W01B-1949_sbin_3_NODE_7842_length_7747_cov_229.097894_3	arsM	QDN-W01B-1949_sbin_3	d__Bacteria;p__Atribacterota;c__JS1;o__SB-45;f__34-128;g__34-128;s__	1.1e-77	268.9
JL_TianS7_2_k141_166745_length_1272_cov_104.3050_1	arsM	JL_TianS7_2	d__Bacteria;p__Atribacterota;c__JS1;o__SB-45;f__34-128;g__34-128;s__	1.2e-36	134.1
HY4_GA-7_3_k141_125048_length_1657_cov_4.0000_3	arsM	HY4_GA-7_3	d__Bacteria;p__Atribacterota;c__JS1;o__SB-45;f__34-128;g__34-128;s__	6.2e-39	141.7
HY4_Co_77_k141_551711_length_4456_cov_158.5050_4	arsM	HY4_Co_77	d__Bacteria;p__Atribacterota;c__JS1;o__SB-45;f__34-128;g__34-128;s__	6.2e-79	272.9
HMR_S11_2_14_NODE_1698_length_7575_cov_203.793883_4	arsM	HMR_S11_2_14	d__Bacteria;p__Atribacterota;c__JS1;o__SB-45;f__34-128;g__34-128;s__	1e-65	229.6
ENP_sbin_8_3_k119_7896_length_3614_cov_16.9516_4	arsM	ENP_sbin_8_3	d__Bacteria;p__Atribacterota;c__JS1;o__SB-45;f__34-128;g__34-128;s__	1.4e-76	265.2
ENP_sbin_8_3_k119_40101_length_13878_cov_16.5360_5	arsM	ENP_sbin_8_3	d__Bacteria;p__Atribacterota;c__JS1;o__SB-45;f__34-128;g__34-128;s__	3.5e-86	296.7
ENP_sbin_8_3_k119_39931_length_1808_cov_13.2546_1	arsM	ENP_sbin_8_3	d__Bacteria;p__Atribacterota;c__JS1;o__SB-45;f__34-128;g__34-128;s__	7e-66	230.1
HM_sbin_22_2_k127_2114_length_3627_cov_6.0000_1	arsM	HM_sbin_22_2	d__Bacteria;p__Atribacterota;c__JS1;o__SB-45;f__34-128;g__34-128;s__34-128	9.6e-78	269
ENP_sbin_11_1_k119_8674_length_2605_cov_26.6243_3	arsM	ENP_sbin_11_1	d__Bacteria;p__Atribacterota;c__JS1;o__SB-45;f__34-128;g__34-128;s__34-128	2.3e-76	264.5
SF_Co_bin_47_k141_4520102_length_2455_cov_26.0000_2	arsM	SF_Co_bin_47	d__Bacteria;p__Bacteroidota;c__Bacteroidia;o__Bacteroidales;f__B18-G4;g__;s__	2.3e-94	323.6
HMR6_4_k141_1002562_length_2200_cov_23.0000_3	arsM	HMR6_4	d__Bacteria;p__Bacteroidota;c__Bacteroidia;o__Bacteroidales;f__F082;g__JAADID01;s__	2.8e-98	336.4
HMR1_3_k141_1538661_length_23798_cov_25.1370_6	arsM	HMR1_3	d__Bacteria;p__Bacteroidota;c__Bacteroidia;o__Bacteroidales;f__F082;g__JAADID01;s__	4.5e-97	332.4
SF_Co_bin_11_k141_5510842_length_3763_cov_20.0000_4	arsM	SF_Co_bin_11	d__Bacteria;p__Bacteroidota;c__Bacteroidia;o__Bacteroidales;f__FEN-979;g__QYOJ01;s__	3e-101	346.1
SH-W20A-3080_sbin_64_NODE_25809_length_3382_cov_2.714758_1	arsM	SH-W20A-3080_sbin_64	d__Bacteria;p__Bacteroidota;c__Bacteroidia;o__Bacteroidales;f__GCA-2711565;g__JADFUO01;s__	6.2e-41	148.3
QDN-W04B-4228_sbin_51_NODE_7013_length_7056_cov_3.625339_3	arsM	QDN-W04B-4228_sbin_51	d__Bacteria;p__Bacteroidota;c__Bacteroidia;o__Bacteroidales;f__Marinilabiliaceae;g__Alkaliflexus;s__	2.6e-87	300.4
QDN-W04B-4228_sbin_25_NODE_1332_length_25794_cov_18.844438_14	arsM	QDN-W04B-4228_sbin_25	d__Bacteria;p__Bacteroidota;c__Bacteroidia;o__Bacteroidales;f__Prolixibacteraceae;g__UBA1413;s__	1.2e-84	291.7
SF_GA-5_12_k141_204119_length_1935_cov_4.0000_1	arsM	SF_GA-5_12	d__Bacteria;p__Bacteroidota;c__Bacteroidia;o__Bacteroidales;f__SM23-62;g__SM23-62;s__	3.8e-83	286.7
SCS_cbin_169_cosample_000005158907_8	arsM	SCS_cbin_169	d__Bacteria;p__Bacteroidota;c__Bacteroidia;o__Bacteroidales;f__SM23-62;g__SM23-62;s__	9.2e-92	315
HMR1_38_k141_1164154_length_4254_cov_13.9949_5	arsM	HMR1_38	d__Bacteria;p__Bacteroidota;c__Bacteroidia;o__Bacteroidales;f__SM23-62;g__SM23-62;s__	5.5e-93	319
HMR_S11_1_36_k141_1213065_length_2407_cov_5.9153_3	arsM	HMR_S11_1_36	d__Bacteria;p__Bacteroidota;c__Bacteroidia;o__Bacteroidales;f__SM23-62;g__SM23-62;s__	2.2e-91	313.8
HMR_Co_S11_161_k141_2197258_4	arsM	HMR_Co_S11_161	d__Bacteria;p__Bacteroidota;c__Bacteroidia;o__Bacteroidales;f__SM23-62;g__SM23-62;s__	1.8e-91	314.1
SB_sbin_7_40_k141_620505_length_1716_cov_31.0000_2	arsM	SB_sbin_7_40	d__Bacteria;p__Bacteroidota;c__Bacteroidia;o__Bacteroidales;f__UBA12077;g__UBA12077;s__	6.5e-87	299.1
WGoM_cbin_52_k141_2860693_length_4976_cov_93.0000_7	arsM	WGoM_cbin_52	d__Bacteria;p__Bacteroidota;c__Bacteroidia;o__Bacteroidales;f__VadinHA17;g__;s__	9e-77	265.8
SB_cbin_104_k141_1341450_length_2660_cov_19.0000_4	arsM	SB_cbin_104	d__Bacteria;p__Bacteroidota;c__Bacteroidia;o__Bacteroidales;f__VadinHA17;g__;s__	9.9e-89	305.1
QDN-W04B-4900_sbin_25_NODE_8164_length_6905_cov_4.460584_9	arsM	QDN-W04B-4900_sbin_25	d__Bacteria;p__Bacteroidota;c__Bacteroidia;o__Bacteroidales;f__VadinHA17;g__;s__	1.5e-101	347.2
HMR1_40_k141_1743158_length_25974_cov_19.0222_17	arsM	HMR1_40	d__Bacteria;p__Bacteroidota;c__Bacteroidia;o__Bacteroidales;f__VadinHA17;g__;s__	2.4e-87	300.5
ENP_sbin_10_5_k119_67201_length_4333_cov_4.0000_2	arsM	ENP_sbin_10_5	d__Bacteria;p__Bacteroidota;c__Bacteroidia;o__Bacteroidales;f__VadinHA17;g__;s__	1.4e-76	265.2
HMR17_17_k141_707918_length_24954_cov_26.0165_2	arsM	HMR17_17	d__Bacteria;p__Bacteroidota;c__Bacteroidia;o__Flavobacteriales;f__Flavobacteriaceae;g__GCA-002733185;s__	6e-32	118.8
HMR17_17_k141_105664_length_19546_cov_10.0000_3	arsM	HMR17_17	d__Bacteria;p__Bacteroidota;c__Bacteroidia;o__Flavobacteriales;f__Flavobacteriaceae;g__GCA-002733185;s__	4.7e-106	361.9
HMR17_40_k141_702494_length_10822_cov_7.0000_3	arsM	HMR17_40	d__Bacteria;p__Bdellovibrionota;c__Bdellovibrionia;o__Bdellovibrionales;f__UBA1609;g__;s__	2.9e-77	267.5
SH-W20A-766_sbin_22_NODE_16084_length_3133_cov_3.246914_2	arsM	SH-W20A-766_sbin_22	d__Bacteria;p__Bipolaricaulota;c__Bipolaricaulia;o__UBA7950;f__UBA9294;g__;s__	8.9e-87	298.7
SB_cbin_146_k141_3139603_length_3328_cov_450.0000_2	arsM	SB_cbin_146	d__Bacteria;p__Bipolaricaulota;c__Bipolaricaulia;o__UBA7950;f__UBA9294;g__UBA9294;s__	8.6e-54	190.4
SB_cbin_146_k141_135124_length_2315_cov_126.9416_1	arsM	SB_cbin_146	d__Bacteria;p__Bipolaricaulota;c__Bipolaricaulia;o__UBA7950;f__UBA9294;g__UBA9294;s__	7.3e-86	295.7
SB_sbin_2_11_k141_647677_length_17203_cov_10.0802_5	arsM	SB_sbin_2_11	d__Bacteria;p__Calditrichota;c__Calditrichia;o__;f__;g__;s__	1.3e-95	327.7
HM_cbin_8_k127_254077_length_2583_cov_19.0000_1	arsM	HM_cbin_8	d__Bacteria;p__Campylobacterota;c__Campylobacteria;o__Campylobacterales;f__Arcobacteraceae;g__CAIJNA01;s__	1.6e-61	215.8
SF_HDNA3_11_k141_737552_length_7688_cov_16.9724_2	arsM	SF_HDNA3_11	d__Bacteria;p__Campylobacterota;c__Campylobacteria;o__Campylobacterales;f__Sulfurimonadaceae;g__BB26;s__	2.9e-44	159.2
SF_GA-2_15_k141_202409_length_1054_cov_6.0000_1	arsM	SF_GA-2_15	d__Bacteria;p__Campylobacterota;c__Campylobacteria;o__Campylobacterales;f__Sulfurimonadaceae;g__S145-25;s__	9e-51	180.5
SB_cbin_268_k141_4864023_length_4212_cov_25.0000_6	arsM	SB_cbin_268	d__Bacteria;p__Campylobacterota;c__Campylobacteria;o__Campylobacterales;f__Sulfurimonadaceae;g__S145-25;s__	8.5e-50	177.3
HMR_S11_1_17_k141_1190377_length_2191_cov_6.0000_3	arsM	HMR_S11_1_17	d__Bacteria;p__Campylobacterota;c__Campylobacteria;o__Campylobacterales;f__Sulfurimonadaceae;g__S145-25;s__	1.4e-49	176.6
HM_cbin_11_k127_88441_length_1852_cov_19.0000_1	arsM	HM_cbin_11	d__Bacteria;p__Campylobacterota;c__Campylobacteria;o__Campylobacterales;f__Sulfurospirillaceae;g__Sulfurospirillum_A;s__	4.7e-62	217.6
SB_cbin_212_k141_5184455_length_10821_cov_119.2814_9	arsM	SB_cbin_212	d__Bacteria;p__Campylobacterota;c__Campylobacteria;o__Campylobacterales;f__Sulfurovaceae;g__Sulfurovum;s__	9.2e-48	170.7
SF_Co_bin_165_k141_4330211_length_6188_cov_114.0000_5	arsM	SF_Co_bin_165	d__Bacteria;p__Chloroflexota;c__Anaerolineae;o__4572-78;f__NAK82;g__;s__	2.6e-86	297.1
WGoM_cbin_23_k141_783491_length_10910_cov_195.8089_6	arsM	WGoM_cbin_23	d__Bacteria;p__Chloroflexota;c__Anaerolineae;o__Anaerolineales;f__E44-bin32;g__E44-bin32;s__	1.1e-85	295
SB_sbin_2_19_k141_1455878_length_14297_cov_10.0000_3	arsM	SB_sbin_2_19	d__Bacteria;p__Chloroflexota;c__Anaerolineae;o__Anaerolineales;f__E44-bin32;g__E44-bin32;s__	9.2e-89	305.2
HMR_S11_5_14_k141_1889614_length_7525_cov_361.2565_4	arsM	HMR_S11_5_14	d__Bacteria;p__Chloroflexota;c__Anaerolineae;o__Anaerolineales;f__E44-bin32;g__E44-bin32;s__	5.3e-85	292.8
HMR_Co_S11_908_k141_18915218_4	arsM	HMR_Co_S11_908	d__Bacteria;p__Chloroflexota;c__Anaerolineae;o__Anaerolineales;f__E44-bin32;g__E44-bin32;s__E44-bin32	1.3e-85	294.9
HMR_Co_S11_908_k141_17110962_1	arsM	HMR_Co_S11_908	d__Bacteria;p__Chloroflexota;c__Anaerolineae;o__Anaerolineales;f__E44-bin32;g__E44-bin32;s__E44-bin32	2e-88	304.1
SB_sbin_1_3_k141_1898692_length_1527_cov_4.0000_2	arsM	SB_sbin_1_3	d__Bacteria;p__Chloroflexota;c__Anaerolineae;o__Anaerolineales;f__E44-bin32;g__W1033;s__	6.8e-45	161.2
HMR24_3_k141_3492804_length_7144_cov_5.3794_1	arsM	HMR24_3	d__Bacteria;p__Chloroflexota;c__Anaerolineae;o__Anaerolineales;f__E44-bin32;g__W1033;s__	1.1e-25	98.2
SF_Co_bin_33_k141_6263524_length_2388_cov_19.8563_4	arsM	SF_Co_bin_33	d__Bacteria;p__Chloroflexota;c__Anaerolineae;o__Anaerolineales;f__UBA11858;g__;s__	1e-78	272.2
SF_Co_bin_151_k141_2455453_length_7129_cov_17.0000_3	arsM	SF_Co_bin_151	d__Bacteria;p__Chloroflexota;c__Anaerolineae;o__Anaerolineales;f__UBA11858;g__;s__	5.7e-90	309.1
WGoM_sbin_oily_10_k141_3036873_length_3340_cov_33.0000_2	arsM	WGoM_sbin_oily_10	d__Bacteria;p__Chloroflexota;c__Anaerolineae;o__Anaerolineales;f__UBA11858;g__B10-G9;s__	7.5e-86	295.6
SF_Co_bin_93_k141_5979671_length_3462_cov_31.0000_1	arsM	SF_Co_bin_93	d__Bacteria;p__Chloroflexota;c__Anaerolineae;o__Anaerolineales;f__UBA11858;g__B10-G9;s__	1.4e-76	265.2
SF_Co_bin_91_k141_2135505_length_2587_cov_10.0000_4	arsM	SF_Co_bin_91	d__Bacteria;p__Chloroflexota;c__Anaerolineae;o__Anaerolineales;f__UBA11858;g__B10-G9;s__	3.9e-85	293.3
SF_Co_bin_62_k141_6937377_length_5945_cov_170.7660_4	arsM	SF_Co_bin_62	d__Bacteria;p__Chloroflexota;c__Anaerolineae;o__Anaerolineales;f__UBA11858;g__B10-G9;s__	1.1e-83	288.5
SB_cbin_53_k141_6265907_length_1922_cov_9.0000_4	arsM	SB_cbin_53	d__Bacteria;p__Chloroflexota;c__Anaerolineae;o__Anaerolineales;f__UBA11858;g__B10-G9;s__	1.3e-77	268.6
HY4_GJ-10_7_k141_988349_length_2778_cov_7.0000_1	arsM	HY4_GJ-10_7	d__Bacteria;p__Chloroflexota;c__Anaerolineae;o__Anaerolineales;f__UBA11858;g__B10-G9;s__	3.7e-88	303.2
HMR_S11_1_15_k141_992907_length_4674_cov_10.0000_8	arsM	HMR_S11_1_15	d__Bacteria;p__Chloroflexota;c__Anaerolineae;o__Anaerolineales;f__UBA11858;g__B10-G9;s__	4.4e-71	247.2
SF_HDNA3_14_k141_1968107_length_1439_cov_6.0000_1	arsM	SF_HDNA3_14	d__Bacteria;p__Chloroflexota;c__Anaerolineae;o__Anaerolineales;f__UBA11858;g__UBA11858;s__	9.6e-26	98.4
SF_Co_bin_166_k141_289665_length_3114_cov_55.0000_5	arsM	SF_Co_bin_166	d__Bacteria;p__Chloroflexota;c__Anaerolineae;o__Anaerolineales;f__UBA11858;g__UBA11858;s__	3.1e-90	310
SB_cbin_191_k141_6564809_length_3368_cov_14.0000_3	arsM	SB_cbin_191	d__Bacteria;p__Chloroflexota;c__Anaerolineae;o__Anaerolineales;f__UBA11858;g__UBA11858;s__	2.3e-22	87.3
SB_cbin_191_k141_5624951_length_2012_cov_6.0000_2	arsM	SB_cbin_191	d__Bacteria;p__Chloroflexota;c__Anaerolineae;o__Anaerolineales;f__UBA11858;g__UBA11858;s__	1.4e-88	304.6
SB_sbin_6_5_k141_789480_length_6057_cov_83.3731_3	arsM	SB_sbin_6_5	d__Bacteria;p__Chloroflexota;c__Anaerolineae;o__Anaerolineales;f__UBA4823;g__;s__	1.2e-91	314.7
SB_sbin_6_5_k141_233394_length_4347_cov_79.1531_4	arsM	SB_sbin_6_5	d__Bacteria;p__Chloroflexota;c__Anaerolineae;o__Anaerolineales;f__UBA4823;g__;s__	1.8e-91	314.1
HY4_Co_14_k141_126583_length_13121_cov_78.7236_11	arsM	HY4_Co_14	d__Bacteria;p__Chloroflexota;c__Anaerolineae;o__Anaerolineales;f__UBA4823;g__;s__	9.5e-79	272.3
HMR_Co_S11_376_k141_208469_2	arsM	HMR_Co_S11_376	d__Bacteria;p__Chloroflexota;c__Anaerolineae;o__Anaerolineales;f__UBA4823;g__;s__	3.1e-51	182.1
HMR_Co_S11_376_k141_1305863_4	arsM	HMR_Co_S11_376	d__Bacteria;p__Chloroflexota;c__Anaerolineae;o__Anaerolineales;f__UBA4823;g__;s__	1.1e-78	272.1
HY4_Co_83_k141_3685490_length_5433_cov_7.0000_2	arsM	HY4_Co_83	d__Bacteria;p__Chloroflexota;c__Anaerolineae;o__B4-G1;f__B4-G1;g__;s__	7.2e-40	144.8
HY4_Co_83_k141_2855669_length_15487_cov_8.0000_9	arsM	HY4_Co_83	d__Bacteria;p__Chloroflexota;c__Anaerolineae;o__B4-G1;f__B4-G1;g__;s__	3.1e-84	290.3
JL_Co_5_k141_3385440_length_1223_cov_26.0896_1	arsM	JL_Co_5	d__Bacteria;p__Chloroflexota;c__Anaerolineae;o__B4-G1;f__B4-G1;g__B30-G15;s__	6.5e-49	174.4
SH-W20A-1310_sbin_69_NODE_10103_length_6513_cov_4.061629_8	arsM	SH-W20A-1310_sbin_69	d__Bacteria;p__Chloroflexota;c__Anaerolineae;o__B4-G1;f__B4-G1;g__BS750m-G37;s__	8.2e-67	233.2
SB_sbin_5_51_k141_925816_length_8346_cov_13.9734_8	arsM	SB_sbin_5_51	d__Bacteria;p__Chloroflexota;c__Anaerolineae;o__B4-G1;f__B4-G1;g__BS750m-G37;s__	1.6e-85	294.5
SB_sbin_3_17_k141_347027_length_38253_cov_41.5554_22	arsM	SB_sbin_3_17	d__Bacteria;p__Chloroflexota;c__Anaerolineae;o__B4-G1;f__B4-G1;g__BS750m-G37;s__	1.7e-86	297.7
SB_sbin_3_17_k141_180501_length_22370_cov_32.7973_5	arsM	SB_sbin_3_17	d__Bacteria;p__Chloroflexota;c__Anaerolineae;o__B4-G1;f__B4-G1;g__BS750m-G37;s__	1.9e-91	314
HMR_S11_2_28_NODE_9368_length_3284_cov_69.523692_2	arsM	HMR_S11_2_28	d__Bacteria;p__Chloroflexota;c__Anaerolineae;o__B4-G1;f__B4-G1;g__BS750m-G37;s__	2.7e-92	316.8
SF_Co_bin_105_k141_5619918_length_2591_cov_2040.4808_3	arsM	SF_Co_bin_105	d__Bacteria;p__Chloroflexota;c__Anaerolineae;o__JAAYZQ01;f__JAAYZQ01;g__;s__	1e-27	104.9
HY4_Co_32_k141_462577_length_4828_cov_247.0352_2	arsM	HY4_Co_32	d__Bacteria;p__Chloroflexota;c__Anaerolineae;o__JAAYZQ01;f__JAAYZQ01;g__;s__	3.7e-28	106.3
SF_GA-4_15_k141_640235_length_3063_cov_6.0000_1	arsM	SF_GA-4_15	d__Bacteria;p__Chloroflexota;c__Anaerolineae;o__Promineofilales;f__Promineofilaceae;g__UBA11865;s__	4.6e-89	306.1
SF_Co_bin_141_k141_2623780_length_1883_cov_37.0000_1	arsM	SF_Co_bin_141	d__Bacteria;p__Chloroflexota;c__Anaerolineae;o__Promineofilales;f__Promineofilaceae;g__UBA11865;s__	2e-49	176.1
HY4_Co_10_k141_2025608_length_8884_cov_318.0000_5	arsM	HY4_Co_10	d__Bacteria;p__Chloroflexota;c__Anaerolineae;o__Promineofilales;f__UBA4811;g__GLR113;s__GLR113	1e-88	305.1
HY4_Co_24_k141_2448963_length_12265_cov_435.0491_3	arsM	HY4_Co_24	d__Bacteria;p__Chloroflexota;c__Anaerolineae;o__S140-20;f__S140-20;g__;s__	3.4e-25	96.6
SH-W20A-3080_sbin_60_NODE_10667_length_6265_cov_3.181804_4	arsM	SH-W20A-3080_sbin_60	d__Bacteria;p__Chloroflexota;c__Anaerolineae;o__UBA1429;f__UBA1429;g__;s__	1.5e-77	268.4
QDN-W04B-580_sbin_44_NODE_22624_length_3150_cov_6.458158_1	arsM	QDN-W04B-580_sbin_44	d__Bacteria;p__Chloroflexota;c__Anaerolineae;o__UBA1429;f__UBA1429;g__;s__	2.9e-24	93.6
QDN-W03B-2880_sbin_13_NODE_6224_length_5286_cov_11.396291_1	arsM	QDN-W03B-2880_sbin_13	d__Bacteria;p__Chloroflexota;c__Anaerolineae;o__UBA1429;f__UBA1429;g__;s__	1.9e-84	291
QDN-W03B-2880_sbin_13_NODE_1375_length_14358_cov_7.822345_5	arsM	QDN-W03B-2880_sbin_13	d__Bacteria;p__Chloroflexota;c__Anaerolineae;o__UBA1429;f__UBA1429;g__;s__	1.1e-26	101.5
SB_sbin_2_28_k141_961932_length_141707_cov_15.0005_67	arsM	SB_sbin_2_28	d__Bacteria;p__Chloroflexota;c__Anaerolineae;o__UBA2200;f__UBA2200;g__;s__	1.6e-89	307.7
SF_Co_bin_37_k141_1690879_length_9073_cov_365.0000_3	arsM	SF_Co_bin_37	d__Bacteria;p__Chloroflexota;c__Anaerolineae;o__UBA3071;f__UBA3071;g__UBA3071;s__	6.1e-28	105.6
SH-W20A-1310_sbin_47_NODE_6839_length_8188_cov_31.629165_4	arsM	SH-W20A-1310_sbin_47	d__Bacteria;p__Chloroflexota;c__Anaerolineae;o__UBA7937;f__B3-Chlor;g__B3-Chlor;s__	3.2e-24	93.4
SH-W20A-1310_sbin_47_NODE_479_length_33847_cov_31.585050_11	arsM	SH-W20A-1310_sbin_47	d__Bacteria;p__Chloroflexota;c__Anaerolineae;o__UBA7937;f__B3-Chlor;g__B3-Chlor;s__	1e-83	288.6
SB_sbin_6_18_k141_50542_length_4057_cov_9.0000_3	arsM	SB_sbin_6_18	d__Bacteria;p__Chloroflexota;c__Anaerolineae;o__UBA7937;f__B3-Chlor;g__B3-Chlor;s__	1e-24	95
SB_cbin_74_k141_957203_length_7979_cov_187.7082_1	arsM	SB_cbin_74	d__Bacteria;p__Chloroflexota;c__Anaerolineae;o__UBA7937;f__B3-Chlor;g__B3-Chlor;s__	4.8e-75	260.2
SB_cbin_74_k141_5600073_length_9059_cov_37.4253_1	arsM	SB_cbin_74	d__Bacteria;p__Chloroflexota;c__Anaerolineae;o__UBA7937;f__B3-Chlor;g__B3-Chlor;s__	2.5e-82	284.1
SB_cbin_74_k141_3459144_length_56683_cov_121.8734_30	arsM	SB_cbin_74	d__Bacteria;p__Chloroflexota;c__Anaerolineae;o__UBA7937;f__B3-Chlor;g__B3-Chlor;s__	4.5e-25	96.2
SB_cbin_74_k141_2554736_length_10361_cov_34.9259_7	arsM	SB_cbin_74	d__Bacteria;p__Chloroflexota;c__Anaerolineae;o__UBA7937;f__B3-Chlor;g__B3-Chlor;s__	5.4e-25	96
QDN-W01B-1949_sbin_1_NODE_37_length_202013_cov_15.729597_124	arsM	QDN-W01B-1949_sbin_1	d__Bacteria;p__Chloroflexota;c__Anaerolineae;o__UBA7937;f__B3-Chlor;g__B3-Chlor;s__	6.1e-30	112.2
QDN-W01B-1949_sbin_1_NODE_21_length_235868_cov_15.090788_16	arsM	QDN-W01B-1949_sbin_1	d__Bacteria;p__Chloroflexota;c__Anaerolineae;o__UBA7937;f__B3-Chlor;g__B3-Chlor;s__	8.1e-72	249.6
QDN-W01B-1949_sbin_1_NODE_20_length_236349_cov_15.389527_91	arsM	QDN-W01B-1949_sbin_1	d__Bacteria;p__Chloroflexota;c__Anaerolineae;o__UBA7937;f__B3-Chlor;g__B3-Chlor;s__	2e-24	94.1
HMR_S11_2_4_NODE_383_length_15715_cov_24.259323_16	arsM	HMR_S11_2_4	d__Bacteria;p__Chloroflexota;c__Anaerolineae;o__UBA7937;f__B3-Chlor;g__B3-Chlor;s__	8.9e-79	272.4
HMR_S11_2_4_NODE_31_length_44408_cov_27.001398_37	arsM	HMR_S11_2_4	d__Bacteria;p__Chloroflexota;c__Anaerolineae;o__UBA7937;f__B3-Chlor;g__B3-Chlor;s__	2.9e-26	100.1
HMR_S11_2_4_NODE_2151_length_6720_cov_23.027007_6	arsM	HMR_S11_2_4	d__Bacteria;p__Chloroflexota;c__Anaerolineae;o__UBA7937;f__B3-Chlor;g__B3-Chlor;s__	3.6e-24	93.3
QDN-W04B-480_sbin_10_NODE_1327_length_10086_cov_9.913568_4	arsM	QDN-W04B-480_sbin_10	d__Bacteria;p__Chloroflexota;c__Anaerolineae;o__UBA7937;f__UBA7937;g__UBA7937;s__	2.5e-92	316.9
QDN-W04B-480_sbin_3_NODE_5258_length_4905_cov_16.657938_6	arsM	QDN-W04B-480_sbin_3	d__Bacteria;p__Chloroflexota;c__Anaerolineae;o__VGOG01;f__VGOG01;g__VGOG01;s__	6.6e-91	312.2
QDN-W03B-2880_sbin_11_NODE_70497_length_1221_cov_2.868782_2	arsM	QDN-W03B-2880_sbin_11	d__Bacteria;p__Chloroflexota;c__Anaerolineae;o__VGOG01;f__VGOG01;g__VGOG01;s__	7.3e-70	243.2
QDN-W03B-2880_sbin_11_NODE_32615_length_1902_cov_2.705468_3	arsM	QDN-W03B-2880_sbin_11	d__Bacteria;p__Chloroflexota;c__Anaerolineae;o__VGOG01;f__VGOG01;g__VGOG01;s__	8.5e-36	131.4
HY4_Co_8_k141_1446877_length_3366_cov_11.0000_2	arsM	HY4_Co_8	d__Bacteria;p__Chloroflexota;c__Dehalococcoidia;o__Dehalococcoidales;f__;g__;s__	5.1e-92	315.8
SH-W20A-3880_sbin_21_NODE_2536_length_12768_cov_5.972784_6	arsM	SH-W20A-3880_sbin_21	d__Bacteria;p__Chloroflexota;c__Dehalococcoidia;o__Dehalococcoidales;f__ARS1013;g__ARS1013;s__	2.2e-89	307.2
SH-W20A-3880_sbin_21_NODE_1795_length_16006_cov_6.795185_13	arsM	SH-W20A-3880_sbin_21	d__Bacteria;p__Chloroflexota;c__Dehalococcoidia;o__Dehalococcoidales;f__ARS1013;g__ARS1013;s__	3.3e-23	90.1
SH-W20A-3080_sbin_24_NODE_20606_length_3975_cov_8.370918_1	arsM	SH-W20A-3080_sbin_24	d__Bacteria;p__Chloroflexota;c__Dehalococcoidia;o__Dehalococcoidales;f__ARS1013;g__ARS1013;s__	3.5e-88	303.3
QDN-W01B-1949_sbin_36_NODE_32589_length_3019_cov_2.703779_3	arsM	QDN-W01B-1949_sbin_36	d__Bacteria;p__Chloroflexota;c__Dehalococcoidia;o__Dehalococcoidales;f__ARS1013;g__ARS1013;s__	3.5e-23	90
QDN-W01B-1949_sbin_36_NODE_12591_length_5571_cov_3.604242_4	arsM	QDN-W01B-1949_sbin_36	d__Bacteria;p__Chloroflexota;c__Dehalococcoidia;o__Dehalococcoidales;f__ARS1013;g__ARS1013;s__	4.5e-87	299.6
SF_Co_bin_74_k141_6616506_length_1377_cov_7.0000_1	arsM	SF_Co_bin_74	d__Bacteria;p__Chloroflexota;c__Dehalococcoidia;o__Dehalococcoidales;f__Dehalococcoidaceae;g__;s__	1.8e-57	202.5
HMR26_7_k141_1684602_length_3754_cov_7.4445_3	arsM	HMR26_7	d__Bacteria;p__Chloroflexota;c__Dehalococcoidia;o__Dehalococcoidales;f__E44-bin46;g__E44-bin46;s__	1.8e-86	297.6
ENP_sbin_7_2_k119_35643_length_10699_cov_20.9727_2	arsM	ENP_sbin_7_2	d__Bacteria;p__Chloroflexota;c__Dehalococcoidia;o__Dehalococcoidales;f__E44-bin46;g__E44-bin46;s__	1.1e-86	298.3
QDN-W03B-2880_sbin_22_NODE_1301_length_14891_cov_59.085535_11	arsM	QDN-W03B-2880_sbin_22	d__Bacteria;p__Chloroflexota;c__Dehalococcoidia;o__Dehalococcoidales;f__E44-bin46;g__E44-bin46;s__E44-bin46	2.4e-32	120.1
SH-W20A-2180_sbin_16_NODE_739_length_19102_cov_24.094923_3	arsM	SH-W20A-2180_sbin_16	d__Bacteria;p__Chloroflexota;c__Dehalococcoidia;o__Dehalococcoidales;f__E44-bin88;g__;s__	7.2e-32	118.5
SH-W20A-2180_sbin_16_NODE_3203_length_8122_cov_21.202058_2	arsM	SH-W20A-2180_sbin_16	d__Bacteria;p__Chloroflexota;c__Dehalococcoidia;o__Dehalococcoidales;f__E44-bin88;g__;s__	2.7e-87	300.4
SB_cbin_31_k141_4864_length_18464_cov_44.8247_2	arsM	SB_cbin_31	d__Bacteria;p__Chloroflexota;c__Dehalococcoidia;o__Dehalococcoidales;f__E44-bin88;g__;s__	2.4e-23	90.6
SH-W20A-3080_sbin_53_NODE_22631_length_3711_cov_29.486871_4	arsM	SH-W20A-3080_sbin_53	d__Bacteria;p__Chloroflexota;c__Dehalococcoidia;o__Dehalococcoidales;f__E44-bin88;g__E44-bin88;s__	2.7e-86	297.1
SH-W20A-1310_sbin_63_NODE_31143_length_3426_cov_9.221299_1	arsM	SH-W20A-1310_sbin_63	d__Bacteria;p__Chloroflexota;c__Dehalococcoidia;o__Dehalococcoidales;f__E44-bin88;g__E44-bin88;s__	2.4e-40	146.3
SCS_cbin_20_cosample_000000959314_113	arsM	SCS_cbin_20	d__Bacteria;p__Chloroflexota;c__Dehalococcoidia;o__Dehalococcoidales;f__E44-bin88;g__E44-bin88;s__	7.4e-88	302.2
HMR_S11_6_15_k141_119346_length_5933_cov_37.7864_3	arsM	HMR_S11_6_15	d__Bacteria;p__Chloroflexota;c__Dehalococcoidia;o__Dehalococcoidales;f__E44-bin88;g__E44-bin88;s__	1.3e-72	252.2
QDN-W04B-4900_sbin_14_NODE_90_length_110690_cov_18.885814_103	arsM	QDN-W04B-4900_sbin_14	d__Bacteria;p__Chloroflexota;c__Dehalococcoidia;o__Dehalococcoidales;f__E44-bin88;g__E44-bin88;s__E44-bin88	2.4e-62	218.5
QDN-W04B-4900_sbin_14_NODE_502_length_44492_cov_18.005356_45	arsM	QDN-W04B-4900_sbin_14	d__Bacteria;p__Chloroflexota;c__Dehalococcoidia;o__Dehalococcoidales;f__E44-bin88;g__E44-bin88;s__E44-bin88	4.3e-29	109.4
QDN-W03B-2880_sbin_34_NODE_12218_length_3419_cov_2.782996_3	arsM	QDN-W03B-2880_sbin_34	d__Bacteria;p__Chloroflexota;c__Dehalococcoidia;o__Dehalococcoidales;f__E44-bin88;g__E44-bin88;s__E44-bin88	1.4e-41	150.4
QDN-W03B-2880_sbin_34_NODE_12218_length_3419_cov_2.782996_2	arsM	QDN-W03B-2880_sbin_34	d__Bacteria;p__Chloroflexota;c__Dehalococcoidia;o__Dehalococcoidales;f__E44-bin88;g__E44-bin88;s__E44-bin88	1.9e-36	133.5
QDN-W04B-580_sbin_32_NODE_17299_length_3602_cov_5.018607_3	arsM	QDN-W04B-580_sbin_32	d__Bacteria;p__Chloroflexota;c__Dehalococcoidia;o__Dehalococcoidales;f__Fen-1064;g__;s__	1.1e-81	282
SF_Co_bin_139_k141_6271453_length_2284_cov_7.0000_2	arsM	SF_Co_bin_139	d__Bacteria;p__Chloroflexota;c__Dehalococcoidia;o__Dehalococcoidales;f__Fen-1064;g__DUES01;s__	4.8e-83	286.4
HY4_Co_50_k141_5696592_length_3910_cov_7.0000_3	arsM	HY4_Co_50	d__Bacteria;p__Chloroflexota;c__Dehalococcoidia;o__Dehalococcoidales;f__Fen-1064;g__DUES01;s__	3.7e-85	293.3
SH-W20A-3880_sbin_10_NODE_36_length_156439_cov_64.414083_149	arsM	SH-W20A-3880_sbin_10	d__Bacteria;p__Chloroflexota;c__Dehalococcoidia;o__Dehalococcoidales;f__RBG-16-60-22;g__;s__	1.3e-84	291.6
QDN-W04B-580_sbin_17_NODE_5283_length_6508_cov_42.827522_1	arsM	QDN-W04B-580_sbin_17	d__Bacteria;p__Chloroflexota;c__Dehalococcoidia;o__Dehalococcoidales;f__RBG-16-60-22;g__;s__	2.7e-87	300.4
QDN-W04B-4900_sbin_27_NODE_11676_length_5421_cov_13.354640_2	arsM	QDN-W04B-4900_sbin_27	d__Bacteria;p__Chloroflexota;c__Dehalococcoidia;o__Dehalococcoidales;f__RBG-16-60-22;g__;s__	3.8e-90	309.7
HMR_S11_3_34_NODE_484_length_21265_cov_9.471759_10	arsM	HMR_S11_3_34	d__Bacteria;p__Chloroflexota;c__Dehalococcoidia;o__Dehalococcoidales;f__RBG-16-60-22;g__;s__	9.7e-87	298.5
QDN-W04B-4900_sbin_29_NODE_13159_length_5023_cov_3.083132_5	arsM	QDN-W04B-4900_sbin_29	d__Bacteria;p__Chloroflexota;c__Dehalococcoidia;o__Dehalococcoidales;f__RBG-16-60-22;g__E44-bin89;s__E44-bin89	4.8e-90	309.4
HMR_S11_4_6_k141_1519546_length_3109_cov_288.4650_3	arsM	HMR_S11_4_6	d__Bacteria;p__Chloroflexota;c__Dehalococcoidia;o__Dehalococcoidales;f__RBG-16-60-22;g__E44-bin89;s__E44-bin89	7.7e-90	308.7
QDN-W01B-1949_sbin_25_NODE_7891_length_7712_cov_20.148100_3	arsM	QDN-W01B-1949_sbin_25	d__Bacteria;p__Chloroflexota;c__Dehalococcoidia;o__Dehalococcoidales;f__RBG-16-60-22;g__GCA-2688435;s__	4.6e-88	302.9
SH-W20A-3080_sbin_20_NODE_43521_length_2312_cov_7.060700_1	arsM	SH-W20A-3080_sbin_20	d__Bacteria;p__Chloroflexota;c__Dehalococcoidia;o__Dehalococcoidales;f__RBG-16-60-22;g__JAFGPF01;s__	5.5e-27	102.5
SB_cbin_228_k141_5655683_length_3236_cov_25.3092_1	arsM	SB_cbin_228	d__Bacteria;p__Chloroflexota;c__Dehalococcoidia;o__Dehalococcoidales;f__S120;g__S120;s__	3.6e-63	221.2
ENP_cbin_14_k119_267593_length_4584_cov_81.9525_2	arsM	ENP_cbin_14	d__Bacteria;p__Chloroflexota;c__Dehalococcoidia;o__Dehalococcoidales;f__SOJS01;g__SOJS01;s__	3.9e-85	293.3
HM_cbin_45_k127_1072242_length_8735_cov_14.0000_1	arsM	HM_cbin_45	d__Bacteria;p__Chloroflexota;c__Dehalococcoidia;o__Dehalococcoidales;f__UBA5627;g__W693;s__	3.1e-89	306.7
SH-W20A-3880_sbin_5_NODE_299_length_48680_cov_12.804812_33	arsM	SH-W20A-3880_sbin_5	d__Bacteria;p__Chloroflexota;c__Dehalococcoidia;o__Dehalococcoidales;f__W498;g__;s__	1.1e-85	295.1
SH-W20A-3880_sbin_34_NODE_50_length_120504_cov_85.879866_69	arsM	SH-W20A-3880_sbin_34	d__Bacteria;p__Chloroflexota;c__Dehalococcoidia;o__Dehalococcoidales;f__W498;g__;s__	5.9e-89	305.8
SH-W20A-2180_sbin_6_NODE_24_length_101270_cov_39.818752_43	arsM	SH-W20A-2180_sbin_6	d__Bacteria;p__Chloroflexota;c__Dehalococcoidia;o__Dehalococcoidales;f__W498;g__;s__	1.5e-88	304.5
SH-W20A-1310_sbin_1_NODE_22_length_148015_cov_70.500939_145	arsM	SH-W20A-1310_sbin_1	d__Bacteria;p__Chloroflexota;c__Dehalococcoidia;o__Dehalococcoidales;f__W498;g__;s__	3e-86	296.9
SB_cbin_117_k141_6175437_length_4001_cov_45.0000_3	arsM	SB_cbin_117	d__Bacteria;p__Chloroflexota;c__Dehalococcoidia;o__Dehalococcoidales;f__W498;g__;s__	1.1e-89	308.1
QDN-W01B-4577_sbin_29_NODE_1935_length_15386_cov_28.760094_12	arsM	QDN-W01B-4577_sbin_29	d__Bacteria;p__Chloroflexota;c__Dehalococcoidia;o__Dehalococcoidales;f__W498;g__;s__	8.2e-87	298.8
ENP_cbin_23_k119_12729_length_17547_cov_96.1966_2	arsM	ENP_cbin_23	d__Bacteria;p__Chloroflexota;c__Dehalococcoidia;o__Dehalococcoidales;f__W498;g__;s__	8.8e-86	295.4
SF_Co_bin_131_k141_3537604_length_12288_cov_21.6891_9	arsM	SF_Co_bin_131	d__Bacteria;p__Chloroflexota;c__Dehalococcoidia;o__Dehalococcoidales;f__W498;g__W498;s__	2.8e-88	303.6
SH-W20A-1310_sbin_26_NODE_66879_length_2200_cov_4.566434_2	arsM	SH-W20A-1310_sbin_26	d__Bacteria;p__Chloroflexota;c__Dehalococcoidia;o__DSTF01;f__JACRBR01;g__;s__	3e-78	270.7
SH-W20A-3080_sbin_4_NODE_419_length_48652_cov_37.143157_20	arsM	SH-W20A-3080_sbin_4	d__Bacteria;p__Chloroflexota;c__Dehalococcoidia;o__E44-bin15;f__E44-bin15;g__;s__	9.6e-24	91.9
SH-W20A-3080_sbin_4_NODE_1027_length_28405_cov_31.313510_15	arsM	SH-W20A-3080_sbin_4	d__Bacteria;p__Chloroflexota;c__Dehalococcoidia;o__E44-bin15;f__E44-bin15;g__;s__	4.9e-29	109.2
SB_sbin_8_34_k141_940030_length_20400_cov_20.9319_3	arsM	SB_sbin_8_34	d__Bacteria;p__Chloroflexota;c__Dehalococcoidia;o__E44-bin15;f__E44-bin15;g__;s__	1.1e-83	288.6
SB_sbin_2_7_k141_1377198_length_2945_cov_6.2168_1	arsM	SB_sbin_2_7	d__Bacteria;p__Chloroflexota;c__Dehalococcoidia;o__E44-bin15;f__E44-bin15;g__;s__	1.1e-43	157.3
HMR_S11_5_1_k141_879906_length_3467_cov_18.7943_3	arsM	HMR_S11_5_1	d__Bacteria;p__Chloroflexota;c__Dehalococcoidia;o__E44-bin15;f__E44-bin15;g__;s__	1.1e-84	291.8
SB_sbin_6_27_k141_63673_length_72261_cov_18.4801_29	arsM	SB_sbin_6_27	d__Bacteria;p__Chloroflexota;c__Dehalococcoidia;o__E44-bin15;f__E44-bin15;g__E29-bin15;s__	1.4e-89	307.8
QDN-W03B-480_sbin_10_NODE_5941_length_4824_cov_7.246383_5	arsM	QDN-W03B-480_sbin_10	d__Bacteria;p__Chloroflexota;c__Dehalococcoidia;o__E44-bin15;f__E44-bin15;g__E29-bin15;s__E29-bin15	1.8e-89	307.5
SH-W20A-3080_sbin_13_NODE_21422_length_3864_cov_5.180362_5	arsM	SH-W20A-3080_sbin_13	d__Bacteria;p__Chloroflexota;c__Dehalococcoidia;o__E44-bin15;f__E44-bin15;g__E44-bin26;s__	2.6e-78	270.9
SH-W20A-2180_sbin_31_NODE_1734_length_11712_cov_10.875268_3	arsM	SH-W20A-2180_sbin_31	d__Bacteria;p__Chloroflexota;c__Dehalococcoidia;o__E44-bin15;f__E44-bin15;g__E44-bin26;s__E44-bin26	3.7e-85	293.3
SF_Co_bin_20_k141_6959697_length_1297_cov_436.2967_2	arsM	SF_Co_bin_20	d__Bacteria;p__Chloroflexota;c__Dehalococcoidia;o__E44-bin15;f__E44-bin15;g__JAAXQM01;s__	2e-83	287.6
SF_Co_bin_20_k141_5347287_length_1138_cov_44.3440_1	arsM	SF_Co_bin_20	d__Bacteria;p__Chloroflexota;c__Dehalococcoidia;o__E44-bin15;f__E44-bin15;g__JAAXQM01;s__	1.8e-32	120.5
SB_cbin_285_k141_277415_length_7199_cov_456.0000_6	arsM	SB_cbin_285	d__Bacteria;p__Chloroflexota;c__Dehalococcoidia;o__E44-bin15;f__E44-bin15;g__JAAXQM01;s__	3.6e-30	112.9
SB_cbin_285_k141_1264133_length_2198_cov_61.6709_1	arsM	SB_cbin_285	d__Bacteria;p__Chloroflexota;c__Dehalococcoidia;o__E44-bin15;f__E44-bin15;g__JAAXQM01;s__	2.2e-87	300.7
HY4_GJ-12_1_k141_418948_length_6253_cov_3.0000_3	arsM	HY4_GJ-12_1	d__Bacteria;p__Chloroflexota;c__Dehalococcoidia;o__E44-bin15;f__E44-bin15;g__JAAXQM01;s__	4.7e-28	106
HY4_GJ-10_31_k141_1274144_length_8247_cov_7.9906_9	arsM	HY4_GJ-10_31	d__Bacteria;p__Chloroflexota;c__Dehalococcoidia;o__E44-bin15;f__E44-bin15;g__JAAXQM01;s__	5.2e-72	250.2
SH-W20A-766_sbin_38_NODE_7590_length_4707_cov_4.820292_2	arsM	SH-W20A-766_sbin_38	d__Bacteria;p__Chloroflexota;c__Dehalococcoidia;o__E44-bin15;f__E44-bin15;g__JADFVG01;s__	2.3e-89	307.1
SH-W20A-1310_sbin_54_NODE_52722_length_2528_cov_9.075617_3	arsM	SH-W20A-1310_sbin_54	d__Bacteria;p__Chloroflexota;c__Dehalococcoidia;o__E44-bin15;f__E44-bin15;g__JADFVG01;s__	1.2e-85	295
SH-W20A-1310_sbin_54_NODE_2033_length_16028_cov_6.692669_9	arsM	SH-W20A-1310_sbin_54	d__Bacteria;p__Chloroflexota;c__Dehalococcoidia;o__E44-bin15;f__E44-bin15;g__JADFVG01;s__	1.4e-87	301.3
QDN-W04B-580_sbin_36_NODE_23_length_65072_cov_6.577003_67	arsM	QDN-W04B-580_sbin_36	d__Bacteria;p__Chloroflexota;c__Dehalococcoidia;o__E44-bin15;f__E44-bin15;g__JADFVG01;s__	1.2e-88	304.8
ENP_cbin_12_k119_429158_length_20222_cov_30.0140_6	arsM	ENP_cbin_12	d__Bacteria;p__Chloroflexota;c__Dehalococcoidia;o__E44-bin15;f__E44-bin15;g__JADFVG01;s__	6.7e-86	295.8
HMR_S11_7_20_k141_16544_length_4221_cov_49.0000_3	arsM	HMR_S11_7_20	d__Bacteria;p__Chloroflexota;c__Dehalococcoidia;o__E44-bin15;f__E44-bin15;g__JADFVG01;s__JADFVG01	1.2e-84	291.7
SB_cbin_85_k141_6417020_length_28341_cov_43.8060_25	arsM	SB_cbin_85	d__Bacteria;p__Chloroflexota;c__Dehalococcoidia;o__GIF9;f__AB-539-J10;g__;s__	6.9e-91	312.1
SB_cbin_153_k141_1562675_length_4694_cov_127.3139_1	arsM	SB_cbin_153	d__Bacteria;p__Chloroflexota;c__Dehalococcoidia;o__GIF9;f__AB-539-J10;g__;s__	6.9e-53	187.5
QDN-W01B-1949_sbin_41_NODE_77_length_138059_cov_25.089012_86	arsM	QDN-W01B-1949_sbin_41	d__Bacteria;p__Chloroflexota;c__Dehalococcoidia;o__GIF9;f__AB-539-J10;g__;s__	1e-89	308.3
QDN-W01B-1949_sbin_41_NODE_1410_length_23628_cov_26.176303_6	arsM	QDN-W01B-1949_sbin_41	d__Bacteria;p__Chloroflexota;c__Dehalococcoidia;o__GIF9;f__AB-539-J10;g__;s__	7.6e-87	298.9
HM_cbin_33_k127_893490_length_2900_cov_12.6141_1	arsM	HM_cbin_33	d__Bacteria;p__Chloroflexota;c__Dehalococcoidia;o__GIF9;f__AB-539-J10;g__;s__	1.8e-81	281.3
QDN-W04B-4900_sbin_48_NODE_8007_length_6995_cov_127.794813_5	arsM	QDN-W04B-4900_sbin_48	d__Bacteria;p__Chloroflexota;c__Dehalococcoidia;o__GIF9;f__AB-539-J10;g__20-14-all-45-10;s__	3.8e-88	303.2
QDN-W04B-4900_sbin_48_NODE_54424_length_1995_cov_124.173711_3	arsM	QDN-W04B-4900_sbin_48	d__Bacteria;p__Chloroflexota;c__Dehalococcoidia;o__GIF9;f__AB-539-J10;g__20-14-all-45-10;s__	4.1e-81	280.1
SB_sbin_5_42_k141_572141_length_16590_cov_36.5332_18	arsM	SB_sbin_5_42	d__Bacteria;p__Chloroflexota;c__Dehalococcoidia;o__GIF9;f__AB-539-J10;g__B68-G16;s__	3.7e-88	303.2
HMR26_1_k141_1443022_length_2387_cov_4.0000_1	arsM	HMR26_1	d__Bacteria;p__Chloroflexota;c__Dehalococcoidia;o__GIF9;f__AB-539-J10;g__B68-G16;s__	2.6e-58	205.3
ENP_cbin_20_k119_299309_length_91740_cov_33.1762_39	arsM	ENP_cbin_20	d__Bacteria;p__Chloroflexota;c__Dehalococcoidia;o__GIF9;f__AB-539-J10;g__CG2-30-46-19;s__	3.7e-91	313
ENP_cbin_20_k119_251861_length_4993_cov_30.5107_2	arsM	ENP_cbin_20	d__Bacteria;p__Chloroflexota;c__Dehalococcoidia;o__GIF9;f__AB-539-J10;g__CG2-30-46-19;s__	3.7e-88	303.2
WGoM_sbin_oily_66_k141_3369608_length_1559_cov_158.1128_3	arsM	WGoM_sbin_oily_66	d__Bacteria;p__Chloroflexota;c__Dehalococcoidia;o__GIF9;f__AB-539-J10;g__CG2-30-46-9;s__	4.7e-92	316
WGoM_cbin_36_k141_4098834_length_1987_cov_44.0000_3	arsM	WGoM_cbin_36	d__Bacteria;p__Chloroflexota;c__Dehalococcoidia;o__GIF9;f__AB-539-J10;g__CG2-30-46-9;s__	1.7e-91	314.1
SB_sbin_8_28_k141_461208_length_14977_cov_1014.5158_15	arsM	SB_sbin_8_28	d__Bacteria;p__Chloroflexota;c__Dehalococcoidia;o__GIF9;f__AB-539-J10;g__E29-bin54;s__	2.6e-90	310.3
QDN-W04B-4900_sbin_34_NODE_11_length_297244_cov_311.697061_40	arsM	QDN-W04B-4900_sbin_34	d__Bacteria;p__Chloroflexota;c__Dehalococcoidia;o__GIF9;f__AB-539-J10;g__E29-bin54;s__E29-bin54	5.1e-91	312.6
SB_cbin_132_k141_2942155_length_3207_cov_13.0000_2	arsM	SB_cbin_132	d__Bacteria;p__Chloroflexota;c__Dehalococcoidia;o__GIF9;f__AB-539-J10;g__E29-bin73;s__	1.9e-87	300.8
SH-W20A-1310_sbin_45_NODE_763_length_26915_cov_14.293410_12	arsM	SH-W20A-1310_sbin_45	d__Bacteria;p__Chloroflexota;c__Dehalococcoidia;o__GIF9;f__AB-539-J10;g__E29-bin73;s__E29-bin73	5.3e-88	302.7
SH-W20A-1310_sbin_45_NODE_31550_length_3400_cov_13.611958_1	arsM	SH-W20A-1310_sbin_45	d__Bacteria;p__Chloroflexota;c__Dehalococcoidia;o__GIF9;f__AB-539-J10;g__E29-bin73;s__E29-bin73	2.1e-78	271.2
SB_cbin_180_k141_2241937_length_3024_cov_411.0995_5	arsM	SB_cbin_180	d__Bacteria;p__Chloroflexota;c__Dehalococcoidia;o__GIF9;f__AB-539-J10;g__E29-bin73;s__E29-bin73	7.9e-88	302.1
GoM_D24_sbin1_k141_1406202_length_3843_cov_11.0381_2	arsM	GoM_D24_sbin1	d__Bacteria;p__Chloroflexota;c__Dehalococcoidia;o__GIF9;f__AB-539-J10;g__E29-bin73;s__E29-bin73	3.8e-87	299.9
SH-W20A-3080_sbin_5_NODE_2_length_851351_cov_86.138737_833	arsM	SH-W20A-3080_sbin_5	d__Bacteria;p__Chloroflexota;c__Dehalococcoidia;o__GIF9;f__AB-539-J10;g__E44-bin10;s__	2.5e-92	316.9
SB_sbin_2_3_k141_608704_length_34267_cov_41.5655_24	arsM	SB_sbin_2_3	d__Bacteria;p__Chloroflexota;c__Dehalococcoidia;o__GIF9;f__AB-539-J10;g__E44-bin10;s__	6.8e-90	308.9
HMR_S11_8_27_NODE_22060_length_2355_cov_9.425217_3	arsM	HMR_S11_8_27	d__Bacteria;p__Chloroflexota;c__Dehalococcoidia;o__GIF9;f__AB-539-J10;g__E44-bin10;s__	8.9e-91	311.8
HMR_S11_8_27_NODE_136_length_34277_cov_10.720969_5	arsM	HMR_S11_8_27	d__Bacteria;p__Chloroflexota;c__Dehalococcoidia;o__GIF9;f__AB-539-J10;g__E44-bin10;s__	1.1e-23	91.6
SCS_cbin_202_cosample_000003599950_10	arsM	SCS_cbin_202	d__Bacteria;p__Chloroflexota;c__Dehalococcoidia;o__GIF9;f__AB-539-J10;g__JADFUX01;s__	1.1e-91	314.8
SF_HDNA4_10_k141_937102_length_3580_cov_10.0000_2	arsM	SF_HDNA4_10	d__Bacteria;p__Chloroflexota;c__Dehalococcoidia;o__GIF9;f__AB-539-J10;g__JAFGBN01;s__	1.1e-91	314.8
SF_HDNA4_10_k141_2325455_length_2679_cov_5.6907_3	arsM	SF_HDNA4_10	d__Bacteria;p__Chloroflexota;c__Dehalococcoidia;o__GIF9;f__AB-539-J10;g__JAFGBN01;s__	5.6e-31	115.6
QDN-W01B-4577_sbin_9_NODE_7543_length_5597_cov_25.130278_5	arsM	QDN-W01B-4577_sbin_9	d__Bacteria;p__Chloroflexota;c__Dehalococcoidia;o__GIF9;f__AB-539-J10;g__SKVJ01;s__	1.9e-79	274.6
SH-W20A-766_sbin_39_NODE_7795_length_4642_cov_4.631349_2	arsM	SH-W20A-766_sbin_39	d__Bacteria;p__Chloroflexota;c__Dehalococcoidia;o__GIF9;f__UBA5620;g__;s__	1.6e-27	104.3
SH-W20A-766_sbin_39_NODE_57721_length_1540_cov_2.210774_2	arsM	SH-W20A-766_sbin_39	d__Bacteria;p__Chloroflexota;c__Dehalococcoidia;o__GIF9;f__UBA5620;g__;s__	5.6e-37	135.3
SH-W20A-766_sbin_39_NODE_12685_length_3574_cov_3.111679_7	arsM	SH-W20A-766_sbin_39	d__Bacteria;p__Chloroflexota;c__Dehalococcoidia;o__GIF9;f__UBA5620;g__;s__	5.7e-47	168.1
SH-W20A-2180_sbin_37_NODE_2823_length_8762_cov_6.323992_7	arsM	SH-W20A-2180_sbin_37	d__Bacteria;p__Chloroflexota;c__Dehalococcoidia;o__GIF9;f__UBA5620;g__;s__	4.9e-29	109.2
SB_cbin_166_k141_3401920_length_2296_cov_16.0000_2	arsM	SB_cbin_166	d__Bacteria;p__Chloroflexota;c__Dehalococcoidia;o__GIF9;f__UBA5620;g__JACNFS01;s__	6.2e-86	295.9
QDN-W04B-4900_sbin_18_NODE_7_length_369489_cov_24.486138_66	arsM	QDN-W04B-4900_sbin_18	d__Bacteria;p__Chloroflexota;c__Dehalococcoidia;o__GIF9;f__UBA5620;g__JACNFS01;s__JACNFS01	1.9e-88	304.2
QDN-W04B-4900_sbin_18_NODE_130_length_89574_cov_24.182408_31	arsM	QDN-W04B-4900_sbin_18	d__Bacteria;p__Chloroflexota;c__Dehalococcoidia;o__GIF9;f__UBA5620;g__JACNFS01;s__JACNFS01	9.4e-85	292
SB_cbin_56_k141_205295_length_2782_cov_187.4737_2	arsM	SB_cbin_56	d__Bacteria;p__Chloroflexota;c__Dehalococcoidia;o__GIF9;f__UBA5620;g__QYPU01;s__QYPU01	1.2e-86	298.2
QDN-W03B-480_sbin_12_NODE_7652_length_4289_cov_8.600850_4	arsM	QDN-W03B-480_sbin_12	d__Bacteria;p__Chloroflexota;c__Dehalococcoidia;o__SM23-28-2;f__RBG-16-64-32;g__RBG-16-64-32;s__	9.2e-97	331.4
HMR_S11_1_23_k141_4603_length_5427_cov_18.8570_6	arsM	HMR_S11_1_23	d__Bacteria;p__Chloroflexota;c__Dehalococcoidia;o__SM23-28-2;f__RBG-16-64-32;g__RBG-16-64-32;s__	3.5e-98	336.1
HMR_S11_1_23_k141_2336751_length_1722_cov_8.0000_2	arsM	HMR_S11_1_23	d__Bacteria;p__Chloroflexota;c__Dehalococcoidia;o__SM23-28-2;f__RBG-16-64-32;g__RBG-16-64-32;s__	7e-29	108.7
SH-W20A-2180_sbin_32_NODE_2_length_380747_cov_33.251944_161	arsM	SH-W20A-2180_sbin_32	d__Bacteria;p__Chloroflexota;c__Dehalococcoidia;o__SM23-28-2;f__SM23-28-2;g__SM23-28-2;s__	1.3e-100	344
HMR_S11_5_45_k141_1706897_length_3129_cov_91.6278_1	arsM	HMR_S11_5_45	d__Bacteria;p__Chloroflexota;c__Dehalococcoidia;o__SM23-28-2;f__SM23-28-2;g__SM23-28-2;s__	5.9e-98	335.3
HMR_S11_2_21_NODE_4805_length_4567_cov_16.514406_6	arsM	HMR_S11_2_21	d__Bacteria;p__Chloroflexota;c__Dehalococcoidia;o__SM23-28-2;f__SM23-28-2;g__SM23-28-2;s__	4.6e-40	145.4
SH-W20A-3880_sbin_27_NODE_9731_length_5067_cov_7.148643_2	arsM	SH-W20A-3880_sbin_27	d__Bacteria;p__Chloroflexota;c__Dehalococcoidia;o__SZUA-161;f__SpSt-899;g__;s__	2.8e-87	300.3
SH-W20A-766_sbin_18_NODE_113_length_38950_cov_15.076231_6	arsM	SH-W20A-766_sbin_18	d__Bacteria;p__Chloroflexota;c__Dehalococcoidia;o__SZUA-161;f__SZUA-161;g__SZUA-161;s__	2.6e-86	297.1
SCS_cbin_5_cosample_000016182329_5	arsM	SCS_cbin_5	d__Bacteria;p__Chloroflexota;c__Dehalococcoidia;o__UBA3495;f__;g__;s__	4e-76	263.7
SB_sbin_1_17_k141_2141693_length_1131_cov_3.0000_1	arsM	SB_sbin_1_17	d__Bacteria;p__Chloroflexota;c__Dehalococcoidia;o__UBA3495;f__UBA3495;g__GCA-2707185;s__	4.9e-53	188
SB_sbin_1_17_k141_1013839_length_1015_cov_2.0000_2	arsM	SB_sbin_1_17	d__Bacteria;p__Chloroflexota;c__Dehalococcoidia;o__UBA3495;f__UBA3495;g__GCA-2707185;s__	1e-54	193.5
HY4_Co_29_k141_3973076_length_2090_cov_6.0000_1	arsM	HY4_Co_29	d__Bacteria;p__Chloroflexota;c__Limnocylindria;o__Limnocylindrales;f__CSP1-4;g__JAFMJV01;s__	2.6e-83	287.3
QDN-W04B-4228_sbin_40_NODE_8485_length_6143_cov_3.319152_6	arsM	QDN-W04B-4228_sbin_40	d__Bacteria;p__Deferribacterota;c__Deferribacteres;o__Deferribacterales;f__Denitrovibrionaceae;g__Geovibrio;s__	6.6e-82	282.7
WGoM_cbin_48_k141_187658_length_11995_cov_132.0346_5	arsM	WGoM_cbin_48	d__Bacteria;p__Desulfobacterota;c__;o__;f__;g__;s__	4.6e-64	224.1
SH-W20A-3080_sbin_37_NODE_868_length_31829_cov_825.442595_18	arsM	SH-W20A-3080_sbin_37	d__Bacteria;p__Desulfobacterota;c__Desulfobacteria;o__C00003060;f__C00003060;g__C00003060;s__	2.3e-75	261.2
SH-W20A-1310_sbin_27_NODE_22383_length_4131_cov_5.987733_3	arsM	SH-W20A-1310_sbin_27	d__Bacteria;p__Desulfobacterota;c__Desulfobacteria;o__C00003060;f__C00003060;g__C00003060;s__	1.2e-49	176.8
HMR_Co_S11_120_k141_23489746_1	arsM	HMR_Co_S11_120	d__Bacteria;p__Desulfobacterota;c__Desulfobacteria;o__C00003060;f__C00003060;g__C00003060;s__	1.2e-49	176.8
HY4_GJ-10_34_k141_730239_length_5283_cov_15.4605_6	arsM	HY4_GJ-10_34	d__Bacteria;p__Desulfobacterota;c__Desulfobacteria;o__Desulfobacterales;f__;g__;s__	5.7e-87	299.3
HY4_GJ-10_34_k141_400341_length_4060_cov_11.9773_2	arsM	HY4_GJ-10_34	d__Bacteria;p__Desulfobacterota;c__Desulfobacteria;o__Desulfobacterales;f__;g__;s__	1.5e-49	176.5
HMR_7C1228_S7Ck141_478394_length_5398_cov_7.1278_5	arsM	HMR_7C1228	d__Bacteria;p__Desulfobacterota;c__Desulfobacteria;o__Desulfobacterales;f__4572-123;g__;s__	3.6e-88	303.2
SF_Co_bin_58_k141_254910_length_2740_cov_775.5333_2	arsM	SF_Co_bin_58	d__Bacteria;p__Desulfobacterota;c__Desulfobacteria;o__Desulfobacterales;f__B30-G6;g__;s__	8e-86	295.5
WGoM_cbin_51_k141_2153121_length_7640_cov_154.2920_6	arsM	WGoM_cbin_51	d__Bacteria;p__Desulfobacterota;c__Desulfobacteria;o__Desulfobacterales;f__BuS5;g__BuS5;s__	3.2e-67	234.5
SB_cbin_23_k141_1119043_length_5590_cov_30.8117_6	arsM	SB_cbin_23	d__Bacteria;p__Desulfobacterota;c__Desulfobacteria;o__Desulfobacterales;f__ETH-SRB1;g__;s__	6.3e-77	266.3
HM_sbin_24_2_k127_56379_length_7096_cov_7.0000_4	arsM	HM_sbin_24_2	d__Bacteria;p__Desulfobacterota;c__Desulfobacteria;o__Desulfobacterales;f__ETH-SRB1;g__;s__	2.2e-74	258
MS_sbin_4_k141_191118_length_2186_cov_103.9976_3	arsM	MS_sbin_4	d__Bacteria;p__Desulfobacterota;c__Desulfobacteria;o__Desulfobacterales;f__ETH-SRB1;g__B13-G4;s__	6.1e-86	295.9
HMR25_15_k141_728795_length_4894_cov_12.9445_3	arsM	HMR25_15	d__Bacteria;p__Desulfobacterota;c__Desulfobacteria;o__Desulfobacterales;f__ETH-SRB1;g__B13-G4;s__	1e-47	170.5
HMR18_2_k141_977464_length_9541_cov_74.0468_9	arsM	HMR18_2	d__Bacteria;p__Desulfobacterota;c__Desulfobacteria;o__Desulfobacterales;f__ETH-SRB1;g__B13-G4;s__	3.8e-76	263.8
HMR_S11_6_22_k141_1363945_length_15282_cov_28.5890_3	arsM	HMR_S11_6_22	d__Bacteria;p__Desulfobacterota;c__Desulfobacteria;o__Desulfobacterales;f__ETH-SRB1;g__B13-G4;s__	1.1e-74	259
SF_GA-5_3_k141_416397_length_3477_cov_333.9577_2	arsM	SF_GA-5_3	d__Bacteria;p__Desulfobacterota;c__Desulfobacteria;o__Desulfobacterales;f__ETH-SRB1;g__Desulfaltia;s__	1.4e-30	114.3
HMR_10C6056_S10Ck141_429217_length_39254_cov_17.8725_24	arsM	HMR_10C6056	d__Bacteria;p__Desulfobacterota;c__Desulfobacteria;o__Desulfobacterales;f__ETH-SRB1;g__ETH-SRB1;s__	7.4e-75	259.6
SB_cbin_13_k141_4657018_length_3879_cov_13.0000_1	arsM	SB_cbin_13	d__Bacteria;p__Desulfobacterota;c__Desulfobacteria;o__Desulfobacterales;f__SURF-15;g__;s__	8.4e-68	236.4
SB_cbin_13_k141_3234193_length_3903_cov_16.0000_6	arsM	SB_cbin_13	d__Bacteria;p__Desulfobacterota;c__Desulfobacteria;o__Desulfobacterales;f__SURF-15;g__;s__	2.4e-47	169.3
SB_cbin_197_k141_2626384_length_1853_cov_62.5479_3	arsM	SB_cbin_197	d__Bacteria;p__Desulfobacterota;c__Desulfobacteria;o__Desulfobacterales;f__UBA11574;g__;s__	2.9e-43	155.9
QDN-W04B-580_sbin_21_NODE_23188_length_3110_cov_6.114239_2	arsM	QDN-W04B-580_sbin_21	d__Bacteria;p__Desulfobacterota;c__Desulfobacteria;o__Desulfobacterales;f__UBA11574;g__;s__	3.8e-50	178.5
QDN-W03B-2880_sbin_21_NODE_2363_length_10022_cov_83.334805_12	arsM	QDN-W03B-2880_sbin_21	d__Bacteria;p__Desulfobacterota;c__Desulfobacteria;o__Desulfobacterales;f__UBA11574;g__;s__	1.2e-80	278.5
QDN-W03B-2880_sbin_21_NODE_2363_length_10022_cov_83.334805_11	arsM	QDN-W03B-2880_sbin_21	d__Bacteria;p__Desulfobacterota;c__Desulfobacteria;o__Desulfobacterales;f__UBA11574;g__;s__	1.1e-43	157.2
MS_sbin_12_k141_275002_length_1534_cov_7.0000_1	arsM	MS_sbin_12	d__Bacteria;p__Desulfobacterota;c__Desulfobacteria;o__Desulfobacterales;f__UBA11574;g__S5133MH16;s__	1.4e-37	137.3
HY4_GJ-9_13_k141_370062_length_2594_cov_4.0000_3	arsM	HY4_GJ-9_13	d__Bacteria;p__Desulfobacterota;c__Desulfobacteria;o__Desulfobacterales;f__UBA2156;g__;s__	1.9e-83	287.7
HMR23_11_k141_1179129_length_5448_cov_5.9706_1	arsM	HMR23_11	d__Bacteria;p__Desulfobacterota;c__Desulfobulbia;o__Desulfobulbales;f__BM004;g__;s__	2.8e-33	123.2
HMR23_11_k141_1159615_length_4461_cov_4.0000_3	arsM	HMR23_11	d__Bacteria;p__Desulfobacterota;c__Desulfobulbia;o__Desulfobulbales;f__BM004;g__;s__	6.7e-62	217
SF_Co_bin_157_k141_4865105_length_2471_cov_80.5227_1	arsM	SF_Co_bin_157	d__Bacteria;p__Desulfobacterota;c__Desulfobulbia;o__Desulfobulbales;f__BM004;g__BM004;s__	5.2e-46	164.9
SF_Co_bin_92_k141_2041354_length_6754_cov_362.7989_1	arsM	SF_Co_bin_92	d__Bacteria;p__Desulfobacterota;c__Desulfobulbia;o__Desulfobulbales;f__Desulfobulbaceae;g__;s__	4.4e-67	234.1
SB_cbin_72_k141_2250135_length_13228_cov_439.0817_6	arsM	SB_cbin_72	d__Bacteria;p__Desulfobacterota;c__Desulfobulbia;o__Desulfobulbales;f__Desulfobulbaceae;g__;s__	2.1e-67	235.1
HMR_S11_1_24_k141_2018512_length_3756_cov_7.0000_4	arsM	HMR_S11_1_24	d__Bacteria;p__Desulfobacterota;c__Desulfobulbia;o__Desulfobulbales;f__Desulfobulbaceae;g__;s__	4.1e-59	207.9
SF_Co_bin_98_k141_810782_length_5811_cov_667.0180_1	arsM	SF_Co_bin_98	d__Bacteria;p__Desulfobacterota;c__Desulfobulbia;o__Desulfobulbales;f__Desulfobulbaceae;g__Desulfobulbus_C;s__	1.3e-67	235.8
SF_Co_bin_98_k141_6364593_length_5001_cov_392.4016_3	arsM	SF_Co_bin_98	d__Bacteria;p__Desulfobacterota;c__Desulfobulbia;o__Desulfobulbales;f__Desulfobulbaceae;g__Desulfobulbus_C;s__	4e-51	181.7
HMR22_3_k141_1506823_length_4351_cov_5.0000_2	arsM	HMR22_3	d__Bacteria;p__Desulfobacterota;c__Desulfobulbia;o__Desulfobulbales;f__Desulfocapsaceae;g__Desulfocapsa;s__	5.5e-66	230.4
SCS_cbin_99_cosample_000008668697_4	arsM	SCS_cbin_99	d__Bacteria;p__Desulfobacterota;c__Desulfobulbia;o__Desulfobulbales;f__Desulfocapsaceae;g__Desulfofustis;s__	1.3e-37	137.4
WGoM_cbin_31_k141_4174856_length_2756_cov_235.7843_2	arsM	WGoM_cbin_31	d__Bacteria;p__Desulfobacterota;c__Desulfobulbia;o__Desulfobulbales;f__Desulfurivibrionaceae;g__;s__	1.1e-69	242.5
SF_Co_bin_169_k141_6897396_length_1810_cov_19.0000_2	arsM	SF_Co_bin_169	d__Bacteria;p__Desulfobacterota;c__Desulfobulbia;o__Desulfobulbales;f__Desulfurivibrionaceae;g__;s__	3.5e-75	260.6
SF_Co_bin_169_k141_1992931_length_1155_cov_6.0000_1	arsM	SF_Co_bin_169	d__Bacteria;p__Desulfobacterota;c__Desulfobulbia;o__Desulfobulbales;f__Desulfurivibrionaceae;g__;s__	9.6e-67	232.9
SF_Co_bin_45_k141_2496871_length_4183_cov_65.0000_1	arsM	SF_Co_bin_45	d__Bacteria;p__Desulfobacterota;c__Desulfuromonadia;o__Desulfuromonadales;f__BM103;g__;s__	1.8e-65	228.8
HMR17_35_k141_295544_length_2459_cov_6.9638_1	arsM	HMR17_35	d__Bacteria;p__Desulfobacterota;c__Desulfuromonadia;o__Desulfuromonadales;f__BM103;g__;s__	5.4e-72	250.2
HMR_3C1215_S3Ck141_1736595_length_3472_cov_8.0000_1	arsM	HMR_3C1215	d__Bacteria;p__Desulfobacterota;c__Desulfuromonadia;o__Desulfuromonadales;f__Desulfuromonadaceae;g__Desulfuromonas;s__	2.6e-65	228.2
QDN-W04B-4900_sbin_1_NODE_2338_length_16692_cov_40.610447_2	arsM	QDN-W04B-4900_sbin_1	d__Bacteria;p__Desulfobacterota;c__Desulfuromonadia;o__Desulfuromonadales;f__Geoalkalibacteraceae;g__Geoalkalibacter;s__	9.8e-78	269
SF_Co_bin_75_k141_6155789_length_2547_cov_615.4007_2	arsM	SF_Co_bin_75	d__Bacteria;p__Desulfobacterota;c__Desulfuromonadia;o__Desulfuromonadales;f__Geopsychrobacteraceae;g__Desulfuromusa;s__	7.1e-63	220.2
SB_sbin_2_46_k141_199972_length_10531_cov_13.6922_8	arsM	SB_sbin_2_46	d__Bacteria;p__Desulfobacterota;c__Desulfuromonadia;o__Desulfuromonadales;f__Syntrophotaleaceae;g__Syntrophotalea_A;s__	2e-64	225.3
HMR19_18_k141_2321887_length_5023_cov_66.5195_3	arsM	HMR19_18	d__Bacteria;p__Desulfobacterota;c__Dissulfuribacteria;o__Dissulfuribacterales;f__UBA3076;g__UBA3076;s__	1.1e-85	295
SH-W20A-3080_sbin_50_NODE_1438_length_23394_cov_17.099961_2	arsM	SH-W20A-3080_sbin_50	d__Bacteria;p__Desulfobacterota;c__DSM-4660;o__Desulfatiglandales;f__B25-G16;g__B33-G16;s__	5.3e-76	263.3
HMR25_18_k141_645347_length_2592_cov_5.3207_4	arsM	HMR25_18	d__Bacteria;p__Desulfobacterota;c__DSM-4660;o__Desulfatiglandales;f__B25-G16;g__B33-G16;s__	4.8e-54	191.3
ENP_cbin_5_k119_432645_length_6163_cov_27.8491_5	arsM	ENP_cbin_5	d__Bacteria;p__Desulfobacterota;c__DSM-4660;o__Desulfatiglandales;f__B25-G16;g__B33-G16;s__	6e-75	259.8
ENP_cbin_5_k119_310834_length_3649_cov_24.0000_4	arsM	ENP_cbin_5	d__Bacteria;p__Desulfobacterota;c__DSM-4660;o__Desulfatiglandales;f__B25-G16;g__B33-G16;s__	2.8e-89	306.8
HY4_GJ-11_1_k141_78902_length_2680_cov_4.9653_1	arsM	HY4_GJ-11_1	d__Bacteria;p__Desulfobacterota;c__DSM-4660;o__Desulfatiglandales;f__Desulfatiglandaceae;g__4484-190-2;s__	1.2e-46	167
HY4_GA-7_5_k141_70015_length_3137_cov_5.0000_4	arsM	HY4_GA-7_5	d__Bacteria;p__Desulfobacterota;c__DSM-4660;o__Desulfatiglandales;f__Desulfatiglandaceae;g__4484-190-2;s__	2e-28	107.2
SF_Co_bin_123_k141_6427048_length_5996_cov_391.7327_2	arsM	SF_Co_bin_123	d__Bacteria;p__Desulfobacterota;c__DSWW01;o__DSWW01;f__DSWW01;g__S015-6;s__	2.8e-63	221.6
HY4_Co_72_k141_879676_length_2101_cov_6.0000_2	arsM	HY4_Co_72	d__Bacteria;p__Desulfobacterota;c__DSWW01;o__DSWW01;f__DSWW01;g__S015-6;s__	1.6e-59	209.2
SH-W20A-1310_sbin_53_NODE_18720_length_4574_cov_3.380394_1	arsM	SH-W20A-1310_sbin_53	d__Bacteria;p__Desulfobacterota;c__JACPFL01;o__;f__;g__;s__	2.7e-23	90.4
HMR_S11_1_32_k141_1017245_length_16609_cov_94.9732_1	arsM	HMR_S11_1_32	d__Bacteria;p__Desulfobacterota;c__JADFVX01;o__JADFVX01;f__JADFVX01;g__JADFVM01;s__JADFVM01	1.2e-73	255.6
HM_sbin_20_17_k127_64249_length_2840_cov_12.0000_5	arsM	HM_sbin_20_17	d__Bacteria;p__Desulfobacterota;c__Syntrophia;o__Syntrophales;f__UBA2210;g__UBA2210;s__	5e-72	250.3
SCS_cbin_177_cosample_000005399143_6	arsM	SCS_cbin_177	d__Bacteria;p__Desulfobacterota;c__Syntrophobacteria;o__;f__;g__;s__	2.2e-39	143.2
HY4_GJ-12_2_k141_81555_length_3349_cov_7.0087_3	arsM	HY4_GJ-12_2	d__Bacteria;p__Desulfobacterota;c__Syntrophobacteria;o__BM002;f__BM002;g__BM002;s__	3.4e-88	303.3
HY4_GJ-12_2_k141_689844_length_3428_cov_6.0000_2	arsM	HY4_GJ-12_2	d__Bacteria;p__Desulfobacterota;c__Syntrophobacteria;o__BM002;f__BM002;g__BM002;s__	1.9e-60	212.3
HMR23_5_k141_827670_length_2893_cov_11.0000_4	arsM	HMR23_5	d__Bacteria;p__Desulfobacterota;c__Syntrophobacteria;o__BM002;f__BM002;g__BM002;s__	2.5e-85	293.9
HMR23_5_k141_728987_length_3837_cov_15.7275_2	arsM	HMR23_5	d__Bacteria;p__Desulfobacterota;c__Syntrophobacteria;o__BM002;f__BM002;g__BM002;s__	2.1e-60	212.2
HMR23_5_k141_1694691_length_6954_cov_15.2648_2	arsM	HMR23_5	d__Bacteria;p__Desulfobacterota;c__Syntrophobacteria;o__BM002;f__BM002;g__BM002;s__	2.4e-37	136.5
HMR_S11_1_31_k141_947727_length_5267_cov_49.9961_5	arsM	HMR_S11_1_31	d__Bacteria;p__Desulfobacterota;c__Syntrophobacteria;o__BM002;f__BM002;g__BM002;s__	8.3e-86	295.5
HMR_S11_1_31_k141_1556217_length_3516_cov_25.8373_3	arsM	HMR_S11_1_31	d__Bacteria;p__Desulfobacterota;c__Syntrophobacteria;o__BM002;f__BM002;g__BM002;s__	6.7e-60	210.5
GoM_D24_sbin5_k141_605993_length_1918_cov_11.3782_1	arsM	GoM_D24_sbin5	d__Bacteria;p__Desulfobacterota;c__Syntrophobacteria;o__BM002;f__BM002;g__BM002;s__	9.8e-86	295.2
WGoM_cbin_56_k141_170396_length_20336_cov_65.7474_4	arsM	WGoM_cbin_56	d__Bacteria;p__Desulfobacterota;c__UBA8473;o__UBA8473;f__UBA8473;g__;s__	1.2e-29	111.3
WGoM_cbin_56_k141_1423154_length_9606_cov_75.0079_1	arsM	WGoM_cbin_56	d__Bacteria;p__Desulfobacterota;c__UBA8473;o__UBA8473;f__UBA8473;g__;s__	2e-79	274.5
HMR23_1_k141_974937_length_3954_cov_5.0000_2	arsM	HMR23_1	d__Bacteria;p__Desulfobacterota;c__UBA8473;o__UBA8473;f__UBA8473;g__;s__	1.6e-79	274.9
HMR21_37_k141_2007541_length_4461_cov_193.0000_5	arsM	HMR21_37	d__Bacteria;p__Desulfobacterota;c__WTBG01;o__WTBG01;f__WTBG01;g__WTBG01;s__WTBG01	4.9e-28	105.9
HMR_11C866_S11Ck141_1104315_length_5247_cov_5.8130_3	arsM	HMR_11C866	d__Bacteria;p__Desulfobacterota_C;c__Anaeroferrophillalia;o__Anaeroferrophillales;f__JAADEO01;g__DSCM01;s__	2.8e-59	208.4
HMR18_29_k141_409338_length_1771_cov_5.0000_1	arsM	HMR18_29	d__Bacteria;p__Desulfobacterota_C;c__Deferrisomatia;o__Deferrisomatales;f__;g__;s__	2e-23	90.8
HMR18_29_k141_1768081_length_2773_cov_6.0000_3	arsM	HMR18_29	d__Bacteria;p__Desulfobacterota_C;c__Deferrisomatia;o__Deferrisomatales;f__;g__;s__	1.4e-39	143.8
HMR17_27_k141_3046665_length_18012_cov_8.0000_17	arsM	HMR17_27	d__Bacteria;p__Desulfobacterota_C;c__Deferrisomatia;o__Deferrisomatales;f__;g__;s__	1.7e-47	169.8
HMR17_27_k141_2944248_length_3052_cov_8.0000_4	arsM	HMR17_27	d__Bacteria;p__Desulfobacterota_C;c__Deferrisomatia;o__Deferrisomatales;f__;g__;s__	1.5e-47	170
HY4_Co_47_k141_2853411_length_2570_cov_5.0000_3	arsM	HY4_Co_47	d__Bacteria;p__Desulfobacterota_D;c__UBA1144;o__UBA2774;f__UBA2774;g__CR02bin9;s__CR02bin9	4.1e-76	263.7
HY4_GJ-10_28_k141_87283_length_13916_cov_7.9795_6	arsM	HY4_GJ-10_28	d__Bacteria;p__Eisenbacteria;c__RBG-16-71-46;o__CAIMUX01;f__;g__;s__	1.2e-61	216.2
GoM_cbin16_k141_2101316_length_3790_cov_18.0011_2	arsM	GoM_cbin16	d__Bacteria;p__Eisenbacteria;c__RBG-16-71-46;o__CAIMUX01;f__;g__;s__	6.1e-61	213.9
JL_Co_12_k141_4388362_length_4446_cov_19.1677_2	arsM	JL_Co_12	d__Bacteria;p__Fermentibacterota;c__Fermentibacteria;o__Fermentibacterales;f__Fermentibacteraceae;g__Aegiribacteria;s__	1.2e-24	94.8
HMR_5C1901_S5Ck141_2010407_length_20005_cov_13.4335_3	arsM	HMR_5C1901	d__Bacteria;p__Fermentibacterota;c__Fermentibacteria;o__Fermentibacterales;f__Fermentibacteraceae;g__Aegiribacteria;s__	1.5e-28	107.6
HY4_Co_43_k141_4305821_length_11314_cov_97.5025_8	arsM	HY4_Co_43	d__Bacteria;p__Gemmatimonadota;c__Gemmatimonadetes;o__Gemmatimonadales;f__GWC2-71-9;g__WVYX01;s__	1.1e-71	249.1
HY4_Co_43_k141_1934124_length_25814_cov_16.2730_5	arsM	HY4_Co_43	d__Bacteria;p__Gemmatimonadota;c__Gemmatimonadetes;o__Gemmatimonadales;f__GWC2-71-9;g__WVYX01;s__	1.2e-93	321.2
HMR_S11_1_34_k141_82656_length_1997_cov_6.0000_2	arsM	HMR_S11_1_34	d__Bacteria;p__Gemmatimonadota;c__Gemmatimonadetes;o__KS3-K002;f__JABDQB01;g__;s__	3.7e-45	162.1
HY4_GJ-10_10_k141_732267_length_1759_cov_9.7713_3	arsM	HY4_GJ-10_10	d__Bacteria;p__Gemmatimonadota;c__Gemmatimonadetes;o__KS3-K002;f__JABDQB01;g__JABDQB01;s__	3.3e-105	359.1
HY4_GJ-10_10_k141_490897_length_3979_cov_11.0000_5	arsM	HY4_GJ-10_10	d__Bacteria;p__Gemmatimonadota;c__Gemmatimonadetes;o__KS3-K002;f__JABDQB01;g__JABDQB01;s__	4.4e-24	93
HY4_GJ-10_10_k141_1562978_length_4310_cov_12.8295_2	arsM	HY4_GJ-10_10	d__Bacteria;p__Gemmatimonadota;c__Gemmatimonadetes;o__KS3-K002;f__JABDQB01;g__JABDQB01;s__	5.6e-45	161.5
WGoM_sbin_oily_44_k141_553864_length_2058_cov_62.0000_1	arsM	WGoM_sbin_oily_44	d__Bacteria;p__Gemmatimonadota;c__Gemmatimonadetes;o__KS3-K002;f__JABDQB01;g__JAENXO01;s__	1.5e-45	163.4
SF_HDNA4_23_k141_705941_length_3275_cov_8.0000_3	arsM	SF_HDNA4_23	d__Bacteria;p__Gemmatimonadota;c__Gemmatimonadetes;o__KS3-K002;f__JABDQB01;g__JAENXO01;s__	1.6e-44	160.1
SF_HDNA4_26_k141_149999_length_1467_cov_4.0000_2	arsM	SF_HDNA4_26	d__Bacteria;p__Gemmatimonadota;c__Gemmatimonadetes;o__Longimicrobiales;f__UBA6960;g__JABDNZ01;s__	7.3e-73	253
HY4_Co_23_k141_4368786_length_2819_cov_5.0000_3	arsM	HY4_Co_23	d__Bacteria;p__Gemmatimonadota;c__Gemmatimonadetes;o__Longimicrobiales;f__UBA6960;g__JABDNZ01;s__	2.3e-72	251.4
HMR_Co_S11_523_k141_741137_1	arsM	HMR_Co_S11_523	d__Bacteria;p__Gemmatimonadota;c__Glassbacteria;o__GWA2-58-10;f__GWA2-58-10;g__;s__	4.8e-78	270
SCS_cbin_10_cosample_000011033536_4	arsM	SCS_cbin_10	d__Bacteria;p__Gemmatimonadota;c__Glassbacteria;o__GWA2-58-10;f__GWA2-58-10;g__JAFGTO01;s__	3.8e-84	290
WGoM_cbin_44_k141_3516174_length_1247_cov_24.0000_2	arsM	WGoM_cbin_44	d__Bacteria;p__Krumholzibacteriota;c__Krumholzibacteria;o__JACNKJ01;f__;g__;s__	2.9e-26	100.1
SB_cbin_151_k141_3847460_length_11471_cov_12.9216_3	arsM	SB_cbin_151	d__Bacteria;p__Krumholzibacteriota;c__Krumholzibacteria;o__Krumholzibacteriales;f__Krumholzibacteriaceae;g__;s__	3.1e-83	287
HMR6_8_k141_936345_length_5281_cov_5.9679_8	arsM	HMR6_8	d__Bacteria;p__Krumholzibacteriota;c__Krumholzibacteria;o__Krumholzibacteriales;f__Krumholzibacteriaceae;g__;s__	8e-83	285.7
HMR21_9_k141_1655402_length_2481_cov_4.0000_4	arsM	HMR21_9	d__Bacteria;p__Krumholzibacteriota;c__Krumholzibacteria;o__Krumholzibacteriales;f__Krumholzibacteriaceae;g__;s__	7.9e-81	279.1
HMR21_9_k141_1381376_length_2258_cov_8.0000_1	arsM	HMR21_9	d__Bacteria;p__Krumholzibacteriota;c__Krumholzibacteria;o__Krumholzibacteriales;f__Krumholzibacteriaceae;g__;s__	2.1e-50	179.3
HMR_S11_13_32_NODE_19_length_94454_cov_24.626469_60	arsM	HMR_S11_13_32	d__Bacteria;p__Krumholzibacteriota;c__Krumholzibacteria;o__Krumholzibacteriales;f__Krumholzibacteriaceae;g__;s__	2.3e-83	287.4
SF_Co_bin_147_k141_5998334_length_7040_cov_154.0000_1	arsM	SF_Co_bin_147	d__Bacteria;p__Krumholzibacteriota;c__Krumholzibacteria;o__LZORAL124-64-63;f__LZORAL124-64-63;g__;s__	1e-81	282.1
HMR1_19_k141_1299728_length_4357_cov_15.0000_3	arsM	HMR1_19	d__Bacteria;p__Krumholzibacteriota;c__Krumholzibacteria;o__LZORAL124-64-63;f__LZORAL124-64-63;g__LZORAL124-64-63;s__	6.3e-89	305.7
HY4_Co_68_k141_2310624_length_2809_cov_4.0000_1	arsM	HY4_Co_68	d__Bacteria;p__Krumholzibacteriota;c__Krumholzibacteria;o__WVZY01;f__WVZY01;g__;s__	1.3e-76	265.4
SB_cbin_260_k141_2571694_length_2737_cov_18.0000_6	arsM	SB_cbin_260	d__Bacteria;p__Latescibacterota;c__Latescibacteria;o__Latescibacterales;f__Latescibacteraceae;g__JABHYP01;s__	4e-39	142.3
HMR19_9_k141_1244398_length_19454_cov_19.0000_3	arsM	HMR19_9	d__Bacteria;p__Marinisomatota;c__UBA8477;o__UBA8477;f__UBA8477;g__JABMPR01;s__	4.8e-92	315.9
HMR_Co_S11_962_k141_3535171_2	arsM	HMR_Co_S11_962	d__Bacteria;p__Methylomirabilota;c__Methylomirabilia;o__;f__;g__;s__	7.9e-88	302.1
HMR_Co_S11_962_k141_11943175_1	arsM	HMR_Co_S11_962	d__Bacteria;p__Methylomirabilota;c__Methylomirabilia;o__;f__;g__;s__	3.9e-27	103
GoM_D30_sbin4_k141_477236_length_5414_cov_19.1016_3	arsM	GoM_D30_sbin4	d__Bacteria;p__Methylomirabilota;c__Methylomirabilia;o__Methylomirabilales;f__CSP1-5;g__CSP1-5;s__CSP1-5	2.4e-36	133.2
GoM_D30_sbin4_k141_428984_length_2355_cov_16.0000_4	arsM	GoM_D30_sbin4	d__Bacteria;p__Methylomirabilota;c__Methylomirabilia;o__Methylomirabilales;f__CSP1-5;g__CSP1-5;s__CSP1-5	2.8e-53	188.8
HMR17_47_k141_1272728_length_6091_cov_7.0000_5	arsM	HMR17_47	d__Bacteria;p__Myxococcota;c__Polyangia;o__Haliangiales;f__Haliangiaceae;g__;s__	9.3e-79	272.3
HMR18_22_k141_352954_length_1921_cov_6.0000_1	arsM	HMR18_22	d__Bacteria;p__Myxococcota;c__Polyangia;o__Haliangiales;f__Haliangiaceae;g__NORP324;s__	2e-42	153.1
HMR19_14_k141_681645_length_1899_cov_4.0000_1	arsM	HMR19_14	d__Bacteria;p__Myxococcota;c__Polyangia;o__HGW-17;f__;g__;s__	4.7e-64	224.1
HMR17_9_k141_2451546_length_10824_cov_10.6851_4	arsM	HMR17_9	d__Bacteria;p__Myxococcota;c__Polyangia;o__Polyangiales;f__Polyangiaceae;g__;s__	2.3e-83	287.5
HMR17_9_k141_1186465_length_37080_cov_9.8597_24	arsM	HMR17_9	d__Bacteria;p__Myxococcota;c__Polyangia;o__Polyangiales;f__Polyangiaceae;g__;s__	1.9e-34	127
HMR17_20_k141_4106081_length_5481_cov_7.0000_5	arsM	HMR17_20	d__Bacteria;p__Myxococcota;c__Polyangia;o__Polyangiales;f__SG8-38;g__B10-G4;s__	1e-82	285.3
HY4_Co_44_k141_481596_length_8181_cov_19.9719_2	arsM	HY4_Co_44	d__Bacteria;p__Myxococcota_A;c__UBA9160;o__UBA9160;f__SMWR01;g__;s__	1.3e-86	298.1
HY4_Co_87_k141_1570843_length_2953_cov_3.9459_4	arsM	HY4_Co_87	d__Bacteria;p__Nitrospirota;c__Nitrospiria;o__Nitrospirales;f__UBA8639;g__UBA8639;s__	7.4e-31	115.2
SF_HDNA4_11_k141_588209_length_5332_cov_15.0000_1	arsM	SF_HDNA4_11	d__Bacteria;p__Nitrospirota;c__Thermodesulfovibrionia;o__UBA6902;f__UBA6902;g__BMS3Abin09;s__	5.3e-27	102.5
SF_HDNA4_11_k141_517992_length_5619_cov_14.0000_3	arsM	SF_HDNA4_11	d__Bacteria;p__Nitrospirota;c__Thermodesulfovibrionia;o__UBA6902;f__UBA6902;g__BMS3Abin09;s__	1e-71	249.2
SF_HDNA4_11_k141_1145576_length_3169_cov_12.4941_3	arsM	SF_HDNA4_11	d__Bacteria;p__Nitrospirota;c__Thermodesulfovibrionia;o__UBA6902;f__UBA6902;g__BMS3Abin09;s__	5.1e-79	273.2
HMR_Co_S11_146_k141_17617181_2	arsM	HMR_Co_S11_146	d__Bacteria;p__Patescibacteria;c__Paceibacteria;o__Paceibacterales;f__GWA2-38-27;g__JAHJSY01;s__	1.7e-86	297.7
SB_cbin_101_k141_4657162_length_3442_cov_566.0000_1	arsM	SB_cbin_101	d__Bacteria;p__Planctomycetota;c__Brocadiae;o__Brocadiales;f__2-02-FULL-50-16-A;g__2-02-FULL-50-16-A;s__	4.4e-52	184.8
SB_cbin_101_k141_1736091_length_4080_cov_21.9147_3	arsM	SB_cbin_101	d__Bacteria;p__Planctomycetota;c__Brocadiae;o__Brocadiales;f__2-02-FULL-50-16-A;g__2-02-FULL-50-16-A;s__	7.7e-71	246.4
SB_cbin_120_k141_4466042_length_4566_cov_57.8908_4	arsM	SB_cbin_120	d__Bacteria;p__Planctomycetota;c__Brocadiae;o__Brocadiales;f__Scalinduaceae;g__;s__	1.6e-67	235.5
SH-W20A-3080_sbin_28_NODE_1192_length_26144_cov_5.140059_25	arsM	SH-W20A-3080_sbin_28	d__Bacteria;p__Planctomycetota;c__Brocadiae;o__SM23-32;f__SM23-32;g__;s__	2.4e-25	97.1
QDN-W04B-4900_sbin_8_NODE_74215_length_1631_cov_3.341371_1	arsM	QDN-W04B-4900_sbin_8	d__Bacteria;p__Planctomycetota;c__Brocadiae;o__SM23-32;f__SM23-32;g__;s__	8.3e-78	269.2
QDN-W04B-4900_sbin_8_NODE_53851_length_2009_cov_4.256397_2	arsM	QDN-W04B-4900_sbin_8	d__Bacteria;p__Planctomycetota;c__Brocadiae;o__SM23-32;f__SM23-32;g__;s__	1.7e-74	258.4
SH-W20A-3880_sbin_4_NODE_24985_length_2661_cov_3.380276_3	arsM	SH-W20A-3880_sbin_4	d__Bacteria;p__Planctomycetota;c__DG-23;o__;f__;g__;s__	1.2e-71	249.1
SH-W20A-3880_sbin_19_NODE_643_length_31116_cov_10.979653_23	arsM	SH-W20A-3880_sbin_19	d__Bacteria;p__Planctomycetota;c__Phycisphaerae;o__JAACET01;f__JAACET01;g__JAACET01;s__	1.4e-84	291.5
ENP_cbin_25_k119_196981_length_1309_cov_13.4664_3	arsM	ENP_cbin_25	d__Bacteria;p__Planctomycetota;c__Phycisphaerae;o__Sedimentisphaerales;f__SG8-4;g__;s__	4.8e-48	171.6
QDN-W03B-2880_sbin_17_NODE_20417_length_2513_cov_10.147681_2	arsM	QDN-W03B-2880_sbin_17	d__Bacteria;p__Planctomycetota;c__Phycisphaerae;o__Sedimentisphaerales;f__SG8-4;g__B140-G9;s__	1.3e-71	248.9
WGoM_sbin_oily_71_k141_2628272_length_1800_cov_24.9946_1	arsM	WGoM_sbin_oily_71	d__Bacteria;p__Planctomycetota;c__Phycisphaerae;o__Sedimentisphaerales;f__SG8-4;g__NIOZ-UU13;s__	2.1e-26	100.6
QDN-W01B-1949_sbin_31_NODE_490_length_46029_cov_15.595162_33	arsM	QDN-W01B-1949_sbin_31	d__Bacteria;p__Planctomycetota;c__Phycisphaerae;o__Sedimentisphaerales;f__SG8-4;g__NIOZ-UU13;s__	4.5e-77	266.8
QDN-W01B-1949_sbin_31_NODE_1987_length_19195_cov_14.243521_16	arsM	QDN-W01B-1949_sbin_31	d__Bacteria;p__Planctomycetota;c__Phycisphaerae;o__Sedimentisphaerales;f__SG8-4;g__NIOZ-UU13;s__	8.2e-74	256.1
ENP_cbin_21_k119_53435_length_16488_cov_25.7642_17	arsM	ENP_cbin_21	d__Bacteria;p__Planctomycetota;c__Phycisphaerae;o__Sedimentisphaerales;f__SG8-4;g__NIOZ-UU13;s__	2.1e-85	294.1
ENP_cbin_21_k119_291697_length_2844_cov_24.5178_4	arsM	ENP_cbin_21	d__Bacteria;p__Planctomycetota;c__Phycisphaerae;o__Sedimentisphaerales;f__SG8-4;g__NIOZ-UU13;s__	1.3e-71	248.9
HMR_Co_S11_743_k141_4639107_9	arsM	HMR_Co_S11_743	d__Bacteria;p__Planctomycetota;c__Phycisphaerae;o__UBA1845;f__Fen-1342;g__JAAYXS01;s__	1.5e-23	91.2
HMR_Co_S11_743_k141_28243242_7	arsM	HMR_Co_S11_743	d__Bacteria;p__Planctomycetota;c__Phycisphaerae;o__UBA1845;f__Fen-1342;g__JAAYXS01;s__	3.5e-80	277
SH-W20A-1310_sbin_66_NODE_9978_length_6553_cov_6.264851_2	arsM	SH-W20A-1310_sbin_66	d__Bacteria;p__Planctomycetota;c__Phycisphaerae;o__UBA1845;f__Fen-1342;g__JAHJAR01;s__	1.4e-77	268.5
SH-W20A-1310_sbin_66_NODE_95921_length_1781_cov_4.564890_1	arsM	SH-W20A-1310_sbin_66	d__Bacteria;p__Planctomycetota;c__Phycisphaerae;o__UBA1845;f__Fen-1342;g__JAHJAR01;s__	2.5e-88	303.8
SH-W20A-1310_sbin_66_NODE_8381_length_7288_cov_4.166321_6	arsM	SH-W20A-1310_sbin_66	d__Bacteria;p__Planctomycetota;c__Phycisphaerae;o__UBA1845;f__Fen-1342;g__JAHJAR01;s__	6.7e-80	276.1
SH-W20A-766_sbin_17_NODE_15_length_103288_cov_17.024198_40	arsM	SH-W20A-766_sbin_17	d__Bacteria;p__Planctomycetota;c__Phycisphaerae;o__UBA1845;f__UBA1845;g__JACQXM01;s__	6.1e-53	187.6
SH-W20A-3080_sbin_48_NODE_18944_length_4207_cov_5.217486_2	arsM	SH-W20A-3080_sbin_48	d__Bacteria;p__Planctomycetota;c__Planctomycetia;o__Pirellulales;f__Thermoguttaceae;g__;s__	5.1e-57	201
HMR_S11_4_34_k141_1747365_length_2017_cov_948.0000_2	arsM	HMR_S11_4_34	d__Bacteria;p__Planctomycetota;c__Planctomycetia;o__Pirellulales;f__Thermoguttaceae;g__;s__	1.1e-55	196.7
HY4_Co_38_k141_5653939_length_4996_cov_11.0000_2	arsM	HY4_Co_38	d__Bacteria;p__Planctomycetota;c__PUPC01;o__DSUN01;f__DSUN01;g__BS750m-G60;s__	2.3e-63	221.9
SB_sbin_2_32_k141_58789_length_2378_cov_6.0000_3	arsM	SB_sbin_2_32	d__Bacteria;p__Planctomycetota;c__SZUA-567;o__;f__;g__;s__	9.7e-78	269
HY4_Co_3_k141_4887824_length_2859_cov_6.3550_2	arsM	HY4_Co_3	d__Bacteria;p__Poribacteria;c__DTPJ01;o__DTPJ01;f__WJIO01;g__;s__	6.3e-24	92.5
HMR_Co_S11_662_k141_7942912_1	arsM	HMR_Co_S11_662	d__Bacteria;p__Proteobacteria;c__Alphaproteobacteria;o__Rhizobiales;f__Hyphomicrobiaceae;g__;s__	4e-27	103
HMR_Co_S11_662_k141_22589884_3	arsM	HMR_Co_S11_662	d__Bacteria;p__Proteobacteria;c__Alphaproteobacteria;o__Rhizobiales;f__Hyphomicrobiaceae;g__;s__	5.5e-75	260
HMR_Co_S11_662_k141_1148680_2	arsM	HMR_Co_S11_662	d__Bacteria;p__Proteobacteria;c__Alphaproteobacteria;o__Rhizobiales;f__Hyphomicrobiaceae;g__;s__	5.9e-82	282.8
SB_sbin_4_32_k141_460836_length_3380_cov_11.0000_5	arsM	SB_sbin_4_32	d__Bacteria;p__Proteobacteria;c__Alphaproteobacteria;o__Rhizobiales;f__Hyphomicrobiaceae;g__Hyphomicrobium_A;s__	1.9e-84	291
SB_sbin_4_32_k141_291423_length_16242_cov_24.0384_13	arsM	SB_sbin_4_32	d__Bacteria;p__Proteobacteria;c__Alphaproteobacteria;o__Rhizobiales;f__Hyphomicrobiaceae;g__Hyphomicrobium_A;s__	1.2e-36	134.1
HMR_S11_6_23_k141_743360_length_2100_cov_657.5722_3	arsM	HMR_S11_6_23	d__Bacteria;p__Proteobacteria;c__Alphaproteobacteria;o__Rhizobiales;f__Hyphomicrobiaceae;g__Hyphomicrobium_A;s__	4.5e-83	286.5
HMR_S11_6_23_k141_1382068_length_2107_cov_33.5102_2	arsM	HMR_S11_6_23	d__Bacteria;p__Proteobacteria;c__Alphaproteobacteria;o__Rhizobiales;f__Hyphomicrobiaceae;g__Hyphomicrobium_A;s__	1e-36	134.4
HMR_S11_13_13_NODE_410_length_23760_cov_15.034339_13	arsM	HMR_S11_13_13	d__Bacteria;p__Proteobacteria;c__Alphaproteobacteria;o__Rhizobiales;f__Hyphomicrobiaceae;g__Hyphomicrobium_A;s__	4e-85	293.2
HMR_S11_13_13_NODE_2676_length_9153_cov_13.450868_6	arsM	HMR_S11_13_13	d__Bacteria;p__Proteobacteria;c__Alphaproteobacteria;o__Rhizobiales;f__Hyphomicrobiaceae;g__Hyphomicrobium_A;s__	1.5e-36	133.9
HMR_Co_S11_32_k141_10215750_1	arsM	HMR_Co_S11_32	d__Bacteria;p__Proteobacteria;c__Alphaproteobacteria;o__Rhizobiales;f__Hyphomicrobiaceae;g__Hyphomicrobium_A;s__	4.7e-32	119.1
SB_sbin_8_40_k141_691223_length_6452_cov_19.8824_5	arsM	SB_sbin_8_40	d__Bacteria;p__Proteobacteria;c__Alphaproteobacteria;o__Rhizobiales;f__Methyloligellaceae;g__Methyloceanibacter;s__	1.3e-65	229.3
SB_sbin_8_40_k141_308571_length_2324_cov_19.0000_4	arsM	SB_sbin_8_40	d__Bacteria;p__Proteobacteria;c__Alphaproteobacteria;o__Rhizobiales;f__Methyloligellaceae;g__Methyloceanibacter;s__	2.5e-31	116.7
SB_sbin_4_42_k141_96226_length_7390_cov_8.9868_5	arsM	SB_sbin_4_42	d__Bacteria;p__Proteobacteria;c__Alphaproteobacteria;o__Rhizobiales;f__Methyloligellaceae;g__Methyloceanibacter;s__	1.3e-65	229.3
HMR_S11_3_13_NODE_59335_length_1888_cov_3.500273_1	arsM	HMR_S11_3_13	d__Bacteria;p__Proteobacteria;c__Alphaproteobacteria;o__Rhizobiales;f__Methyloligellaceae;g__Methyloceanibacter;s__	6.1e-66	230.3
HMR_Co_S11_889_k141_22288639_1	arsM	HMR_Co_S11_889	d__Bacteria;p__Proteobacteria;c__Alphaproteobacteria;o__Rhizobiales;f__Methyloligellaceae;g__Methyloceanibacter;s__	8.8e-48	170.7
SCS_cbin_172_cosample_000001166091_5	arsM	SCS_cbin_172	d__Bacteria;p__Proteobacteria;c__Alphaproteobacteria;o__Rhizobiales;f__Methyloligellaceae;g__Methyloceanibacter;s__Methyloceanibacter	1e-63	223
QDN-W04B-4228_sbin_29_NODE_587_length_48753_cov_6.085815_37	arsM	QDN-W04B-4228_sbin_29	d__Bacteria;p__Proteobacteria;c__Alphaproteobacteria;o__Rhizobiales;f__Pleomorphomonadaceae;g__Pleomorphomonas;s__	1.6e-68	238.8
SB_cbin_70_k141_1055490_length_3135_cov_6.0000_1	arsM	SB_cbin_70	d__Bacteria;p__Proteobacteria;c__Alphaproteobacteria;o__Rhodobacterales;f__Rhodobacteraceae;g__UBA3077;s__	4.2e-40	145.5
SF_Co_bin_46_k141_4402183_length_33336_cov_38.9436_27	arsM	SF_Co_bin_46	d__Bacteria;p__Proteobacteria;c__Alphaproteobacteria;o__SMXP01;f__SMXP01;g__;s__	1.4e-66	232.4
SCS_cbin_102_cosample_000011259892_3	arsM	SCS_cbin_102	d__Bacteria;p__Proteobacteria;c__Alphaproteobacteria;o__UBA828;f__UBA828;g__;s__	5e-49	174.8
SCS_cbin_102_cosample_000000234282_6	arsM	SCS_cbin_102	d__Bacteria;p__Proteobacteria;c__Alphaproteobacteria;o__UBA828;f__UBA828;g__;s__	4.3e-80	276.7
SF_GA-5_4_k141_81_length_1356_cov_5.0000_1	arsM	SF_GA-5_4	d__Bacteria;p__Proteobacteria;c__Alphaproteobacteria;o__UBA8366;f__JADFVY01;g__JADFVY01;s__JADFVY01	1.9e-43	156.5
SF_GA-5_4_k141_506024_length_1947_cov_4.0000_1	arsM	SF_GA-5_4	d__Bacteria;p__Proteobacteria;c__Alphaproteobacteria;o__UBA8366;f__JADFVY01;g__JADFVY01;s__JADFVY01	1.6e-60	212.5
GoM_cbin24_k141_3723220_length_3060_cov_9.4628_2	arsM	GoM_cbin24	d__Bacteria;p__Proteobacteria;c__Gammaproteobacteria;o__Acidiferrobacterales;f__SPGG2;g__SPGG2;s__	3.9e-71	247.3
GoM_cbin24_k141_3194020_length_1760_cov_13.7659_2	arsM	GoM_cbin24	d__Bacteria;p__Proteobacteria;c__Gammaproteobacteria;o__Acidiferrobacterales;f__SPGG2;g__SPGG2;s__	1.1e-61	216.3
SF_Co_bin_57_k141_1977374_length_5119_cov_531.0000_6	arsM	SF_Co_bin_57	d__Bacteria;p__Proteobacteria;c__Gammaproteobacteria;o__Arenicellales;f__BMS3Bbin11;g__BMS3Bbin11;s__	4.8e-86	296.3
HMR17_16_k141_3054386_length_18222_cov_11.0000_14	arsM	HMR17_16	d__Bacteria;p__Proteobacteria;c__Gammaproteobacteria;o__Arenicellales;f__LS-SOB;g__;s__	3.8e-70	244.1
HM_sbin_25_4_k127_100382_length_5107_cov_29.7962_3	arsM	HM_sbin_25_4	d__Bacteria;p__Proteobacteria;c__Gammaproteobacteria;o__Beggiatoales;f__Beggiatoaceae;g__DRQV01;s__	7.6e-83	285.8
HM_cbin_34_k127_345111_length_86881_cov_15.0000_21	arsM	HM_cbin_34	d__Bacteria;p__Proteobacteria;c__Gammaproteobacteria;o__Beggiatoales;f__Beggiatoaceae;g__DRQV01;s__	2.8e-84	290.5
SB_sbin_1_15_k141_106125_length_5228_cov_9.0000_5	arsM	SB_sbin_1_15	d__Bacteria;p__Proteobacteria;c__Gammaproteobacteria;o__Burkholderiales;f__Nitrosomonadaceae;g__GCA-2721545;s__GCA-2721545	2.2e-69	241.6
SCS_cbin_148_cosample_000011289327_22	arsM	SCS_cbin_148	d__Bacteria;p__Proteobacteria;c__Gammaproteobacteria;o__Burkholderiales;f__Rhodocyclaceae;g__Propionivibrio;s__	1.4e-87	301.3
SF_HDNA3_5_k141_1116201_length_4492_cov_22.0000_2	arsM	SF_HDNA3_5	d__Bacteria;p__Proteobacteria;c__Gammaproteobacteria;o__Chromatiales;f__Sedimenticolaceae;g__Sva-25;s__	8.8e-84	288.8
HY4_GJ-11_5_k141_804910_length_14466_cov_7.9892_10	arsM	HY4_GJ-11_5	d__Bacteria;p__Proteobacteria;c__Gammaproteobacteria;o__Chromatiales;f__Sedimenticolaceae;g__Sva-25;s__	3.4e-82	283.6
HMR20_6_k141_1698223_length_10472_cov_26.1436_7	arsM	HMR20_6	d__Bacteria;p__Proteobacteria;c__Gammaproteobacteria;o__Chromatiales;f__Sedimenticolaceae;g__Sva-25;s__	1.4e-84	291.4
HMR21_7_k141_928921_length_3327_cov_7.0000_2	arsM	HMR21_7	d__Bacteria;p__Proteobacteria;c__Gammaproteobacteria;o__DSM-19610;f__DSM-19610;g__Thiogranum;s__	4.8e-86	296.3
SF_HDNA3_9_k141_402189_length_6265_cov_36.8313_4	arsM	SF_HDNA3_9	d__Bacteria;p__Proteobacteria;c__Gammaproteobacteria;o__GCF-002020875;f__GRL18;g__GRL18;s__	4.5e-73	253.7
SF_Co_bin_160_k141_5516262_length_5065_cov_276.9872_4	arsM	SF_Co_bin_160	d__Bacteria;p__Proteobacteria;c__Gammaproteobacteria;o__GCF-002020875;f__GRL18;g__GRL18;s__	1.3e-72	252.2
SF_Co_bin_112_k141_1423820_length_12432_cov_575.2407_6	arsM	SF_Co_bin_112	d__Bacteria;p__Proteobacteria;c__Gammaproteobacteria;o__GCF-002020875;f__GRL18;g__GRL18;s__	4.5e-73	253.7
HM_cbin_26_k127_747023_length_2579_cov_42.0587_3	arsM	HM_cbin_26	d__Bacteria;p__Proteobacteria;c__Gammaproteobacteria;o__Methylococcales;f__Methylomonadaceae;g__Methyloprofundus;s__	1.4e-75	261.9
HM_cbin_12_k127_83489_length_14665_cov_48.0000_8	arsM	HM_cbin_12	d__Bacteria;p__Proteobacteria;c__Gammaproteobacteria;o__Methylococcales;f__Methylomonadaceae;g__Methyloprofundus;s__	8.4e-76	262.7
HM_sbin_25_8_k127_141038_length_86564_cov_114.4309_62	arsM	HM_sbin_25_8	d__Bacteria;p__Proteobacteria;c__Gammaproteobacteria;o__Methylococcales;f__Methylomonadaceae;g__WTBX01;s__	1.6e-59	209.2
HM_sbin_25_3_k127_142412_length_3496_cov_148.3862_1	arsM	HM_sbin_25_3	d__Bacteria;p__Proteobacteria;c__Gammaproteobacteria;o__Methylococcales;f__Methylomonadaceae;g__WTBX01;s__	7.3e-52	184.1
HM_cbin_5_k127_1168971_length_1727_cov_21.0000_4	arsM	HM_cbin_5	d__Bacteria;p__Proteobacteria;c__Gammaproteobacteria;o__Methylococcales;f__Methylomonadaceae;g__WTBX01;s__	1.3e-47	170.2
HM_cbin_38_k127_781643_length_18932_cov_46.9804_9	arsM	HM_cbin_38	d__Bacteria;p__Proteobacteria;c__Gammaproteobacteria;o__Methylococcales;f__Methylomonadaceae;g__WTBX01;s__	3.1e-58	205
HM_sbin_25_9_k127_74049_length_8369_cov_8.0000_10	arsM	HM_sbin_25_9	d__Bacteria;p__Proteobacteria;c__Gammaproteobacteria;o__Nitrosococcales;f__Methylophagaceae;g__GCA-002733105;s__	2.8e-57	201.9
HMR_1C2861_S1Ck141_508047_length_37965_cov_15.9838_13	arsM	HMR_1C2861	d__Bacteria;p__Proteobacteria;c__Gammaproteobacteria;o__Pseudomonadales;f__Halieaceae;g__Halioglobus;s__	8.5e-67	233.1
HMR_2C2774_S2Ck141_506988_length_32055_cov_61.8473_20	arsM	HMR_2C2774	d__Bacteria;p__Proteobacteria;c__Gammaproteobacteria;o__Pseudomonadales;f__Halieaceae;g__Halioglobus;s__Halioglobus	1.2e-69	242.5
SF_GA-4_11_k141_565173_length_9382_cov_4.0000_1	arsM	SF_GA-4_11	d__Bacteria;p__Proteobacteria;c__Gammaproteobacteria;o__Pseudomonadales;f__Halomonadaceae;g__Halomonas;s__Halomonas	2.3e-46	166.1
SF_GA-4_11_k141_319221_length_4950_cov_6.0000_2	arsM	SF_GA-4_11	d__Bacteria;p__Proteobacteria;c__Gammaproteobacteria;o__Pseudomonadales;f__Halomonadaceae;g__Halomonas;s__Halomonas	9.2e-47	167.4
HMR_5C633_S5Ck141_2068733_length_9288_cov_120.0000_2	arsM	HMR_5C633	d__Bacteria;p__Proteobacteria;c__Gammaproteobacteria;o__Pseudomonadales;f__Porticoccaceae;g__50-400-T64;s__	3e-68	237.9
HMR17_31_k141_3695656_length_8099_cov_497.3573_4	arsM	HMR17_31	d__Bacteria;p__Proteobacteria;c__Gammaproteobacteria;o__Pseudomonadales;f__Porticoccaceae;g__HB2-32-21;s__	5.3e-56	197.7
QDN-W01B-4577_sbin_19_NODE_322_length_56630_cov_10.105453_10	arsM	QDN-W01B-4577_sbin_19	d__Bacteria;p__Proteobacteria;c__Gammaproteobacteria;o__Pseudomonadales;f__Pseudomonadaceae;g__Pseudomonas_D;s__	7.9e-72	249.6
SF_Co_bin_136_k141_6893981_length_11646_cov_96.7106_10	arsM	SF_Co_bin_136	d__Bacteria;p__Proteobacteria;c__Gammaproteobacteria;o__SG8-11;f__SG8-11;g__JAADIM01;s__	3.8e-77	267.1
SF_Co_bin_136_k141_6617508_length_16140_cov_96.6115_5	arsM	SF_Co_bin_136	d__Bacteria;p__Proteobacteria;c__Gammaproteobacteria;o__SG8-11;f__SG8-11;g__JAADIM01;s__	9.7e-56	196.8
SF_Co_bin_136_k141_6333938_length_19782_cov_185.5152_20	arsM	SF_Co_bin_136	d__Bacteria;p__Proteobacteria;c__Gammaproteobacteria;o__SG8-11;f__SG8-11;g__JAADIM01;s__	6.4e-53	187.6
SF_Co_bin_136_k141_6333938_length_19782_cov_185.5152_16	arsM	SF_Co_bin_136	d__Bacteria;p__Proteobacteria;c__Gammaproteobacteria;o__SG8-11;f__SG8-11;g__JAADIM01;s__	1.2e-51	183.4
SF_Co_bin_10_k141_1107100_length_7639_cov_149.8330_1	arsM	SF_Co_bin_10	d__Bacteria;p__Proteobacteria;c__Gammaproteobacteria;o__SZUA-152;f__SZUA-152;g__;s__	2.6e-86	297.1
SB_sbin_2_13_k141_551913_length_6495_cov_6.0000_7	arsM	SB_sbin_2_13	d__Bacteria;p__Proteobacteria;c__Gammaproteobacteria;o__SZUA-152;f__SZUA-152;g__;s__	4.8e-35	128.9
SB_sbin_2_13_k141_1159086_length_9492_cov_12.0000_11	arsM	SB_sbin_2_13	d__Bacteria;p__Proteobacteria;c__Gammaproteobacteria;o__SZUA-152;f__SZUA-152;g__;s__	1.7e-33	123.9
SB_sbin_2_13_k141_1109261_length_2120_cov_9.8242_1	arsM	SB_sbin_2_13	d__Bacteria;p__Proteobacteria;c__Gammaproteobacteria;o__SZUA-152;f__SZUA-152;g__;s__	1e-67	236.1
HMR_2C1168_S2Ck141_650162_length_28785_cov_12.8705_20	arsM	HMR_2C1168	d__Bacteria;p__Proteobacteria;c__Gammaproteobacteria;o__SZUA-229;f__SZUA-229;g__;s__	1.6e-85	294.5
SF_HDNA3_13_k141_675018_length_5475_cov_25.6423_4	arsM	SF_HDNA3_13	d__Bacteria;p__Proteobacteria;c__Gammaproteobacteria;o__SZUA-229;f__SZUA-229;g__GCA-2746365;s__	4.6e-86	296.3
SF_GA-5_15_k141_500282_length_12558_cov_8.0000_5	arsM	SF_GA-5_15	d__Bacteria;p__Proteobacteria;c__Gammaproteobacteria;o__SZUA-229;f__SZUA-229;g__GCA-2746365;s__	9.5e-87	298.6
SF_Co_bin_102_k141_2184171_length_2450_cov_16.9337_1	arsM	SF_Co_bin_102	d__Bacteria;p__Proteobacteria;c__Gammaproteobacteria;o__SZUA-229;f__SZUA-229;g__GCA-2746365;s__	7.2e-87	299
SB_sbin_2_29_k141_332642_length_2472_cov_48.2471_3	arsM	SB_sbin_2_29	d__Bacteria;p__Proteobacteria;c__Gammaproteobacteria;o__SZUA-229;f__SZUA-229;g__GCA-2746365;s__	2.8e-84	290.5
HY4_GJ-10_19_k141_150448_length_4805_cov_7.0000_3	arsM	HY4_GJ-10_19	d__Bacteria;p__Proteobacteria;c__Gammaproteobacteria;o__SZUA-229;f__SZUA-229;g__GCA-2746365;s__	2.7e-84	290.5
HMR17_45_k141_4151204_length_2699_cov_15.8378_2	arsM	HMR17_45	d__Bacteria;p__Proteobacteria;c__Gammaproteobacteria;o__SZUA-229;f__SZUA-229;g__GCA-2746365;s__	1.1e-85	295.1
HMR_7C1308_S7Ck141_4181236_length_3435_cov_4.0000_4	arsM	HMR_7C1308	d__Bacteria;p__Proteobacteria;c__Gammaproteobacteria;o__SZUA-229;f__SZUA-229;g__GCA-2746365;s__	1.3e-85	294.9
SMM_sbin_18_k141_1427307_length_7088_cov_17.0000_5	arsM	SMM_sbin_18	d__Bacteria;p__Proteobacteria;c__Gammaproteobacteria;o__SZUA-229;f__SZUA-229;g__JABDQW01;s__	3.7e-88	303.2
SB_sbin_1_11_k141_1088891_length_10349_cov_14.2071_6	arsM	SB_sbin_1_11	d__Bacteria;p__Proteobacteria;c__Gammaproteobacteria;o__SZUA-229;f__SZUA-229;g__JABDQW01;s__	6.2e-89	305.7
HY4_GJ-9_19_k141_221378_length_4337_cov_4.8870_3	arsM	HY4_GJ-9_19	d__Bacteria;p__Proteobacteria;c__Gammaproteobacteria;o__UBA4486;f__UBA4486;g__SMWN01;s__	2.4e-59	208.7
SF_GA-5_16_k141_315068_length_74758_cov_13.8630_14	arsM	SF_GA-5_16	d__Bacteria;p__Proteobacteria;c__Gammaproteobacteria;o__UBA6429;f__UBA6429;g__;s__	1.8e-84	291.1
SF_Co_bin_72_k141_5353317_length_4970_cov_274.0000_8	arsM	SF_Co_bin_72	d__Bacteria;p__Proteobacteria;c__Gammaproteobacteria;o__UBA6429;f__UBA6429;g__;s__	4.2e-84	289.9
HMR23_2_k141_956432_length_24571_cov_6.9644_3	arsM	HMR23_2	d__Bacteria;p__Proteobacteria;c__Gammaproteobacteria;o__UBA6429;f__UBA6429;g__;s__	1.7e-81	281.4
HMR18_1_k141_3742592_length_1630_cov_23.6608_3	arsM	HMR18_1	d__Bacteria;p__Proteobacteria;c__Gammaproteobacteria;o__UBA6429;f__UBA6429;g__;s__	2e-80	277.8
HMR18_1_k141_3646511_length_10410_cov_47.3324_2	arsM	HMR18_1	d__Bacteria;p__Proteobacteria;c__Gammaproteobacteria;o__UBA6429;f__UBA6429;g__;s__	1.5e-83	288
HMR_Co_S11_393_k141_8728579_5	arsM	HMR_Co_S11_393	d__Bacteria;p__Proteobacteria;c__Gammaproteobacteria;o__UBA6429;f__UBA6429;g__;s__	4.9e-84	289.7
HY4_GJ-9_15_k141_902415_length_2637_cov_3.0000_1	arsM	HY4_GJ-9_15	d__Bacteria;p__Proteobacteria;c__Gammaproteobacteria;o__UBA6522;f__UBA6522;g__SMWC01;s__	1.1e-60	213.1
HMR21_20_k141_693804_length_2551_cov_6.9154_1	arsM	HMR21_20	d__Bacteria;p__Proteobacteria;c__Gammaproteobacteria;o__UBA9214;f__UBA9214;g__SZUA-186;s__	7.9e-45	161
SF_Co_bin_31_k141_4790832_length_9392_cov_603.0000_8	arsM	SF_Co_bin_31	d__Bacteria;p__Proteobacteria;c__Gammaproteobacteria;o__UBA9214;f__UBA9214;g__UBA9214;s__	9.4e-58	203.4
SB_cbin_111_k141_1599758_length_2170_cov_8.0000_2	arsM	SB_cbin_111	d__Bacteria;p__Proteobacteria;c__Gammaproteobacteria;o__UBA9214;f__UBA9214;g__UBA9214;s__	1e-57	203.3
HY4_GJ-12_11_k141_288444_length_6550_cov_10.0000_2	arsM	HY4_GJ-12_11	d__Bacteria;p__Proteobacteria;c__Gammaproteobacteria;o__Xanthomonadales;f__SZUA-36;g__;s__	5.7e-78	269.8
SF_Co_bin_18_k141_5779984_length_2587_cov_220.0000_2	arsM	SF_Co_bin_18	d__Bacteria;p__Proteobacteria;c__Gammaproteobacteria;o__Xanthomonadales;f__SZUA-36;g__SZUA-36;s__	2e-51	182.7
SF_Co_bin_18_k141_405136_length_4256_cov_268.0000_3	arsM	SF_Co_bin_18	d__Bacteria;p__Proteobacteria;c__Gammaproteobacteria;o__Xanthomonadales;f__SZUA-36;g__SZUA-36;s__	4.1e-92	316.2
SB_sbin_2_44_k141_376240_length_1064_cov_2.0000_1	arsM	SB_sbin_2_44	d__Bacteria;p__PUNC01;c__PUNC01;o__PUNC01;f__PWXJ01;g__;s__	3.8e-47	168.6
SH-W20A-3880_sbin_39_NODE_6736_length_6474_cov_3.728307_4	arsM	SH-W20A-3880_sbin_39	d__Bacteria;p__SM23-31;c__SM23-31;o__B21-G16;f__;g__;s__	1.9e-74	258.2
SH-W20A-1310_sbin_43_NODE_239_length_46389_cov_5.777183_6	arsM	SH-W20A-1310_sbin_43	d__Bacteria;p__SM23-31;c__SM23-31;o__B21-G16;f__;g__;s__	1.2e-90	311.4
SCS_cbin_79_cosample_000009096337_2	arsM	SCS_cbin_79	d__Bacteria;p__Spirochaetota;c__B62-G9;o__B62-G9;f__B62-G9;g__;s__	1e-51	183.6
SCS_cbin_117_cosample_000007359510_2	arsM	SCS_cbin_117	d__Bacteria;p__Spirochaetota;c__B62-G9;o__B62-G9;f__B62-G9;g__;s__	2e-87	300.8
HMR19_31_k141_1033340_length_1893_cov_10.6615_1	arsM	HMR19_31	d__Bacteria;p__Spirochaetota;c__Spirochaetia;o__DSM-27196;f__SLST01;g__JAHOYX01;s__	5.8e-84	289.4
HMR1_44_k141_1895259_length_2248_cov_13.9279_2	arsM	HMR1_44	d__Bacteria;p__Spirochaetota;c__Spirochaetia;o__DSM-27196;f__SLST01;g__JAHOYX01;s__	1.7e-86	297.7
SH-W20A-3080_sbin_26_NODE_8054_length_7689_cov_12.725177_6	arsM	SH-W20A-3080_sbin_26	d__Bacteria;p__Spirochaetota;c__Spirochaetia;o__SZUA-6;f__DRHE01;g__;s__	5.2e-84	289.6
SCS_cbin_101_cosample_000002193360_3	arsM	SCS_cbin_101	d__Bacteria;p__Spirochaetota;c__Spirochaetia;o__SZUA-6;f__DRHE01;g__;s__	4.4e-51	181.6
SCS_cbin_2_cosample_000012062454_5	arsM	SCS_cbin_2	d__Bacteria;p__Spirochaetota;c__Spirochaetia;o__SZUA-6;f__DRHE01;g__JAFGQJ01;s__	3.1e-74	257.5
SB_sbin_2_47_k141_331319_length_160593_cov_10.9384_113	arsM	SB_sbin_2_47	d__Bacteria;p__Sumerlaeota;c__Sumerlaeia;o__MWCT01;f__;g__;s__	1.8e-88	304.2
QDN-W04B-4228_sbin_17_NODE_10172_length_5374_cov_3.317165_5	arsM	QDN-W04B-4228_sbin_17	d__Bacteria;p__Synergistota;c__Synergistia;o__Synergistales;f__Aminobacteriaceae;g__Aminivibrio;s__Aminivibrio	1.2e-79	275.3
SB_cbin_17_k141_4062646_length_5248_cov_153.0000_4	arsM	SB_cbin_17	d__Bacteria;p__SZUA-182;c__SZUA-182;o__DTGQ01;f__DTGQ01;g__;s__	3.8e-48	171.9
SH-W20A-3080_sbin_8_NODE_115_length_90693_cov_21.631512_98	arsM	SH-W20A-3080_sbin_8	d__Bacteria;p__TA06;c__DG-26;o__E44-bin18;f__;g__;s__	2.4e-27	103.6
SH-W20A-3080_sbin_8_NODE_11_length_248982_cov_20.451176_150	arsM	SH-W20A-3080_sbin_8	d__Bacteria;p__TA06;c__DG-26;o__E44-bin18;f__;g__;s__	5.7e-90	309.1
SH-W20A-2180_sbin_17_NODE_3660_length_7547_cov_49.740256_8	arsM	SH-W20A-2180_sbin_17	d__Bacteria;p__UBA6262;c__UBA6262;o__WVXT01;f__WVXT01;g__WVXT01;s__	2.2e-78	271.1
QDN-W04B-4900_sbin_50_NODE_2256_length_17060_cov_37.149838_16	arsM	QDN-W04B-4900_sbin_50	d__Bacteria;p__UBA6262;c__UBA6262;o__WVXT01;f__WVXT01;g__WVXT01;s__WVXT01	2.7e-79	274.1
QDN-W04B-4900_sbin_26_NODE_4184_length_10887_cov_5.600535_7	arsM	QDN-W04B-4900_sbin_26	d__Bacteria;p__WOR-3;c__UBA3073;o__JACQXS01;f__;g__;s__	1e-86	298.5
SB_sbin_2_49_k141_62548_length_10988_cov_10.0000_2	arsM	SB_sbin_2_49	d__Bacteria;p__WOR-3;c__WOR-3;o__SM23-42;f__SM23-42;g__SOIY01;s__	1.4e-22	88.1
QDN-W03B-2880_sbin_28_NODE_341_length_30106_cov_99.656917_7	arsM	QDN-W03B-2880_sbin_28	d__Bacteria;p__WOR-3;c__WOR-3;o__SM23-42;f__SM23-42;g__SOIY01;s__	9.2e-88	301.9
HY4_Co_20_k141_1494473_length_2140_cov_5.0000_1	arsM	HY4_Co_20	d__Bacteria;p__WOR-3;c__WOR-3;o__SM23-42;f__SM23-42;g__SOIY01;s__	9.2e-23	88.6
ENP_cbin_3_k119_350856_length_3135_cov_9.9403_2	arsM	ENP_cbin_3	d__Bacteria;p__WOR-3;c__WOR-3;o__SM23-42;f__SM23-42;g__SOIY01;s__	1.6e-89	307.6
SF_Co_bin_38_k141_762523_length_33283_cov_226.0313_23	arsM	SF_Co_bin_38	d__Bacteria;p__WOR-3;c__WOR-3;o__SM23-42;f__SM23-42;g__SOIY01;s__SOIY01	9.2e-89	305.2
HMR_S11_5_48_k141_655245_length_156730_cov_25.3069_96	arsM	HMR_S11_5_48	d__Bacteria;p__Zixibacteria;c__MSB-5A5;o__DG-27;f__DG-27;g__DG-27;s__	5.3e-89	306
HY4_Co_1_k141_1313828_length_6997_cov_10.9487_3	arsM	HY4_Co_1	d__Bacteria;p__Zixibacteria;c__MSB-5A5;o__DSPP01;f__;g__;s__	7.9e-83	285.7
SMM_sbin_5_k141_2670264_length_4821_cov_13.0000_6	arsM	SMM_sbin_5	d__Bacteria;p__Zixibacteria;c__MSB-5A5;o__GN15;f__FEB-12;g__QNAD01;s__	7.1e-35	128.4
HMR17_46_k141_3297838_length_4838_cov_6.8097_1	arsM	HMR17_46	d__Bacteria;p__Zixibacteria;c__MSB-5A5;o__GN15;f__JAAZOE01;g__;s__	4.1e-78	270.2
SCS_cbin_77_cosample_000003863396_1	arsM	SCS_cbin_77	d__Bacteria;p__Zixibacteria;c__MSB-5A5;o__MSB-5A5;f__SM1-73;g__SM23-73-3;s__	1.9e-85	294.3
QDN-W04B-580_sbin_38_NODE_82799_length_1591_cov_3.097005_2	arsM	QDN-W04B-580_sbin_38	d__Bacteria;p__Zixibacteria;c__MSB-5A5;o__MSB-5A5;f__SM23-73-2;g__SM23-73-2;s__	9.3e-89	305.2
HMR_Co_S11_402_k141_28316888_6	arsM	HMR_Co_S11_402	d__Bacteria;p__Zixibacteria;c__MSB-5A5;o__UBA10806;f__UBA10806;g__;s__	2.8e-54	192
SF_Co_bin_55_k141_426537_length_19217_cov_19.9464_3	arsP	SF_Co_bin_55	d__Archaea;p__Altiarchaeota;c__Altiarchaeia;o__IMC4;f__QMZM01;g__JAFGDV01;s__	3.4e-78	270.9
MS_sbin_3_k141_167869_length_3584_cov_10.0000_6	arsP	MS_sbin_3	d__Archaea;p__Asgardarchaeota;c__Heimdallarchaeia;o__UBA460;f__;g__;s__	3.9e-65	228
ENP_cbin_18_k119_621961_length_2956_cov_17.5851_2	arsP	ENP_cbin_18	d__Archaea;p__Asgardarchaeota;c__Heimdallarchaeia;o__UBA460;f__UBA460;g__18H4-34;s__	7.3e-72	250.1
SB_cbin_76_k141_1679439_length_37846_cov_142.7599_12	arsP	SB_cbin_76	d__Archaea;p__Asgardarchaeota;c__Heimdallarchaeia;o__UBA460;f__UBA460;g__UBA460;s__	5.6e-71	247.2
SB_cbin_167_k141_262068_length_9599_cov_30.0000_3	arsP	SB_cbin_167	d__Archaea;p__Asgardarchaeota;c__Heimdallarchaeia;o__UBA460;f__UBA460;g__UBA460;s__	2.7e-69	241.7
QDN-W01B-1949_sbin_17_NODE_1_length_1542463_cov_13.956921_899	arsP	QDN-W01B-1949_sbin_17	d__Archaea;p__Asgardarchaeota;c__Heimdallarchaeia;o__UBA460;f__UBA460;g__UBA460;s__	5.7e-73	253.8
HMR19_22_k141_53225_length_2419_cov_138.0000_3	arsP	HMR19_22	d__Archaea;p__EX4484-52;c__EX4484-52;o__EX4484-52;f__B79-G9;g__;s__	4.5e-74	257.4
HM_sbin_20_19_k127_79653_length_2464_cov_6.0000_3	arsP	HM_sbin_20_19	d__Archaea;p__Hadarchaeota;c__Hadarchaeia;o__Hadarchaeales;f__Hadarchaeaceae;g__;s__	4.4e-68	237.7
HM_sbin_20_9_k127_39646_length_27856_cov_19.7534_32	arsP	HM_sbin_20_9	d__Archaea;p__Halobacteriota;c__Methanomicrobia;o__Methanomicrobiales;f__Methanoculleaceae;g__Methanoculleus;s__Methanoculleus	1.6e-67	235.9
HM_cbin_22_k127_962909_length_11422_cov_32.6685_5	arsP	HM_cbin_22	d__Archaea;p__Halobacteriota;c__Methanomicrobia;o__Methanomicrobiales;f__Methanoculleaceae;g__UBA206;s__UBA206	4.3e-67	234.4
HM_sbin_22_1_k127_9360_length_38029_cov_13.9928_31	arsP	HM_sbin_22_1	d__Archaea;p__Halobacteriota;c__Methanomicrobia;o__Methanomicrobiales;f__Methanoculleaceae;g__UBA207;s__UBA207	3.3e-68	238.1
HMR18_13_k141_1173536_length_120102_cov_12.9961_114	arsP	HMR18_13	d__Archaea;p__Halobacteriota;c__Methanomicrobia;o__Methanomicrobiales;f__Methanomicrobiaceae;g__Methanogenium;s__	2.9e-70	244.9
SB_cbin_79_k141_6513250_length_10824_cov_43.0000_13	arsP	SB_cbin_79	d__Archaea;p__Halobacteriota;c__Methanosarcinia;o__Methanosarcinales;f__EX4572-44;g__Ethanoperedens;s__Ethanoperedens	8.8e-64	223.6
SB_sbin_8_44_k141_348115_length_11621_cov_132.7639_13	arsP	SB_sbin_8_44	d__Archaea;p__Halobacteriota;c__Methanosarcinia;o__Methanosarcinales;f__Methanocomedenaceae;g__Methanocomedens;s__	1e-71	249.7
HY4_Co_59_k141_2008522_length_1161_cov_80.0196_1	arsP	HY4_Co_59	d__Archaea;p__Halobacteriota;c__Methanosarcinia;o__Methanosarcinales;f__Methanocomedenaceae;g__Methanocomedens;s__	1.2e-69	242.8
HMR20_26_k141_12906_length_1314_cov_77.9642_1	arsP	HMR20_26	d__Archaea;p__Halobacteriota;c__Methanosarcinia;o__Methanosarcinales;f__Methanocomedenaceae;g__Methanocomedens;s__	2.1e-66	232.2
HMR1_25_k141_1319882_length_1885_cov_64.4300_1	arsP	HMR1_25	d__Archaea;p__Halobacteriota;c__Methanosarcinia;o__Methanosarcinales;f__Methanocomedenaceae;g__Methanocomedens;s__	1.5e-69	242.5
SF_Co_bin_120_k141_489900_length_1194_cov_508.7464_2	arsP	SF_Co_bin_120	d__Archaea;p__Halobacteriota;c__Methanosarcinia;o__Methanosarcinales;f__Methanocomedenaceae;g__Methanocomedens;s__Methanocomedens	1.2e-68	239.5
SB_sbin_4_39_k141_189259_length_9301_cov_24.8564_4	arsP	SB_sbin_4_39	d__Archaea;p__Halobacteriota;c__Methanosarcinia;o__Methanosarcinales;f__Methanocomedenaceae;g__Methanocomedens;s__Methanocomedens	6.2e-72	250.3
QDN-W04B-4228_sbin_12_NODE_66884_length_1447_cov_51.447557_2	arsP	QDN-W04B-4228_sbin_12	d__Archaea;p__Halobacteriota;c__Methanosarcinia;o__Methanosarcinales;f__Methanocomedenaceae;g__Methanocomedens;s__Methanocomedens	9.3e-72	249.8
HM_sbin_21_5_k127_297611_length_4935_cov_15.0000_5	arsP	HM_sbin_21_5	d__Archaea;p__Halobacteriota;c__Methanosarcinia;o__Methanosarcinales;f__Methanocomedenaceae;g__Methanocomedens;s__Methanocomedens	1.7e-80	278.5
HMR21_33_k141_181975_length_15636_cov_466.3770_9	arsP	HMR21_33	d__Archaea;p__Halobacteriota;c__Methanosarcinia;o__Methanosarcinales;f__Methanocomedenaceae;g__QBUR01;s__	9e-73	253.1
HM_cbin_57_k127_1140166_length_3463_cov_36.0000_2	arsP	HM_cbin_57	d__Archaea;p__Halobacteriota;c__Methanosarcinia;o__Methanosarcinales;f__Methanocomedenaceae;g__QBUR01;s__QBUR01	1.7e-72	252.2
QDN-W04B-4228_sbin_8_NODE_690_length_42375_cov_8.536720_8	arsP	QDN-W04B-4228_sbin_8	d__Archaea;p__Halobacteriota;c__Methanosarcinia;o__Methanosarcinales;f__Methanogasteraceae;g__Methanogaster;s__	6.6e-79	273.3
MS_sbin_14_k141_40554_length_10234_cov_43.9043_6	arsP	MS_sbin_14	d__Archaea;p__Halobacteriota;c__Methanosarcinia;o__Methanosarcinales;f__Methanogasteraceae;g__Methanogaster;s__	3.3e-80	277.6
HMR_S11_6_25_k141_532706_length_9908_cov_47.1344_7	arsP	HMR_S11_6_25	d__Archaea;p__Halobacteriota;c__Methanosarcinia;o__Methanosarcinales;f__Methanogasteraceae;g__Methanogaster;s__	1.1e-78	272.6
HMR_S11_5_37_k141_339469_length_3864_cov_171.6207_5	arsP	HMR_S11_5_37	d__Archaea;p__Halobacteriota;c__Methanosarcinia;o__Methanosarcinales;f__Methanogasteraceae;g__Methanogaster;s__	6.2e-80	276.6
HMR_S11_2_24_NODE_3254_length_5507_cov_14.403522_8	arsP	HMR_S11_2_24	d__Archaea;p__Halobacteriota;c__Methanosarcinia;o__Methanosarcinales;f__Methanogasteraceae;g__Methanogaster;s__	4.4e-78	270.6
HM_sbin_21_10_k127_227811_length_2983_cov_27.0000_3	arsP	HM_sbin_21_10	d__Archaea;p__Halobacteriota;c__Methanosarcinia;o__Methanosarcinales;f__Methanogasteraceae;g__Methanogaster;s__	4.9e-79	273.7
SMM_sbin_9_k141_112561_length_3119_cov_41.7035_3	arsP	SMM_sbin_9	d__Archaea;p__Halobacteriota;c__Methanosarcinia;o__Methanosarcinales;f__Methanosarcinaceae;g__;s__	6.9e-77	266.6
SB_sbin_4_35_k141_637814_length_24943_cov_87.9193_10	arsP	SB_sbin_4_35	d__Archaea;p__Halobacteriota;c__Methanosarcinia;o__Methanosarcinales;f__Methanosarcinaceae;g__;s__	1.7e-74	258.8
HMR_S11_12_1_NODE_140_length_15903_cov_219.691002_14	arsP	HMR_S11_12_1	d__Archaea;p__Halobacteriota;c__Methanosarcinia;o__Methanosarcinales;f__Methanosarcinaceae;g__;s__	3.8e-76	264.2
HM_sbin_24_3_k127_48396_length_1866_cov_23.0000_2	arsP	HM_sbin_24_3	d__Archaea;p__Halobacteriota;c__Methanosarcinia;o__Methanosarcinales;f__Methanosarcinaceae;g__;s__	2.2e-67	235.4
HM_cbin_36_k127_1156861_length_29286_cov_18.0000_5	arsP	HM_cbin_36	d__Archaea;p__Halobacteriota;c__Methanosarcinia;o__Methanosarcinales;f__Methanosarcinaceae;g__;s__	1.3e-74	259.2
HMR_5C1085_S5Ck141_509638_length_4651_cov_20.6492_5	arsP	HMR_5C1085	d__Archaea;p__Halobacteriota;c__Methanosarcinia;o__Methanosarcinales;f__Methanosarcinaceae;g__Methanococcoides;s__	5.2e-66	230.9
HMR_5C1085_S5Ck141_1924320_length_3185_cov_28.8620_2	arsP	HMR_5C1085	d__Archaea;p__Halobacteriota;c__Methanosarcinia;o__Methanosarcinales;f__Methanosarcinaceae;g__Methanococcoides;s__	6.1e-75	260.2
HM_cbin_52_k127_1008299_length_67264_cov_70.0000_33	arsP	HM_cbin_52	d__Archaea;p__Halobacteriota;c__Methanosarcinia;o__Methanosarcinales;f__Methanosarcinaceae;g__MTP4;s__MTP4	9.7e-67	233.3
HM_cbin_52_k127_1008299_length_67264_cov_70.0000_29	arsP	HM_cbin_52	d__Archaea;p__Halobacteriota;c__Methanosarcinia;o__Methanosarcinales;f__Methanosarcinaceae;g__MTP4;s__MTP4	2.6e-72	251.6
HM_sbin_21_2_k127_86782_length_26723_cov_10.0000_6	arsP	HM_sbin_21_2	d__Archaea;p__Halobacteriota;c__Methanosarcinia;o__Methanotrichales;f__Methanotrichaceae;g__Methanothrix_A;s__Methanothrix_A	1.4e-66	232.8
SB_sbin_7_37_k141_115117_length_40637_cov_15.0000_36	arsP	SB_sbin_7_37	d__Archaea;p__Halobacteriota;c__Methanosarcinia;o__Methanotrichales;f__Methanotrichaceae;g__UBA204;s__	8.9e-69	240
WGoM_cbin_69_k141_397862_length_7647_cov_297.6260_9	arsP	WGoM_cbin_69	d__Archaea;p__Halobacteriota;c__Syntropharchaeia;o__ANME-1;f__ANME-1;g__JACGMN01;s__	2.7e-61	215.4
SB_sbin_8_29_k141_122712_length_22793_cov_23.9470_24	arsP	SB_sbin_8_29	d__Archaea;p__Halobacteriota;c__Syntropharchaeia;o__ANME-1;f__ANME-1;g__JACGMN01;s__	8.6e-59	207.1
SB_cbin_242_k141_5244662_length_13052_cov_160.5206_7	arsP	SB_cbin_242	d__Archaea;p__Halobacteriota;c__Syntropharchaeia;o__ANME-1;f__ANME-1;g__JACGMN01;s__	2.6e-61	215.4
SH-W20A-3080_sbin_6_NODE_712_length_35722_cov_201.846777_23	arsP	SH-W20A-3080_sbin_6	d__Archaea;p__Halobacteriota;c__Syntropharchaeia;o__ANME-1;f__ANME-1;g__JAFNKG01;s__	1.8e-60	212.7
SB_cbin_93_k141_6580646_length_18062_cov_24.0000_3	arsP	SB_cbin_93	d__Archaea;p__Halobacteriota;c__Syntropharchaeia;o__JACQPP01;f__;g__;s__	4.3e-70	244.3
SB_cbin_93_k141_2640565_length_2779_cov_9.0000_5	arsP	SB_cbin_93	d__Archaea;p__Halobacteriota;c__Syntropharchaeia;o__JACQPP01;f__;g__;s__	4.2e-59	208.2
SH-W20A-3080_sbin_49_NODE_1235_length_25556_cov_4.370142_27	arsP	SH-W20A-3080_sbin_49	d__Archaea;p__Halobacteriota;c__UBA148;o__UBA148;f__;g__;s__	6.5e-79	273.3
SB_sbin_8_39_k141_534536_length_146743_cov_30.4741_3	arsP	SB_sbin_8_39	d__Archaea;p__Halobacteriota;c__UBA148;o__UBA148;f__;g__;s__	7.6e-76	263.2
SH-W20A-3880_sbin_41_NODE_22622_length_2841_cov_3.232950_5	arsP	SH-W20A-3880_sbin_41	d__Archaea;p__Methanobacteriota_B;c__Thermococci;o__Methanofastidiosales;f__B48-G16;g__B48-G16;s__	5.1e-74	257.2
QDN-W01B-1949_sbin_13_NODE_7_length_309168_cov_8.083306_240	arsP	QDN-W01B-1949_sbin_13	d__Archaea;p__Methanobacteriota_B;c__Thermococci;o__Methanofastidiosales;f__NM3;g__NM3;s__	2.7e-77	268
SCS_cbin_34_cosample_000016680828_101	arsP	SCS_cbin_34	d__Archaea;p__Nanoarchaeota;c__Nanoarchaeia;o__WJKC01;f__WJKC01;g__JAFCFT01;s__	5.5e-58	204.5
SH-W20A-3880_sbin_2_NODE_497_length_36443_cov_17.608717_50	arsP	SH-W20A-3880_sbin_2	d__Archaea;p__Thermoplasmatota;c__E2;o__DHVEG-1;f__DHVEG-1;g__;s__	6.6e-66	230.5
JL_Co_2_k141_2326948_length_18341_cov_16.0086_6	arsP	JL_Co_2	d__Archaea;p__Thermoplasmatota;c__E2;o__DHVEG-1;f__DHVEG-1;g__;s__	2e-67	235.5
HMR_Co_S11_353_k141_18503749_3	arsP	HMR_Co_S11_353	d__Archaea;p__Thermoplasmatota;c__E2;o__DHVEG-1;f__DHVEG-1;g__;s__	1.8e-65	229.1
SH-W20A-3880_sbin_18_NODE_1332_length_19465_cov_6.613756_2	arsP	SH-W20A-3880_sbin_18	d__Archaea;p__Thermoplasmatota;c__E2;o__DHVEG-1;f__DHVEG-1;g__JAFGPP01;s__	1e-67	236.5
HMR_1C1832_S1Ck141_2886574_length_8305_cov_10.7954_7	arsP	HMR_1C1832	d__Archaea;p__Thermoplasmatota;c__EX4484-6;o__EX4484-6;f__EX4484-6;g__;s__	3e-70	244.8
QDN-W01B-4577_sbin_7_NODE_1046_length_24746_cov_5.944352_4	arsP	QDN-W01B-4577_sbin_7	d__Archaea;p__Thermoplasmatota;c__Thermoplasmata;o__Methanomassiliicoccales;f__;g__;s__	1.6e-67	235.8
HMR17_18_k141_4038370_length_37899_cov_10.1728_5	arsP	HMR17_18	d__Archaea;p__Thermoplasmatota;c__Thermoplasmata;o__SG8-5;f__;g__;s__	2.3e-70	245.2
SB_sbin_4_9_k141_93747_length_13485_cov_94.1314_4	arsP	SB_sbin_4_9	d__Archaea;p__Thermoplasmatota;c__Thermoplasmata;o__SG8-5;f__SG8-5;g__;s__	1.3e-60	213.1
SB_sbin_5_24_k141_260704_length_7858_cov_8.0000_11	arsP	SB_sbin_5_24	d__Archaea;p__Thermoproteota;c__Bathyarchaeia;o__TCS64;f__TCS64;g__RBG-16-57-9;s__	9e-60	210.4
SF_Co_bin_39_k141_1681130_length_25983_cov_17.0000_6	arsP	SF_Co_bin_39	d__Bacteria;p__4484-113;c__;o__;f__;g__;s__	2.4e-67	235.3
SB_sbin_3_19_k141_214755_length_12160_cov_7.0000_13	arsP	SB_sbin_3_19	d__Bacteria;p__AABM5-125-24;c__AABM5-125-24;o__AABM5-125-24;f__AABM5-125-24;g__JABMRV01;s__	1.5e-66	232.7
SF_Co_bin_21_k141_4181437_length_5865_cov_9.1403_8	arsP	SF_Co_bin_21	d__Bacteria;p__Acidobacteriota;c__Aminicenantia;o__Aminicenantales;f__Aminicenantaceae;g__;s__	4e-64	224.7
SF_Co_bin_122_k141_919498_length_7010_cov_410.7966_6	arsP	SF_Co_bin_122	d__Bacteria;p__Acidobacteriota;c__Aminicenantia;o__Aminicenantales;f__Aminicenantaceae;g__;s__	8e-67	233.6
SB_sbin_2_18_k141_208787_length_3363_cov_10.0000_4	arsP	SB_sbin_2_18	d__Bacteria;p__Acidobacteriota;c__Aminicenantia;o__Aminicenantales;f__Aminicenantaceae;g__;s__	2.1e-72	251.9
SB_cbin_220_k141_1646967_length_34507_cov_49.7839_30	arsP	SB_cbin_220	d__Bacteria;p__Acidobacteriota;c__Aminicenantia;o__Aminicenantales;f__Aminicenantaceae;g__;s__	2e-67	235.5
HMR_Co_S11_841_k141_19069246_3	arsP	HMR_Co_S11_841	d__Bacteria;p__Acidobacteriota;c__Aminicenantia;o__Aminicenantales;f__Aminicenantaceae;g__;s__	1.3e-71	249.3
SH-W20A-3080_sbin_56_NODE_54_length_128988_cov_30.869746_88	arsP	SH-W20A-3080_sbin_56	d__Bacteria;p__Acidobacteriota;c__Aminicenantia;o__Aminicenantales;f__Aminicenantaceae;g__SOIV01;s__	1.3e-73	255.8
SH-W20A-2180_sbin_42_NODE_26448_length_2371_cov_16.224957_2	arsP	SH-W20A-2180_sbin_42	d__Bacteria;p__Acidobacteriota;c__Aminicenantia;o__Aminicenantales;f__Aminicenantaceae;g__SOIV01;s__	3.8e-75	260.9
SB_cbin_168_k141_1131072_length_8337_cov_32.6225_5	arsP	SB_cbin_168	d__Bacteria;p__Acidobacteriota;c__Aminicenantia;o__Aminicenantales;f__Aminicenantaceae;g__SOIV01;s__	1.2e-67	236.3
SB_sbin_8_9_k141_527194_length_24689_cov_17.2823_17	arsP	SB_sbin_8_9	d__Bacteria;p__Acidobacteriota;c__Aminicenantia;o__UBA2199;f__UBA2199;g__;s__	1e-67	236.5
HMR_Co_S11_765_k141_25682709_2	arsP	HMR_Co_S11_765	d__Bacteria;p__Acidobacteriota;c__Aminicenantia;o__UBA2199;f__UBA2199;g__;s__	1.9e-73	255.3
HM_cbin_7_k127_532285_length_28356_cov_12.0000_12	arsP	HM_cbin_7	d__Bacteria;p__Acidobacteriota;c__Aminicenantia;o__UBA2199;f__UBA2199;g__UBA647;s__UBA647	8.4e-78	269.6
SF_Co_bin_85_k141_5276625_length_1974_cov_27.0000_3	arsP	SF_Co_bin_85	d__Bacteria;p__Actinobacteriota;c__Acidimicrobiia;o__UBA5794;f__UBA5794;g__;s__	2.6e-65	228.6
HY4_Co_62_k141_1175961_length_3592_cov_11.5558_3	arsP	HY4_Co_62	d__Bacteria;p__Actinobacteriota;c__Acidimicrobiia;o__UBA5794;f__UBA5794;g__;s__	2.2e-64	225.5
HMR_S11_11_1_k141_1707945_length_5767_cov_8.0000_4	arsP	HMR_S11_11_1	d__Bacteria;p__Actinobacteriota;c__Acidimicrobiia;o__UBA5794;f__UBA5794;g__;s__	1.2e-67	236.3
HM_sbin_21_16_k127_231385_length_1933_cov_6.0000_3	arsP	HM_sbin_21_16	d__Bacteria;p__Actinobacteriota;c__Acidimicrobiia;o__UBA5794;f__UBA5794;g__;s__	3.1e-66	231.6
SB_sbin_8_42_k141_666236_length_81703_cov_469.0444_20	arsP	SB_sbin_8_42	d__Bacteria;p__Actinobacteriota;c__Aquicultoria;o__UBA3085;f__Oleimmundimicrobiaceae;g__DSBK01;s__	3.4e-76	264.4
SB_cbin_223_k141_3152875_length_3415_cov_28.1387_5	arsP	SB_cbin_223	d__Bacteria;p__Actinobacteriota;c__Humimicrobiia;o__Humimicrobiales;f__Humimicrobiaceae;g__;s__	1e-77	269.4
QDN-W01B-4577_sbin_32_NODE_12416_length_3958_cov_24.776838_5	arsP	QDN-W01B-4577_sbin_32	d__Bacteria;p__Actinobacteriota;c__Humimicrobiia;o__Humimicrobiales;f__Humimicrobiaceae;g__;s__	9e-78	269.5
SB_sbin_5_35_k141_830617_length_1528_cov_2.9063_1	arsP	SB_sbin_5_35	d__Bacteria;p__Actinobacteriota;c__Humimicrobiia;o__Humimicrobiales;f__Humimicrobiaceae;g__Hydromicrobium;s__	6.1e-74	256.9
SB_sbin_5_35_k141_365609_length_5113_cov_12.0000_3	arsP	SB_sbin_5_35	d__Bacteria;p__Actinobacteriota;c__Humimicrobiia;o__Humimicrobiales;f__Humimicrobiaceae;g__Hydromicrobium;s__	1.4e-66	232.8
SB_sbin_4_49_k141_408889_length_4065_cov_16.0000_6	arsP	SB_sbin_4_49	d__Bacteria;p__Actinobacteriota;c__Humimicrobiia;o__Humimicrobiales;f__Humimicrobiaceae;g__Hydromicrobium;s__	7.7e-66	230.3
ENP_sbin_7_3_k119_11776_length_5629_cov_12.2946_4	arsP	ENP_sbin_7_3	d__Bacteria;p__Actinobacteriota;c__Humimicrobiia;o__Humimicrobiales;f__Humimicrobiaceae;g__Hydromicrobium;s__	6.7e-72	250.2
ENP_cbin_2_k119_154903_length_2668_cov_40.1777_3	arsP	ENP_cbin_2	d__Bacteria;p__Actinobacteriota;c__Humimicrobiia;o__Humimicrobiales;f__Humimicrobiaceae;g__Hydromicrobium;s__	8.7e-64	223.6
ENP_sbin_5_1_k119_8025_length_3257_cov_78.5029_3	arsP	ENP_sbin_5_1	d__Bacteria;p__Actinobacteriota;c__Humimicrobiia;o__Humimicrobiales;f__Humimicrobiaceae;g__Hydromicrobium;s__Hydromicrobium	3.5e-77	267.6
ENP_sbin_5_1_k119_20576_length_9245_cov_35.0181_6	arsP	ENP_sbin_5_1	d__Bacteria;p__Actinobacteriota;c__Humimicrobiia;o__Humimicrobiales;f__Humimicrobiaceae;g__Hydromicrobium;s__Hydromicrobium	2.7e-73	254.8
SB_cbin_113_k141_2966178_length_3452_cov_69.9583_2	arsP	SB_cbin_113	d__Bacteria;p__Actinobacteriota;c__Humimicrobiia;o__Humimicrobiales;f__Humimicrobiaceae;g__JADHVM01;s__	4.4e-73	254.1
SH-W20A-2180_sbin_23_NODE_11012_length_3996_cov_18.164172_5	arsP	SH-W20A-2180_sbin_23	d__Bacteria;p__Actinobacteriota;c__Humimicrobiia;o__JAHJRV01;f__JAHJRV01;g__JAHJRV01;s__JAHJRV01	5.4e-63	221
SH-W20A-3080_sbin_23_NODE_278_length_59366_cov_10.337947_28	arsP	SH-W20A-3080_sbin_23	d__Bacteria;p__Aerophobota;c__Aerophobia;o__Aerophobales;f__;g__;s__	1.1e-71	249.5
SH-W20A-3080_sbin_23_NODE_16833_length_4580_cov_12.275359_5	arsP	SH-W20A-3080_sbin_23	d__Bacteria;p__Aerophobota;c__Aerophobia;o__Aerophobales;f__;g__;s__	4e-68	237.8
QDN-W03B-480_sbin_17_NODE_52094_length_1662_cov_4.762912_1	arsP	QDN-W03B-480_sbin_17	d__Bacteria;p__Aerophobota;c__Aerophobia;o__Aerophobales;f__AE-B3A;g__;s__	1.5e-73	255.7
QDN-W03B-480_sbin_17_NODE_26966_length_2318_cov_6.783915_3	arsP	QDN-W03B-480_sbin_17	d__Bacteria;p__Aerophobota;c__Aerophobia;o__Aerophobales;f__AE-B3A;g__;s__	7.3e-75	260
ENP_cbin_22_k119_10998_length_6171_cov_38.2006_4	arsP	ENP_cbin_22	d__Bacteria;p__Aerophobota;c__Aerophobia;o__Aerophobales;f__AE-B3A;g__AE-B3A;s__	6.2e-74	256.9
QDN-W03B-2880_sbin_9_NODE_5295_length_5847_cov_31.959599_3	arsP	QDN-W03B-2880_sbin_9	d__Bacteria;p__Aerophobota;c__Aerophobia;o__Aerophobales;f__AE-B3A;g__SOJT01;s__	3.9e-64	224.7
QDN-W03B-2880_sbin_7_NODE_70_length_69617_cov_57.028464_37	arsP	QDN-W03B-2880_sbin_7	d__Bacteria;p__Aerophobota;c__Aerophobia;o__Aerophobales;f__AE-B3A;g__SOJT01;s__	8.9e-76	263
SB_cbin_251_k141_3510648_length_1888_cov_158.0000_2	arsP	SB_cbin_251	d__Bacteria;p__Aerophobota;c__Aerophobia;o__Aerophobales;f__Aerophobaceae;g__Aerophobus;s__	3.3e-74	257.8
QDN-W04B-4900_sbin_16_NODE_176_length_75395_cov_24.031338_17	arsP	QDN-W04B-4900_sbin_16	d__Bacteria;p__Armatimonadota;c__UBA5377;o__;f__;g__;s__	5.4e-71	247.3
SH-W20A-3080_sbin_33_NODE_44_length_142604_cov_11.570674_55	arsP	SH-W20A-3080_sbin_33	d__Bacteria;p__Armatimonadota;c__UBA5377;o__UBA5377;f__JAAYIR01;g__;s__	4.5e-74	257.4
QDN-W03B-2880_sbin_3_NODE_479_length_25557_cov_7.867775_25	arsP	QDN-W03B-2880_sbin_3	d__Bacteria;p__Armatimonadota;c__UBA5377;o__UBA5377;f__JAAYIR01;g__;s__	8.5e-75	259.8
QDN-W01B-1949_sbin_40_NODE_6930_length_8456_cov_12.985954_10	arsP	QDN-W01B-1949_sbin_40	d__Bacteria;p__Armatimonadota;c__UBA5377;o__UBA5377;f__JAAYIR01;g__;s__	4.5e-74	257.4
SB_sbin_5_25_k141_519456_length_11794_cov_15.0000_6	arsP	SB_sbin_5_25	d__Bacteria;p__Armatimonadota;c__UBA5377;o__UBA5377;f__UBA11051;g__UBA11051;s__	1.9e-70	245.5
SB_cbin_250_k141_3053207_length_2751_cov_14.0000_5	arsP	SB_cbin_250	d__Bacteria;p__Armatimonadota;c__UBA5377;o__UBA5377;f__UBA5352;g__;s__	5.5e-62	217.7
SB_cbin_115_k141_5889484_length_9767_cov_30.0000_6	arsP	SB_cbin_115	d__Bacteria;p__Armatimonadota;c__UBA5377;o__UBA5377;f__UBA5352;g__;s__	1.4e-59	209.8
QDN-W04B-4228_sbin_37_NODE_27261_length_2700_cov_26.863138_2	arsP	QDN-W04B-4228_sbin_37	d__Bacteria;p__Atribacterota;c__JS1;o__SB-45;f__34-128;g__;s__	1.5e-72	252.4
QDN-W04B-4228_sbin_37_NODE_1208_length_27678_cov_21.978424_17	arsP	QDN-W04B-4228_sbin_37	d__Bacteria;p__Atribacterota;c__JS1;o__SB-45;f__34-128;g__;s__	2.5e-72	251.6
QDN-W03B-480_sbin_14_NODE_8745_length_4030_cov_10.658365_6	arsP	QDN-W03B-480_sbin_14	d__Bacteria;p__Atribacterota;c__JS1;o__SB-45;f__34-128;g__;s__	4.3e-63	221.3
HMR_S11_6_46_k141_1101297_length_8606_cov_46.4102_2	arsP	HMR_S11_6_46	d__Bacteria;p__Atribacterota;c__JS1;o__SB-45;f__34-128;g__;s__	3.5e-73	254.5
SB_sbin_7_47_k141_265147_length_3591_cov_213.3391_6	arsP	SB_sbin_7_47	d__Bacteria;p__Atribacterota;c__JS1;o__SB-45;f__34-128;g__34-128;s__	2.2e-74	258.4
SB_sbin_2_16_k141_491397_length_1613_cov_213.6590_2	arsP	SB_sbin_2_16	d__Bacteria;p__Atribacterota;c__JS1;o__SB-45;f__34-128;g__34-128;s__	2.4e-72	251.7
QDN-W01B-1949_sbin_6_NODE_1010_length_29040_cov_270.547525_30	arsP	QDN-W01B-1949_sbin_6	d__Bacteria;p__Atribacterota;c__JS1;o__SB-45;f__34-128;g__34-128;s__	8e-71	246.7
QDN-W01B-1949_sbin_3_NODE_1232_length_25578_cov_233.235552_32	arsP	QDN-W01B-1949_sbin_3	d__Bacteria;p__Atribacterota;c__JS1;o__SB-45;f__34-128;g__34-128;s__	1.2e-71	249.4
HY4_GJ-10_18_k141_116489_length_3308_cov_17.4414_4	arsP	HY4_GJ-10_18	d__Bacteria;p__Atribacterota;c__JS1;o__SB-45;f__34-128;g__34-128;s__	8.2e-72	249.9
HY4_Co_77_k141_798826_length_3557_cov_304.6897_1	arsP	HY4_Co_77	d__Bacteria;p__Atribacterota;c__JS1;o__SB-45;f__34-128;g__34-128;s__	7.3e-72	250.1
HMR_S11_2_14_NODE_819_length_10953_cov_198.210314_14	arsP	HMR_S11_2_14	d__Bacteria;p__Atribacterota;c__JS1;o__SB-45;f__34-128;g__34-128;s__	5.3e-74	257.1
GoM_cbin21_k141_7525637_length_2682_cov_36.9111_3	arsP	GoM_cbin21	d__Bacteria;p__Atribacterota;c__JS1;o__SB-45;f__34-128;g__34-128;s__	1.8e-72	252.1
ENP_sbin_8_3_k119_5207_length_3897_cov_23.3708_3	arsP	ENP_sbin_8_3	d__Bacteria;p__Atribacterota;c__JS1;o__SB-45;f__34-128;g__34-128;s__	1.4e-72	252.5
ENP_cbin_11_k119_42316_length_4446_cov_132.7107_4	arsP	ENP_cbin_11	d__Bacteria;p__Atribacterota;c__JS1;o__SB-45;f__34-128;g__34-128;s__	5.9e-72	250.4
HM_sbin_22_2_k127_35888_length_9655_cov_9.0000_4	arsP	HM_sbin_22_2	d__Bacteria;p__Atribacterota;c__JS1;o__SB-45;f__34-128;g__34-128;s__34-128	7.3e-73	253.4
ENP_sbin_11_1_k119_14381_length_3867_cov_126.2799_4	arsP	ENP_sbin_11_1	d__Bacteria;p__Atribacterota;c__JS1;o__SB-45;f__34-128;g__34-128;s__34-128	2.4e-72	251.7
WGoM_sbin_oily_67_k141_4769385_length_2334_cov_10.0000_2	arsP	WGoM_sbin_oily_67	d__Bacteria;p__Bacteroidota;c__Bacteroidia;o__Bacteroidales;f__4484-276;g__4484-276;s__	2.2e-67	235.4
SF_Co_bin_113_k141_1579218_length_4135_cov_226.9942_5	arsP	SF_Co_bin_113	d__Bacteria;p__Bacteroidota;c__Bacteroidia;o__Bacteroidales;f__B18-G4;g__B18-G4;s__	1.1e-66	233.1
HMR1_6_k141_746619_length_4414_cov_56.5568_3	arsP	HMR1_6	d__Bacteria;p__Bacteroidota;c__Bacteroidia;o__Bacteroidales;f__B18-G4;g__B18-G4;s__B18-G4	1.4e-67	236
HMR6_12_k141_2576612_length_5877_cov_7.4358_4	arsP	HMR6_12	d__Bacteria;p__Bacteroidota;c__Bacteroidia;o__Bacteroidales;f__F082;g__JAADID01;s__	2.5e-63	222.1
HMR1_3_k141_39767_length_2361_cov_131.1820_1	arsP	HMR1_3	d__Bacteria;p__Bacteroidota;c__Bacteroidia;o__Bacteroidales;f__F082;g__JAADID01;s__	1e-67	236.5
SH-W20A-3080_sbin_64_NODE_25809_length_3382_cov_2.714758_3	arsP	SH-W20A-3080_sbin_64	d__Bacteria;p__Bacteroidota;c__Bacteroidia;o__Bacteroidales;f__GCA-2711565;g__JADFUO01;s__	3.4e-68	238.1
SF_Co_bin_87_k141_1450849_length_3571_cov_799.0000_1	arsP	SF_Co_bin_87	d__Bacteria;p__Bacteroidota;c__Bacteroidia;o__Bacteroidales;f__Prolixibacteraceae;g__Draconibacterium;s__	5e-65	227.7
HMR18_6_k141_126961_length_5662_cov_8.1873_4	arsP	HMR18_6	d__Bacteria;p__Bacteroidota;c__Bacteroidia;o__Bacteroidales;f__Prolixibacteraceae;g__Draconibacterium;s__	4e-63	221.4
QDN-W04B-4228_sbin_25_NODE_71_length_149578_cov_20.569952_127	arsP	QDN-W04B-4228_sbin_25	d__Bacteria;p__Bacteroidota;c__Bacteroidia;o__Bacteroidales;f__Prolixibacteraceae;g__UBA1413;s__	3.9e-67	234.6
SF_Co_bin_13_k141_927573_length_3005_cov_515.0000_2	arsP	SF_Co_bin_13	d__Bacteria;p__Bacteroidota;c__Bacteroidia;o__Bacteroidales;f__SM23-62;g__SM23-62;s__	8.1e-66	230.2
SB_sbin_7_40_k141_737650_length_10612_cov_18.0000_7	arsP	SB_sbin_7_40	d__Bacteria;p__Bacteroidota;c__Bacteroidia;o__Bacteroidales;f__UBA12077;g__UBA12077;s__	7e-69	240.3
QDN-W04B-4900_sbin_25_NODE_5282_length_9341_cov_6.151088_3	arsP	QDN-W04B-4900_sbin_25	d__Bacteria;p__Bacteroidota;c__Bacteroidia;o__Bacteroidales;f__VadinHA17;g__;s__	1.8e-65	229.1
HMR6_19_k141_1275572_length_24199_cov_10.9909_4	arsP	HMR6_19	d__Bacteria;p__Bacteroidota;c__Bacteroidia;o__Bacteroidales;f__VadinHA17;g__;s__	8.8e-66	230.1
HMR_Co_S11_972_k141_6331053_3	arsP	HMR_Co_S11_972	d__Bacteria;p__Bacteroidota;c__Bacteroidia;o__Bacteroidales;f__VadinHA17;g__;s__	1.2e-63	223.1
ENP_sbin_10_5_k119_93124_length_4217_cov_6.0000_2	arsP	ENP_sbin_10_5	d__Bacteria;p__Bacteroidota;c__Bacteroidia;o__Bacteroidales;f__VadinHA17;g__;s__	7.5e-62	217.2
ENP_sbin_10_5_k119_67201_length_4333_cov_4.0000_1	arsP	ENP_sbin_10_5	d__Bacteria;p__Bacteroidota;c__Bacteroidia;o__Bacteroidales;f__VadinHA17;g__;s__	8.7e-72	249.9
HY4_Co_92_k141_4784926_length_2253_cov_7.6023_1	arsP	HY4_Co_92	d__Bacteria;p__Bacteroidota;c__Bacteroidia;o__Cytophagales;f__Cyclobacteriaceae;g__S012-113;s__	4.8e-67	234.3
HM_cbin_14_k127_797594_length_13707_cov_18.0000_9	arsP	HM_cbin_14	d__Bacteria;p__Bacteroidota;c__Bacteroidia;o__Flavobacteriales;f__Flavobacteriaceae;g__QNYL01;s__	1.7e-64	225.9
HM_cbin_14_k127_367249_length_17823_cov_26.0364_8	arsP	HM_cbin_14	d__Bacteria;p__Bacteroidota;c__Bacteroidia;o__Flavobacteriales;f__Flavobacteriaceae;g__QNYL01;s__	1.7e-64	225.9
SH-W20A-766_sbin_22_NODE_2701_length_8008_cov_3.324909_2	arsP	SH-W20A-766_sbin_22	d__Bacteria;p__Bipolaricaulota;c__Bipolaricaulia;o__UBA7950;f__UBA9294;g__;s__	2.9e-70	244.9
SB_cbin_146_k141_4669858_length_2825_cov_206.3063_2	arsP	SB_cbin_146	d__Bacteria;p__Bipolaricaulota;c__Bipolaricaulia;o__UBA7950;f__UBA9294;g__UBA9294;s__	3.1e-72	251.3
HMR_S11_6_21_k141_1376975_length_7267_cov_34.2818_5	arsP	HMR_S11_6_21	d__Bacteria;p__Bipolaricaulota;c__Bipolaricaulia;o__UBA7950;f__UBA9294;g__UBA9294;s__	2.9e-71	248.2
HM_cbin_8_k127_808586_length_4301_cov_10.0000_4	arsP	HM_cbin_8	d__Bacteria;p__Campylobacterota;c__Campylobacteria;o__Campylobacterales;f__Arcobacteraceae;g__CAIJNA01;s__	2.3e-65	228.8
HM_cbin_8_k127_428870_length_6666_cov_10.0000_5	arsP	HM_cbin_8	d__Bacteria;p__Campylobacterota;c__Campylobacteria;o__Campylobacterales;f__Arcobacteraceae;g__CAIJNA01;s__	1.7e-61	216
SB_cbin_268_k141_1232628_length_4372_cov_28.7150_4	arsP	SB_cbin_268	d__Bacteria;p__Campylobacterota;c__Campylobacteria;o__Campylobacterales;f__Sulfurimonadaceae;g__S145-25;s__	4.2e-67	234.5
SF_Co_bin_165_k141_755517_length_12396_cov_41.2636_9	arsP	SF_Co_bin_165	d__Bacteria;p__Chloroflexota;c__Anaerolineae;o__4572-78;f__NAK82;g__;s__	1.6e-69	242.4
SB_cbin_30_k141_2540813_length_8017_cov_14.0000_11	arsP	SB_cbin_30	d__Bacteria;p__Chloroflexota;c__Anaerolineae;o__Anaerolineales;f__Anaerolineaceae;g__Pelolinea;s__	5e-59	207.9
SB_sbin_2_19_k141_366875_length_6973_cov_8.8770_5	arsP	SB_sbin_2_19	d__Bacteria;p__Chloroflexota;c__Anaerolineae;o__Anaerolineales;f__E44-bin32;g__E44-bin32;s__	3.5e-65	228.2
HMR_Co_S11_908_k141_16337174_2	arsP	HMR_Co_S11_908	d__Bacteria;p__Chloroflexota;c__Anaerolineae;o__Anaerolineales;f__E44-bin32;g__E44-bin32;s__E44-bin32	1.1e-66	233.1
SF_Co_bin_33_k141_4344355_length_14955_cov_70.3119_6	arsP	SF_Co_bin_33	d__Bacteria;p__Chloroflexota;c__Anaerolineae;o__Anaerolineales;f__UBA11858;g__;s__	3.9e-60	211.6
SF_Co_bin_151_k141_2298335_length_5404_cov_152.0000_4	arsP	SF_Co_bin_151	d__Bacteria;p__Chloroflexota;c__Anaerolineae;o__Anaerolineales;f__UBA11858;g__;s__	1.4e-59	209.7
SF_Co_bin_62_k141_4749682_length_14594_cov_129.6381_12	arsP	SF_Co_bin_62	d__Bacteria;p__Chloroflexota;c__Anaerolineae;o__Anaerolineales;f__UBA11858;g__B10-G9;s__	4e-60	211.5
SB_cbin_53_k141_4200752_length_2120_cov_6.0000_3	arsP	SB_cbin_53	d__Bacteria;p__Chloroflexota;c__Anaerolineae;o__Anaerolineales;f__UBA11858;g__B10-G9;s__	1.3e-58	206.6
SF_Co_bin_99_k141_5479854_length_1522_cov_694.2737_1	arsP	SF_Co_bin_99	d__Bacteria;p__Chloroflexota;c__Anaerolineae;o__Anaerolineales;f__UBA11858;g__UBA11858;s__	5.8e-58	204.4
MS_sbin_5_k141_22755_length_6740_cov_41.8513_7	arsP	MS_sbin_5	d__Bacteria;p__Chloroflexota;c__Anaerolineae;o__Anaerolineales;f__UBA11858;g__UBA11858;s__	1.8e-61	215.9
SB_sbin_8_12_k141_951471_length_5882_cov_35.7521_4	arsP	SB_sbin_8_12	d__Bacteria;p__Chloroflexota;c__Anaerolineae;o__Anaerolineales;f__UBA4823;g__9FT-COMBO-55-16;s__	3e-66	231.7
HMR_S11_4_48_k141_469671_length_8113_cov_643.6417_4	arsP	HMR_S11_4_48	d__Bacteria;p__Chloroflexota;c__Anaerolineae;o__Anaerolineales;f__UBA4823;g__9FT-COMBO-55-16;s__	8e-67	233.5
SB_cbin_118_k141_5475598_length_2438_cov_399.4523_3	arsP	SB_cbin_118	d__Bacteria;p__Chloroflexota;c__Anaerolineae;o__Anaerolineales;f__UBA4823;g__DSPF01;s__	5.7e-66	230.8
WGoM_cbin_18_k141_1727893_length_2547_cov_24.1180_3	arsP	WGoM_cbin_18	d__Bacteria;p__Chloroflexota;c__Anaerolineae;o__B4-G1;f__B4-G1;g__;s__	7.9e-62	217.1
GoM_cbin13_k141_308518_length_4815_cov_16.0000_4	arsP	GoM_cbin13	d__Bacteria;p__Chloroflexota;c__Anaerolineae;o__B4-G1;f__B4-G1;g__;s__	2.9e-60	212
SB_sbin_5_51_k141_925816_length_8346_cov_13.9734_9	arsP	SB_sbin_5_51	d__Bacteria;p__Chloroflexota;c__Anaerolineae;o__B4-G1;f__B4-G1;g__BS750m-G37;s__	3.3e-63	221.6
SB_sbin_3_17_k141_347027_length_38253_cov_41.5554_21	arsP	SB_sbin_3_17	d__Bacteria;p__Chloroflexota;c__Anaerolineae;o__B4-G1;f__B4-G1;g__BS750m-G37;s__	4.5e-63	221.2
HMR26_15_k141_717430_length_7029_cov_9.7998_2	arsP	HMR26_15	d__Bacteria;p__Chloroflexota;c__Anaerolineae;o__Promineofilales;f__UBA4811;g__GLR113;s__	5.8e-59	207.7
SMM_sbin_6_k141_1807626_length_3558_cov_11.0000_3	arsP	SMM_sbin_6	d__Bacteria;p__Chloroflexota;c__Anaerolineae;o__S140-20;f__S140-20;g__;s__	9.6e-65	226.7
HY4_Co_24_k141_2122827_length_10011_cov_26.7039_4	arsP	HY4_Co_24	d__Bacteria;p__Chloroflexota;c__Anaerolineae;o__S140-20;f__S140-20;g__;s__	1.3e-60	213.1
SB_sbin_2_28_k141_535044_length_33353_cov_17.0089_30	arsP	SB_sbin_2_28	d__Bacteria;p__Chloroflexota;c__Anaerolineae;o__UBA2200;f__UBA2200;g__;s__	4e-61	214.8
SCS_cbin_3_cosample_000016625020_14	arsP	SCS_cbin_3	d__Bacteria;p__Chloroflexota;c__Anaerolineae;o__UBA7937;f__UBA7937;g__UBA7937;s__	2e-66	232.3
QDN-W04B-480_sbin_10_NODE_211_length_25237_cov_12.693154_19	arsP	QDN-W04B-480_sbin_10	d__Bacteria;p__Chloroflexota;c__Anaerolineae;o__UBA7937;f__UBA7937;g__UBA7937;s__	1.2e-64	226.4
SB_sbin_6_9_k141_1297725_length_195742_cov_21.3312_56	arsP	SB_sbin_6_9	d__Bacteria;p__Chloroflexota;c__Anaerolineae;o__VGOG01;f__VGOG01;g__VGOG01;s__	5.5e-68	237.4
SB_cbin_123_k141_1151591_length_2789_cov_14.9101_4	arsP	SB_cbin_123	d__Bacteria;p__Chloroflexota;c__Dehalococcoidia;o__Dehalococcoidales;f__;g__;s__	1.3e-72	252.5
SF_Co_bin_74_k141_1581152_length_2632_cov_42.0000_3	arsP	SF_Co_bin_74	d__Bacteria;p__Chloroflexota;c__Dehalococcoidia;o__Dehalococcoidales;f__Dehalococcoidaceae;g__;s__	1.1e-80	279.1
SB_cbin_33_k141_4498462_length_3500_cov_131.3031_3	arsP	SB_cbin_33	d__Bacteria;p__Chloroflexota;c__Dehalococcoidia;o__Dehalococcoidales;f__E44-bin46;g__E44-bin46;s__	5.4e-71	247.3
SB_cbin_31_k141_1861796_length_31742_cov_64.9424_17	arsP	SB_cbin_31	d__Bacteria;p__Chloroflexota;c__Dehalococcoidia;o__Dehalococcoidales;f__E44-bin88;g__;s__	9.8e-71	246.4
SH-W20A-3080_sbin_53_NODE_1249_length_25388_cov_26.062882_15	arsP	SH-W20A-3080_sbin_53	d__Bacteria;p__Chloroflexota;c__Dehalococcoidia;o__Dehalococcoidales;f__E44-bin88;g__E44-bin88;s__	1.2e-68	239.6
SH-W20A-1310_sbin_63_NODE_4274_length_10698_cov_8.290238_6	arsP	SH-W20A-1310_sbin_63	d__Bacteria;p__Chloroflexota;c__Dehalococcoidia;o__Dehalococcoidales;f__E44-bin88;g__E44-bin88;s__	5.1e-69	240.8
HMR_Co_S11_312_k141_24428573_4	arsP	HMR_Co_S11_312	d__Bacteria;p__Chloroflexota;c__Dehalococcoidia;o__Dehalococcoidales;f__E44-bin88;g__E44-bin88;s__	6.3e-66	230.6
QDN-W04B-4900_sbin_27_NODE_7423_length_7359_cov_17.528204_7	arsP	QDN-W04B-4900_sbin_27	d__Bacteria;p__Chloroflexota;c__Dehalococcoidia;o__Dehalococcoidales;f__RBG-16-60-22;g__;s__	3.4e-58	205.2
HMR_S11_3_34_NODE_484_length_21265_cov_9.471759_3	arsP	HMR_S11_3_34	d__Bacteria;p__Chloroflexota;c__Dehalococcoidia;o__Dehalococcoidales;f__RBG-16-60-22;g__;s__	1.2e-67	236.3
QDN-W01B-1949_sbin_25_NODE_6602_length_8740_cov_23.027058_4	arsP	QDN-W01B-1949_sbin_25	d__Bacteria;p__Chloroflexota;c__Dehalococcoidia;o__Dehalococcoidales;f__RBG-16-60-22;g__GCA-2688435;s__	2.8e-76	264.6
HMR_Co_S11_750_k141_17640352_6	arsP	HMR_Co_S11_750	d__Bacteria;p__Chloroflexota;c__Dehalococcoidia;o__Dehalococcoidales;f__RBG-16-60-22;g__JAFGPF01;s__	7.5e-73	253.4
SB_cbin_228_k141_5810913_length_9864_cov_189.0283_7	arsP	SB_cbin_228	d__Bacteria;p__Chloroflexota;c__Dehalococcoidia;o__Dehalococcoidales;f__S120;g__S120;s__	5.7e-72	250.5
QDN-W03B-2880_sbin_30_NODE_6236_length_5280_cov_38.159043_4	arsP	QDN-W03B-2880_sbin_30	d__Bacteria;p__Chloroflexota;c__Dehalococcoidia;o__Dehalococcoidales;f__SOJS01;g__SOJS01;s__	1.1e-69	242.9
SH-W20A-3880_sbin_34_NODE_685_length_29895_cov_90.791991_23	arsP	SH-W20A-3880_sbin_34	d__Bacteria;p__Chloroflexota;c__Dehalococcoidia;o__Dehalococcoidales;f__W498;g__;s__	6.5e-75	260.1
SH-W20A-3080_sbin_25_NODE_21435_length_3862_cov_30.360389_5	arsP	SH-W20A-3080_sbin_25	d__Bacteria;p__Chloroflexota;c__Dehalococcoidia;o__Dehalococcoidales;f__W498;g__;s__	1.8e-73	255.4
SH-W20A-3080_sbin_25_NODE_196_length_71038_cov_19.882718_17	arsP	SH-W20A-3080_sbin_25	d__Bacteria;p__Chloroflexota;c__Dehalococcoidia;o__Dehalococcoidales;f__W498;g__;s__	3.9e-66	231.3
SH-W20A-1310_sbin_1_NODE_291_length_42521_cov_75.926082_4	arsP	SH-W20A-1310_sbin_1	d__Bacteria;p__Chloroflexota;c__Dehalococcoidia;o__Dehalococcoidales;f__W498;g__;s__	3.8e-66	231.3
SB_cbin_117_k141_5121723_length_10066_cov_56.0000_11	arsP	SB_cbin_117	d__Bacteria;p__Chloroflexota;c__Dehalococcoidia;o__Dehalococcoidales;f__W498;g__;s__	2.4e-68	238.6
HMR24_4_k141_1148646_length_1221_cov_8.0000_1	arsP	HMR24_4	d__Bacteria;p__Chloroflexota;c__Dehalococcoidia;o__Dehalococcoidales;f__W498;g__;s__	2.5e-64	225.3
ENP_cbin_23_k119_8898_length_7240_cov_54.6439_3	arsP	ENP_cbin_23	d__Bacteria;p__Chloroflexota;c__Dehalococcoidia;o__Dehalococcoidales;f__W498;g__;s__	1.4e-66	232.7
SH-W20A-3080_sbin_4_NODE_359_length_52545_cov_27.675824_6	arsP	SH-W20A-3080_sbin_4	d__Bacteria;p__Chloroflexota;c__Dehalococcoidia;o__E44-bin15;f__E44-bin15;g__;s__	5.6e-73	253.8
SB_sbin_8_34_k141_446210_length_15963_cov_22.2782_11	arsP	SB_sbin_8_34	d__Bacteria;p__Chloroflexota;c__Dehalococcoidia;o__E44-bin15;f__E44-bin15;g__;s__	1.9e-72	252.1
SB_cbin_257_k141_647910_length_2700_cov_647.0750_2	arsP	SB_cbin_257	d__Bacteria;p__Chloroflexota;c__Dehalococcoidia;o__E44-bin15;f__E44-bin15;g__;s__	2e-66	232.3
SH-W20A-3080_sbin_13_NODE_1128_length_27137_cov_4.724319_3	arsP	SH-W20A-3080_sbin_13	d__Bacteria;p__Chloroflexota;c__Dehalococcoidia;o__E44-bin15;f__E44-bin15;g__E44-bin26;s__	1.9e-63	222.4
SH-W20A-2180_sbin_31_NODE_1024_length_15836_cov_10.510741_4	arsP	SH-W20A-2180_sbin_31	d__Bacteria;p__Chloroflexota;c__Dehalococcoidia;o__E44-bin15;f__E44-bin15;g__E44-bin26;s__E44-bin26	3.8e-63	221.5
SF_Co_bin_20_k141_1544252_length_5092_cov_654.9348_3	arsP	SF_Co_bin_20	d__Bacteria;p__Chloroflexota;c__Dehalococcoidia;o__E44-bin15;f__E44-bin15;g__JAAXQM01;s__	2.2e-77	268.3
SB_cbin_85_k141_6417020_length_28341_cov_43.8060_32	arsP	SB_cbin_85	d__Bacteria;p__Chloroflexota;c__Dehalococcoidia;o__GIF9;f__AB-539-J10;g__;s__	5.7e-75	260.3
SB_cbin_236_k141_6392820_length_5961_cov_11.8031_4	arsP	SB_cbin_236	d__Bacteria;p__Chloroflexota;c__Dehalococcoidia;o__GIF9;f__AB-539-J10;g__;s__	1.4e-64	226.2
SB_cbin_177_k141_795345_length_26177_cov_172.7146_23	arsP	SB_cbin_177	d__Bacteria;p__Chloroflexota;c__Dehalococcoidia;o__GIF9;f__AB-539-J10;g__;s__	1.2e-68	239.5
SB_cbin_156_k141_1469246_length_9511_cov_17.0000_3	arsP	SB_cbin_156	d__Bacteria;p__Chloroflexota;c__Dehalococcoidia;o__GIF9;f__AB-539-J10;g__;s__	1.9e-70	245.5
QDN-W01B-1949_sbin_41_NODE_77_length_138059_cov_25.089012_47	arsP	QDN-W01B-1949_sbin_41	d__Bacteria;p__Chloroflexota;c__Dehalococcoidia;o__GIF9;f__AB-539-J10;g__;s__	1.6e-67	235.8
HM_cbin_33_k127_476540_length_6760_cov_16.0000_3	arsP	HM_cbin_33	d__Bacteria;p__Chloroflexota;c__Dehalococcoidia;o__GIF9;f__AB-539-J10;g__;s__	2.7e-70	245
SB_sbin_5_45_k141_497313_length_50153_cov_26.4625_24	arsP	SB_sbin_5_45	d__Bacteria;p__Chloroflexota;c__Dehalococcoidia;o__GIF9;f__AB-539-J10;g__20-14-all-45-10;s__20-14-all-45-10	7.1e-69	240.3
SB_cbin_35_k141_6585775_length_137899_cov_41.9180_72	arsP	SB_cbin_35	d__Bacteria;p__Chloroflexota;c__Dehalococcoidia;o__GIF9;f__AB-539-J10;g__CG2-30-46-19;s__	1.5e-68	239.2
SB_sbin_8_28_k141_27398_length_30135_cov_1039.3422_17	arsP	SB_sbin_8_28	d__Bacteria;p__Chloroflexota;c__Dehalococcoidia;o__GIF9;f__AB-539-J10;g__E29-bin54;s__	1.5e-76	265.5
QDN-W04B-4900_sbin_34_NODE_3_length_527178_cov_318.042567_48	arsP	QDN-W04B-4900_sbin_34	d__Bacteria;p__Chloroflexota;c__Dehalococcoidia;o__GIF9;f__AB-539-J10;g__E29-bin54;s__E29-bin54	4.8e-77	267.2
GoM_D24_sbin2_k141_377610_length_1593_cov_7.0000_3	arsP	GoM_D24_sbin2	d__Bacteria;p__Chloroflexota;c__Dehalococcoidia;o__GIF9;f__AB-539-J10;g__E29-bin54;s__E29-bin54	2.2e-76	265
SB_cbin_132_k141_1648361_length_6305_cov_16.2949_3	arsP	SB_cbin_132	d__Bacteria;p__Chloroflexota;c__Dehalococcoidia;o__GIF9;f__AB-539-J10;g__E29-bin73;s__	3.7e-68	237.9
SH-W20A-3080_sbin_5_NODE_2_length_851351_cov_86.138737_835	arsP	SH-W20A-3080_sbin_5	d__Bacteria;p__Chloroflexota;c__Dehalococcoidia;o__GIF9;f__AB-539-J10;g__E44-bin10;s__	5.9e-73	253.7
SB_sbin_2_3_k141_608704_length_34267_cov_41.5655_27	arsP	SB_sbin_2_3	d__Bacteria;p__Chloroflexota;c__Dehalococcoidia;o__GIF9;f__AB-539-J10;g__E44-bin10;s__	1.5e-78	272.1
SB_sbin_7_43_k141_812390_length_7096_cov_14.0000_4	arsP	SB_sbin_7_43	d__Bacteria;p__Chloroflexota;c__Dehalococcoidia;o__GIF9;f__AB-539-J10;g__JADFUX01;s__JADFUX01	3.7e-69	241.2
QDN-W04B-4900_sbin_24_NODE_3692_length_11885_cov_16.671767_12	arsP	QDN-W04B-4900_sbin_24	d__Bacteria;p__Chloroflexota;c__Dehalococcoidia;o__GIF9;f__AB-539-J10;g__JADFUZ01;s__	2.5e-66	231.9
SF_HDNA4_10_k141_2315497_length_4322_cov_15.0000_3	arsP	SF_HDNA4_10	d__Bacteria;p__Chloroflexota;c__Dehalococcoidia;o__GIF9;f__AB-539-J10;g__JAFGBN01;s__	8.2e-71	246.7
SB_cbin_42_k141_4148220_length_40228_cov_124.8121_50	arsP	SB_cbin_42	d__Bacteria;p__Chloroflexota;c__Dehalococcoidia;o__GIF9;f__AB-539-J10;g__JAFGBN01;s__	4.7e-70	244.2
QDN-W01B-4577_sbin_9_NODE_810_length_30012_cov_25.795974_16	arsP	QDN-W01B-4577_sbin_9	d__Bacteria;p__Chloroflexota;c__Dehalococcoidia;o__GIF9;f__AB-539-J10;g__SKVJ01;s__	7.5e-66	230.4
QDN-W01B-1949_sbin_34_NODE_2011_length_19084_cov_5.440486_3	arsP	QDN-W01B-1949_sbin_34	d__Bacteria;p__Chloroflexota;c__Dehalococcoidia;o__GIF9;f__AB-539-J10;g__SKVJ01;s__	3.2e-66	231.6
GoM_cbin20_k141_5726117_length_5504_cov_19.1729_4	arsP	GoM_cbin20	d__Bacteria;p__Chloroflexota;c__Dehalococcoidia;o__GIF9;f__AB-539-J10;g__SKVJ01;s__	1e-65	230
SB_cbin_278_k141_6210502_length_3395_cov_71.0000_6	arsP	SB_cbin_278	d__Bacteria;p__Chloroflexota;c__Dehalococcoidia;o__GIF9;f__AB-539-J10;g__UBA6803;s__	8.7e-78	269.6
SH-W20A-766_sbin_39_NODE_10947_length_3880_cov_3.107974_5	arsP	SH-W20A-766_sbin_39	d__Bacteria;p__Chloroflexota;c__Dehalococcoidia;o__GIF9;f__UBA5620;g__;s__	1.1e-69	243
SH-W20A-2180_sbin_37_NODE_309_length_31269_cov_4.661979_4	arsP	SH-W20A-2180_sbin_37	d__Bacteria;p__Chloroflexota;c__Dehalococcoidia;o__GIF9;f__UBA5620;g__;s__	3.4e-63	221.6
QDN-W04B-4900_sbin_18_NODE_130_length_89574_cov_24.182408_42	arsP	QDN-W04B-4900_sbin_18	d__Bacteria;p__Chloroflexota;c__Dehalococcoidia;o__GIF9;f__UBA5620;g__JACNFS01;s__JACNFS01	9.1e-72	249.8
HY4_GJ-10_36_k141_1138226_length_2437_cov_7.0000_4	arsP	HY4_GJ-10_36	d__Bacteria;p__Chloroflexota;c__Dehalococcoidia;o__SM23-28-2;f__;g__;s__	2.7e-64	225.2
HY4_GJ-10_32_k141_1029563_length_2258_cov_7.3859_3	arsP	HY4_GJ-10_32	d__Bacteria;p__Chloroflexota;c__Dehalococcoidia;o__SZUA-161;f__SZUA-161;g__SZUA-161;s__	1.6e-75	262.2
HMR1_2_k141_112704_length_4906_cov_23.9490_4	arsP	HMR1_2	d__Bacteria;p__Cloacimonadota;c__Cloacimonadia;o__Cloacimonadales;f__TCS61;g__JABIME01;s__	6.2e-70	243.8
SB_cbin_277_k141_770364_length_6025_cov_35.4024_6	arsP	SB_cbin_277	d__Bacteria;p__Cloacimonadota;c__Cloacimonadia;o__Cloacimonadales;f__TCS61;g__JABMPU01;s__	1.9e-67	235.6
SB_cbin_194_k141_2435354_length_5125_cov_23.2705_6	arsP	SB_cbin_194	d__Bacteria;p__Cloacimonadota;c__Cloacimonadia;o__Cloacimonadales;f__TCS61;g__JABMPU01;s__	2.6e-69	241.7
SB_sbin_3_24_k141_150335_length_24171_cov_18.9835_15	arsP	SB_sbin_3_24	d__Bacteria;p__Cloacimonadota;c__Cloacimonadia;o__JGIOTU-2;f__JGIOTU-2;g__JGIOTU-2;s__	9.9e-74	256.3
SH-W20A-3080_sbin_37_NODE_868_length_31829_cov_825.442595_11	arsP	SH-W20A-3080_sbin_37	d__Bacteria;p__Desulfobacterota;c__Desulfobacteria;o__C00003060;f__C00003060;g__C00003060;s__	4.9e-71	247.4
HMR26_23_k141_179761_length_1988_cov_3.1554_2	arsP	HMR26_23	d__Bacteria;p__Desulfobacterota;c__Desulfobacteria;o__C00003060;f__C00003060;g__S7086C20;s__	2.1e-67	235.5
HMR_12C1559_S12Ck141_1481493_length_3944_cov_32.1275_3	arsP	HMR_12C1559	d__Bacteria;p__Desulfobacterota;c__Desulfobacteria;o__C00003060;f__C00003106;g__C00003106;s__C00003106	6.2e-71	247.1
HMR_7C1228_S7Ck141_3275636_length_8648_cov_7.0000_2	arsP	HMR_7C1228	d__Bacteria;p__Desulfobacterota;c__Desulfobacteria;o__Desulfobacterales;f__4572-123;g__;s__	3.5e-74	257.7
SF_Co_bin_58_k141_5472786_length_2476_cov_247.0000_3	arsP	SF_Co_bin_58	d__Bacteria;p__Desulfobacterota;c__Desulfobacteria;o__Desulfobacterales;f__B30-G6;g__;s__	1.4e-70	246
SB_sbin_2_30_k141_382053_length_3479_cov_93.8634_2	arsP	SB_sbin_2_30	d__Bacteria;p__Desulfobacterota;c__Desulfobacteria;o__Desulfobacterales;f__BuS5;g__;s__	4.9e-71	247.4
WGoM_cbin_51_k141_216337_length_5290_cov_441.4655_4	arsP	WGoM_cbin_51	d__Bacteria;p__Desulfobacterota;c__Desulfobacteria;o__Desulfobacterales;f__BuS5;g__BuS5;s__	2.9e-70	244.8
SB_sbin_7_22_k141_867690_length_21250_cov_22.0000_20	arsP	SB_sbin_7_22	d__Bacteria;p__Desulfobacterota;c__Desulfobacteria;o__Desulfobacterales;f__Desulfobacteraceae;g__Desulfobacula;s__	2e-73	255.3
WGoM_cbin_19_k141_829001_length_8370_cov_43.4609_1	arsP	WGoM_cbin_19	d__Bacteria;p__Desulfobacterota;c__Desulfobacteria;o__Desulfobacterales;f__Desulfosarcinaceae;g__Desulfosarcina;s__	2.7e-66	231.8
WGoM_sbin_oily_21_k141_52897_length_15476_cov_80.3630_5	arsP	WGoM_sbin_oily_21	d__Bacteria;p__Desulfobacterota;c__Desulfobacteria;o__Desulfobacterales;f__Desulfosarcinaceae;g__Desulfosarcina;s__Desulfosarcina	2.2e-65	228.8
SB_cbin_23_k141_806424_length_5278_cov_567.0000_1	arsP	SB_cbin_23	d__Bacteria;p__Desulfobacterota;c__Desulfobacteria;o__Desulfobacterales;f__ETH-SRB1;g__;s__	2.7e-61	215.4
HM_sbin_24_2_k127_33702_length_3783_cov_6.0000_5	arsP	HM_sbin_24_2	d__Bacteria;p__Desulfobacterota;c__Desulfobacteria;o__Desulfobacterales;f__ETH-SRB1;g__;s__	1.3e-72	252.6
SB_sbin_7_28_k141_406526_length_2472_cov_24.0000_2	arsP	SB_sbin_7_28	d__Bacteria;p__Desulfobacterota;c__Desulfobacteria;o__Desulfobacterales;f__ETH-SRB1;g__B13-G4;s__	1.4e-71	249.1
SB_cbin_201_k141_6300529_length_2751_cov_30.0000_1	arsP	SB_cbin_201	d__Bacteria;p__Desulfobacterota;c__Desulfobacteria;o__Desulfobacterales;f__ETH-SRB1;g__B13-G4;s__	8.9e-72	249.8
MS_sbin_4_k141_49767_length_4920_cov_99.8217_3	arsP	MS_sbin_4	d__Bacteria;p__Desulfobacterota;c__Desulfobacteria;o__Desulfobacterales;f__ETH-SRB1;g__B13-G4;s__	9.4e-70	243.2
HY4_GA-7_6_k141_41498_length_2021_cov_32.7181_2	arsP	HY4_GA-7_6	d__Bacteria;p__Desulfobacterota;c__Desulfobacteria;o__Desulfobacterales;f__ETH-SRB1;g__B13-G4;s__	3e-72	251.4
HMR23_3_k141_13530_length_5818_cov_22.5297_5	arsP	HMR23_3	d__Bacteria;p__Desulfobacterota;c__Desulfobacteria;o__Desulfobacterales;f__ETH-SRB1;g__B13-G4;s__	4.9e-71	247.4
HMR18_2_k141_977464_length_9541_cov_74.0468_3	arsP	HMR18_2	d__Bacteria;p__Desulfobacterota;c__Desulfobacteria;o__Desulfobacterales;f__ETH-SRB1;g__B13-G4;s__	6e-71	247.1
HMR_S11_6_22_k141_1363945_length_15282_cov_28.5890_9	arsP	HMR_S11_6_22	d__Bacteria;p__Desulfobacterota;c__Desulfobacteria;o__Desulfobacterales;f__ETH-SRB1;g__B13-G4;s__	6.7e-71	246.9
HM_cbin_48_k127_1025303_length_4152_cov_27.6758_5	arsP	HM_cbin_48	d__Bacteria;p__Desulfobacterota;c__Desulfobacteria;o__Desulfobacterales;f__ETH-SRB1;g__B13-G4;s__	7.1e-71	246.9
SB_sbin_7_23_k141_517927_length_21757_cov_40.7250_12	arsP	SB_sbin_7_23	d__Bacteria;p__Desulfobacterota;c__Desulfobacteria;o__Desulfobacterales;f__ETH-SRB1;g__Desulfaltia;s__	1.3e-73	255.9
HMR_10C6056_S10Ck141_429217_length_39254_cov_17.8725_29	arsP	HMR_10C6056	d__Bacteria;p__Desulfobacterota;c__Desulfobacteria;o__Desulfobacterales;f__ETH-SRB1;g__ETH-SRB1;s__	2.3e-72	251.8
SF_GA-1_5_k141_594727_length_3266_cov_5.7312_2	arsP	SF_GA-1_5	d__Bacteria;p__Desulfobacterota;c__Desulfobacteria;o__Desulfobacterales;f__SKZT01;g__;s__	4.9e-65	227.7
WGoM_sbin_oily_49_k141_1049567_length_8710_cov_194.3589_2	arsP	WGoM_sbin_oily_49	d__Bacteria;p__Desulfobacterota;c__Desulfobacteria;o__Desulfobacterales;f__SURF-7;g__;s__	3.7e-74	257.7
SB_cbin_197_k141_268755_length_2648_cov_61.3203_4	arsP	SB_cbin_197	d__Bacteria;p__Desulfobacterota;c__Desulfobacteria;o__Desulfobacterales;f__UBA11574;g__;s__	6.7e-74	256.8
QDN-W03B-2880_sbin_21_NODE_1970_length_11335_cov_153.901773_8	arsP	QDN-W03B-2880_sbin_21	d__Bacteria;p__Desulfobacterota;c__Desulfobacteria;o__Desulfobacterales;f__UBA11574;g__;s__	3.3e-72	251.3
HMR_8C2149_S8Ck141_120404_length_6976_cov_11.6781_4	arsP	HMR_8C2149	d__Bacteria;p__Desulfobacterota;c__Desulfobacteria;o__Desulfobacterales;f__UBA11574;g__;s__	3.4e-72	251.2
SB_sbin_2_20_k141_563839_length_24017_cov_27.0111_9	arsP	SB_sbin_2_20	d__Bacteria;p__Desulfobacterota;c__Desulfobacteria;o__Desulfobacterales;f__UBA11574;g__S5133MH16;s__	4.1e-64	224.6
SB_sbin_2_20_k141_1634006_length_3585_cov_24.6632_5	arsP	SB_sbin_2_20	d__Bacteria;p__Desulfobacterota;c__Desulfobacteria;o__Desulfobacterales;f__UBA11574;g__S5133MH16;s__	3.5e-71	247.9
HY4_GJ-10_12_k141_119131_length_3552_cov_18.7520_3	arsP	HY4_GJ-10_12	d__Bacteria;p__Desulfobacterota;c__Desulfobacteria;o__Desulfobacterales;f__UBA11574;g__S5133MH16;s__	9.7e-63	220.1
SF_Co_bin_63_k141_179317_length_3496_cov_355.4757_3	arsP	SF_Co_bin_63	d__Bacteria;p__Desulfobacterota;c__Desulfobacteria;o__Desulfobacterales;f__UBA11574;g__S5133MH16;s__S5133MH16	1.9e-62	219.2
HY4_GA-6_2_k141_205963_length_3836_cov_6.4828_3	arsP	HY4_GA-6_2	d__Bacteria;p__Desulfobacterota;c__Desulfobulbia;o__Desulfobulbales;f__BM004;g__BM004;s__	2.8e-69	241.6
SF_Co_bin_92_k141_1417611_length_8698_cov_61.7930_7	arsP	SF_Co_bin_92	d__Bacteria;p__Desulfobacterota;c__Desulfobulbia;o__Desulfobulbales;f__Desulfobulbaceae;g__;s__	4.1e-67	234.5
SB_cbin_72_k141_2516574_length_13946_cov_29.4553_10	arsP	SB_cbin_72	d__Bacteria;p__Desulfobacterota;c__Desulfobulbia;o__Desulfobulbales;f__Desulfobulbaceae;g__;s__	7.2e-69	240.3
HMR_11C1195_S11Ck141_1896473_length_37305_cov_12.6229_16	arsP	HMR_11C1195	d__Bacteria;p__Desulfobacterota;c__Desulfobulbia;o__Desulfobulbales;f__Desulfobulbaceae;g__Desulfobulbus_A;s__	5.7e-72	250.5
SF_Co_bin_98_k141_3178272_length_4431_cov_344.0000_5	arsP	SF_Co_bin_98	d__Bacteria;p__Desulfobacterota;c__Desulfobulbia;o__Desulfobulbales;f__Desulfobulbaceae;g__Desulfobulbus_C;s__	5.7e-71	247.2
SF_Co_bin_81_k141_4166169_length_5428_cov_486.0000_7	arsP	SF_Co_bin_81	d__Bacteria;p__Desulfobacterota;c__Desulfobulbia;o__Desulfobulbales;f__Desulfocapsaceae;g__Desulfocapsa;s__	1.9e-69	242.2
SF_Co_bin_15_k141_6140004_length_3187_cov_27.0000_2	arsP	SF_Co_bin_15	d__Bacteria;p__Desulfobacterota;c__Desulfobulbia;o__Desulfobulbales;f__Desulfocapsaceae;g__Desulfocapsa;s__	3e-68	238.2
HMR22_3_k141_1082659_length_2300_cov_5.0000_3	arsP	HMR22_3	d__Bacteria;p__Desulfobacterota;c__Desulfobulbia;o__Desulfobulbales;f__Desulfocapsaceae;g__Desulfocapsa;s__	4.5e-65	227.8
HM_cbin_4_k127_390201_length_4947_cov_6.0000_5	arsP	HM_cbin_4	d__Bacteria;p__Desulfobacterota;c__Desulfobulbia;o__Desulfobulbales;f__Desulfocapsaceae;g__Desulforhopalus;s__	5.8e-73	253.7
HM_cbin_4_k127_1018204_length_1946_cov_5.0000_3	arsP	HM_cbin_4	d__Bacteria;p__Desulfobacterota;c__Desulfobulbia;o__Desulfobulbales;f__Desulfocapsaceae;g__Desulforhopalus;s__	1.5e-62	219.5
QDN-W04B-4900_sbin_22_NODE_45_length_166265_cov_23.304693_41	arsP	QDN-W04B-4900_sbin_22	d__Bacteria;p__Desulfobacterota;c__Desulfuromonadia;o__Desulfuromonadales;f__Geoalkalibacteraceae;g__Geoalkalibacter;s__	3.3e-65	228.3
HMR_3C1419_S3Ck141_128925_length_14875_cov_207.6103_18	arsP	HMR_3C1419	d__Bacteria;p__Desulfobacterota;c__Desulfuromonadia;o__Desulfuromonadales;f__Geopsychrobacteraceae;g__Malonomonas;s__	5.1e-70	244
HMR_S11_6_14_k141_20131_length_3742_cov_63.0561_3	arsP	HMR_S11_6_14	d__Bacteria;p__Desulfobacterota;c__Dissulfuribacteria;o__Dissulfuribacterales;f__UBA3076;g__UBA3076;s__	2.9e-70	244.8
HMR_S11_4_13_k141_932052_length_4573_cov_1115.4995_4	arsP	HMR_S11_4_13	d__Bacteria;p__Desulfobacterota;c__DSM-4660;o__Desulfatiglandales;f__B25-G16;g__B33-G16;s__	9.8e-69	239.8
ENP_cbin_5_k119_432645_length_6163_cov_27.8491_8	arsP	ENP_cbin_5	d__Bacteria;p__Desulfobacterota;c__DSM-4660;o__Desulfatiglandales;f__B25-G16;g__B33-G16;s__	5e-69	240.8
SB_cbin_231_k141_7035973_length_43839_cov_26.5804_38	arsP	SB_cbin_231	d__Bacteria;p__Desulfobacterota;c__DSM-4660;o__Desulfatiglandales;f__Desulfatiglandaceae;g__;s__	1.4e-70	245.9
MS_sbin_1_k141_24282_length_22058_cov_32.0000_4	arsP	MS_sbin_1	d__Bacteria;p__Desulfobacterota;c__DSM-4660;o__Desulfatiglandales;f__Desulfatiglandaceae;g__;s__	1.7e-71	248.9
HMR_Co_S11_828_k141_27712822_2	arsP	HMR_Co_S11_828	d__Bacteria;p__Desulfobacterota;c__DSM-4660;o__Desulfatiglandales;f__Desulfatiglandaceae;g__;s__	6.1e-68	237.2
HMR_Co_S11_828_k141_10954422_1	arsP	HMR_Co_S11_828	d__Bacteria;p__Desulfobacterota;c__DSM-4660;o__Desulfatiglandales;f__Desulfatiglandaceae;g__;s__	2.6e-62	218.7
SF_HDNA3_10_k141_1899240_length_4436_cov_19.0000_5	arsP	SF_HDNA3_10	d__Bacteria;p__Desulfobacterota;c__DSM-4660;o__Desulfatiglandales;f__Desulfatiglandaceae;g__4484-190-2;s__	6.6e-73	253.5
SB_sbin_3_12_k141_155253_length_6073_cov_12.0000_2	arsP	SB_sbin_3_12	d__Bacteria;p__Desulfobacterota;c__DSM-4660;o__Desulfatiglandales;f__Desulfatiglandaceae;g__4484-190-2;s__	3.2e-70	244.7
HMR2_2_k141_558835_length_4413_cov_25.1248_1	arsP	HMR2_2	d__Bacteria;p__Desulfobacterota;c__DSM-4660;o__Desulfatiglandales;f__Desulfatiglandaceae;g__4484-190-2;s__	3.1e-69	241.5
HMR_S11_4_45_k141_2254150_length_3283_cov_45.2002_1	arsP	HMR_S11_4_45	d__Bacteria;p__Desulfobacterota;c__DSM-4660;o__Desulfatiglandales;f__Desulfatiglandaceae;g__4484-190-2;s__	5.7e-66	230.7
HY4_GJ-10_1_k141_733652_length_4318_cov_9.9835_7	arsP	HY4_GJ-10_1	d__Bacteria;p__Desulfobacterota;c__DSM-4660;o__Desulfatiglandales;f__Desulfatiglandaceae;g__Desulfacyla;s__	1.2e-62	219.8
SH-W20A-1310_sbin_53_NODE_14837_length_5212_cov_3.844871_6	arsP	SH-W20A-1310_sbin_53	d__Bacteria;p__Desulfobacterota;c__JACPFL01;o__;f__;g__;s__	8.1e-69	240.1
SB_sbin_5_3_k141_446432_length_11008_cov_140.5973_6	arsP	SB_sbin_5_3	d__Bacteria;p__Desulfobacterota;c__Syntrophia;o__Syntrophales;f__JADFWA01;g__;s__	3.4e-75	261.1
QDN-W01B-4577_sbin_6_NODE_4801_length_7769_cov_3.968888_6	arsP	QDN-W01B-4577_sbin_6	d__Bacteria;p__Desulfobacterota;c__Syntrophia;o__Syntrophales;f__JADFWA01;g__;s__	9.8e-68	236.5
QDN-W01B-1949_sbin_19_NODE_1280_length_25043_cov_5.554346_24	arsP	QDN-W01B-1949_sbin_19	d__Bacteria;p__Desulfobacterota;c__Syntrophia;o__Syntrophales;f__UBA2210;g__JAFGPZ01;s__	1.7e-72	252.2
HY4_GJ-12_2_k141_509737_length_4771_cov_10.0380_4	arsP	HY4_GJ-12_2	d__Bacteria;p__Desulfobacterota;c__Syntrophobacteria;o__BM002;f__BM002;g__BM002;s__	5.1e-67	234.2
HMR_S11_1_31_k141_687089_length_4877_cov_112.6535_2	arsP	HMR_S11_1_31	d__Bacteria;p__Desulfobacterota;c__Syntrophobacteria;o__BM002;f__BM002;g__BM002;s__	2.5e-66	231.9
GoM_D24_sbin5_k141_57794_length_2624_cov_11.5719_4	arsP	GoM_D24_sbin5	d__Bacteria;p__Desulfobacterota;c__Syntrophobacteria;o__BM002;f__BM002;g__BM002;s__	7.5e-67	233.6
SB_cbin_110_k141_2936315_length_7451_cov_15.0000_4	arsP	SB_cbin_110	d__Bacteria;p__Desulfobacterota;c__Zymogenia;o__Zymogeniales;f__Zymogeniaceae;g__Zymogenus;s__	5.8e-61	214.3
HMR17_27_k141_3663240_length_16778_cov_8.9996_10	arsP	HMR17_27	d__Bacteria;p__Desulfobacterota_C;c__Deferrisomatia;o__Deferrisomatales;f__;g__;s__	1.2e-69	242.9
GoM_cbin3_k141_2503108_length_3252_cov_34.0000_4	arsP	GoM_cbin3	d__Bacteria;p__Eisenbacteria;c__RBG-16-71-46;o__CAIMUX01;f__WJJG01;g__;s__	3.7e-65	228.1
WGoM_cbin_7_k141_1476233_length_4185_cov_41.4154_4	arsP	WGoM_cbin_7	d__Bacteria;p__Fermentibacterota;c__Fermentibacteria;o__Fermentibacterales;f__Fermentibacteraceae;g__Aegiribacteria;s__	9.9e-65	226.7
SF_Co_bin_114_k141_1657981_length_47014_cov_135.6998_17	arsP	SF_Co_bin_114	d__Bacteria;p__Fermentibacterota;c__Fermentibacteria;o__Fermentibacterales;f__Fermentibacteraceae;g__Aegiribacteria;s__	2.8e-66	231.7
SB_cbin_182_k141_297677_length_5007_cov_24.2039_4	arsP	SB_cbin_182	d__Bacteria;p__Fermentibacterota;c__Fermentibacteria;o__Fermentibacterales;f__Fermentibacteraceae;g__Aegiribacteria;s__	4.5e-64	224.5
JL_Co_12_k141_1319636_length_25418_cov_14.3572_6	arsP	JL_Co_12	d__Bacteria;p__Fermentibacterota;c__Fermentibacteria;o__Fermentibacterales;f__Fermentibacteraceae;g__Aegiribacteria;s__	6.9e-66	230.5
HMR3_15_k141_510898_length_108420_cov_13.6968_11	arsP	HMR3_15	d__Bacteria;p__Fermentibacterota;c__Fermentibacteria;o__Fermentibacterales;f__Fermentibacteraceae;g__Aegiribacteria;s__	2.3e-63	222.2
HMR_5C1901_S5Ck141_1675625_length_93071_cov_20.4159_36	arsP	HMR_5C1901	d__Bacteria;p__Fermentibacterota;c__Fermentibacteria;o__Fermentibacterales;f__Fermentibacteraceae;g__Aegiribacteria;s__	7.8e-64	223.7
HMR_12C977_S12Ck141_1845178_length_17009_cov_18.9842_5	arsP	HMR_12C977	d__Bacteria;p__Fermentibacterota;c__Fermentibacteria;o__Fermentibacterales;f__Fermentibacteraceae;g__Aegiribacteria;s__	2.7e-67	235.1
HMR3_7_k141_43149_length_6546_cov_7.8896_3	arsP	HMR3_7	d__Bacteria;p__Fermentibacterota;c__Fermentibacteria;o__Fermentibacterales;f__Fermentibacteraceae;g__Sabulitectum;s__	2.1e-63	222.3
HMR3_11_k141_908512_length_28023_cov_22.1923_8	arsP	HMR3_11	d__Bacteria;p__Fermentibacterota;c__Fermentibacteria;o__Fermentibacterales;f__Fermentibacteraceae;g__Sabulitectum;s__	2.2e-63	222.2
SCS_cbin_120_cosample_000005257080_15	arsP	SCS_cbin_120	d__Bacteria;p__Firmicutes;c__Bacilli;o__Acholeplasmatales;f__Acholeplasmataceae;g__UBA2284;s__	4.5e-65	227.8
QDN-W04B-4228_sbin_44_NODE_2_length_376960_cov_12.546220_49	arsP	QDN-W04B-4228_sbin_44	d__Bacteria;p__Firmicutes;c__Bacilli;o__Erysipelotrichales;f__Erysipelotrichaceae;g__UBA2212;s__	4.6e-62	217.9
QDN-W04B-4228_sbin_35_NODE_849_length_36659_cov_34.735521_24	arsP	QDN-W04B-4228_sbin_35	d__Bacteria;p__Firmicutes;c__Bacilli;o__Erysipelotrichales;f__Erysipelotrichaceae;g__UBA2227;s__UBA2227	4.3e-58	204.9
QDN-W04B-4228_sbin_50_NODE_559_length_50345_cov_32.822589_37	arsP	QDN-W04B-4228_sbin_50	d__Bacteria;p__Firmicutes;c__Bacilli;o__Erysipelotrichales;f__Erysipelotrichaceae;g__UBA6182;s__UBA6182	1.2e-58	206.6
HMR_3C6147_S3Ck141_712774_length_5777_cov_11.0000_5	arsP	HMR_3C6147	d__Bacteria;p__Firmicutes;c__Bacilli;o__Izemoplasmatales;f__Izemoplasmataceae;g__Izemoplasma_B;s__	1.8e-63	222.6
HMR_3C3900_S3Ck141_1746858_length_15867_cov_23.3801_4	arsP	HMR_3C3900	d__Bacteria;p__Firmicutes;c__Bacilli;o__Izemoplasmatales;f__Izemoplasmataceae;g__Izemoplasma_B;s__	4e-61	214.8
HMR_3C1510_S3Ck141_2088623_length_7989_cov_13.0000_12	arsP	HMR_3C1510	d__Bacteria;p__Firmicutes;c__Bacilli;o__Izemoplasmatales;f__Izemoplasmataceae;g__Izemoplasma_B;s__	2.6e-62	218.7
QDN-W04B-4228_sbin_41_NODE_15611_length_3972_cov_3.008935_4	arsP	QDN-W04B-4228_sbin_41	d__Bacteria;p__Firmicutes_A;c__Clostridia;o__Caldicoprobacterales;f__;g__;s__	1.7e-60	212.7
QDN-W04B-4228_sbin_53_NODE_35436_length_2249_cov_1.762990_4	arsP	QDN-W04B-4228_sbin_53	d__Bacteria;p__Firmicutes_A;c__Clostridia;o__Christensenellales;f__SZUA-584;g__SZUA-584;s__	3.2e-62	218.4
QDN-W04B-4228_sbin_36_NODE_12192_length_4725_cov_11.180514_5	arsP	QDN-W04B-4228_sbin_36	d__Bacteria;p__Firmicutes_A;c__Clostridia;o__Tissierellales;f__Tissierellaceae;g__Gudongella;s__	8e-62	217.1
[truncated: 142 more rows]
