# Supplementary material for: Unexpected genetic and microbial diversity for arsenic cycling in deep sea cold seep sediments
Source: NPJ Biofilms Microbiomes. 2023 Mar 29;9:13. doi: 10.1038/s41522-023-00382-8 (PMC10060404; doi:10.1038/s41522-023-00382-8)
Supplement: Supplementary file 7 — Supplementary Data 6 [file 41522_2023_382_MOESM7_ESM.xlsx]

## Sheet: Sheet 1
Supplementary Data 6 Detailed annotations used to draw Figure 5c.
Taxonomy	Genomes	Carbon fixation and hydrocarbon degradation						Oxidative phosphorylation				CAZy								Nitrogen metabolism
		3-Hydroxypropionate bi-cycle	Hydroxypropionate-hydroxybutylate cycle	Wood-Ljungdahl pathway	Reductive TCA cycle	Calvin cycle	AssA	Cytochrome bd ubiquinol oxidase (cydAB)	Cytochrome c oxidase, cbb3-type (ccoPQNO)	Cytochrome o ubiquinol oxidase (cyoABCD)	Cytochrome aa3-600 menaquinol oxidase (qoxABCD)	Arabinan	Arabinose cleavage	Beta-mannan	Chitin	Mixed-Linkage glucans	Pectin	Polyphenolics	Starch	DNRA (nrfAH)	Nitrite oxidation (nxrAB)	Nitrate reduction (narGHI)	Nitrous oxide reduction (nosZ)	Nitrite reduction to nitric oxide (nirS, nirK)	Nitrogen fixation (nifHDK)
Alphaproteobacteria	HY4_GJ-9_18	0	0.0714286	0.142857	0.6	0.0909091	0	0	0	0	0	0	0	0	0	0	0	0	0	0	0	0	0	0	0
Alphaproteobacteria	QDN-W04B-4228_sbin_19	0.5	0.142857	0.428571	0.7	0.818182	0	0.666667	1	0	0	1	1	1	1	0	1	1	0	0	1	1	1	1	0
Gammaproteobacteria	SCS_cbin_167	0.25	0.0714286	0	0.6	0.727273	0	1	1	0	0	0	0	0	1	0	0	1	0	0	0	1	1	1	0
Gammaproteobacteria	QDN-W01B-4577_sbin_10	0	0.214286	0.285714	0.8	1	0	0	0.75	0	0	0	0	0	1	1	0	1	0	0	1	1	1	1	1
Gammaproteobacteria	SCS_cbin_19	0.25	0.142857	0.142857	0.4	1	0	0	1	0	0	0	0	0	1	0	0	1	0	0	0	0	0	1	0
Gammaproteobacteria	SCS_cbin_148	0.25	0.0714286	0.428571	0.8	0.909091	0	1	1	0	0	0	0	0	1	0	0	1	1	0	1	1	0	0	1
Chloroflexota	HMR26_1	0	0	0	0.3	0.272727	1	0	0	0	0	0	0	0	0	0	0	0	0	0	0	0	0	0	0
Chloroflexota	SH-W20A-1310_sbin_58	0	0.285714	0.428571	0.4	0.272727	0	0	0	0	0	0	0	0	0	0	0	0	0	0	0	0	0	0	0
Chloroflexota	SF_Co_bin_105	0	0.214286	0.285714	0.5	0.636364	1	0.666667	0.333333	0	0	0	0	0	0	1	0	0	1	0	0	0	0	0	0
Chloroflexota	SB_sbin_2_38	0	0.0714286	0	0.2	0.272727	0	0.333333	0	0	0	0	0	0	0	0	1	0	0	0	0	0	0	0	0
Desulfobacterota	HMR_S11_6_40	0	0.142857	0.714286	0.5	0.363636	0	0	0	0	0	1	0	0	1	0	0	0	1	0	0	0	0	0	0
Desulfobacterota	HY4_GJ-10_12	0	0.142857	0.285714	0.4	0.363636	0	0.333333	0	0	0	0	0	0	1	0	0	0	0	0	0	0	0	0	0
Desulfobacterota	QDN-W04B-4228_sbin_13	0	0.142857	0.428571	0.7	0.727273	0	0	0.666667	0	0	0	0	0	1	0	0	0	1	1	0	0	0	0	1
Deferribacterota	QDN-W04B-4228_sbin_40	0	0	0.142857	0.6	0.727273	1	0	0	0	0	0	0	0	1	0	0	0	0	0	1	1	0	0	1
Desulfobacterota	QDN-W04B-4900_sbin_21	0	0.0714286	0.142857	0.6	0.545455	0	0.666667	0.333333	0	0	0	0	0	0	0	0	1	1	1	0	0	0	0	1
Desulfobacterota	SB_sbin_2_20	0	0.142857	0.714286	0.6	0.636364	0	0	0	0	0	0	0	0	1	1	0	0	0	0	0	0	0	0	0
Desulfobacterota	SB_sbin_6_36	0	0.357143	0.571429	0.7	0.545455	0	0	0	0	0	0	0	0	1	0	0	0	0	0	0	0	0	0	0
Desulfobacterota	SCS_cbin_177	0	0.142857	0.428571	0.6	0.636364	0	0	0	0	0	0	0	0	0	0	0	0	0	0	0	0	0	0	0
Desulfobacterota	SF_GA-2_9	0	0.0714286	0.571429	0.6	0.363636	1	0	0	0	0	0	0	0	1	0	0	0	1	0	0	0	0	0	1
Desulfobacterota_I	QDN-W04B-4228_sbin_42	0	0	0.285714	0.5	0.727273	0	0.666667	0	0	0	0	0	0	1	0	0	0	0	1	0	0	0	0	1
Nitrospirota	SF_HDNA4_11	0	0	0.428571	0	0.272727	0	0	0	0	0	0	0	0	1	0	0	0	1	0	0	0	0	0	0
Bacteroidota	HMR_S11_1_36	0	0.0714286	0.142857	0.2	0.181818	1	0	0	0	0	1	1	0	0	0	1	0	0	0	0	0	0	0	0
