# Supplementary material for: Unexpected genetic and microbial diversity for arsenic cycling in deep sea cold seep sediments
Source: NPJ Biofilms Microbiomes. 2023 Mar 29;9:13. doi: 10.1038/s41522-023-00382-8 (PMC10060404; doi:10.1038/s41522-023-00382-8)
Supplement: Supplementary file 8 — Supplementary Data 7 [file 41522_2023_382_MOESM8_ESM.xlsx]

## Sheet: Sheet 1
Supplementary Data 7 Expression of genes invloved in As respiration, anaerobic alkane degradation and nitrogen fixation, in the unit of Transcripts Per Million (TPM)
Samples	aioA	arrA	arxA	assA	nifD	nifH	nifK
Haima_S11_0.1	0	0	0	0	0	0	0
Haima_S11_0.3	0	0	0	0	0	0	0
Haima_S11_0.5	0	0	0	0	0	0	0
Haima_S11_0.9	0	0	0	0	0	0	0
Haima_S11_1.3	0	0	0	0	0	0	0
Haima_S11_1.7	0	0	0	0	0	0	0
Haima_S11_2.1	0	0	0	0	0	0	0
Haima_S11_2.5	0	0	0	0	0	0	0
Haima_S11_2.9	0	0	0	0	0	0	0
Haima_S11_3.3	0	0	0	0	0	0	0
Haima_S11_3.7	0	0	0	0	0	0	0
Haima_S11_4.1	0	0	0	0	0	0	0
Haima_S11_4.3	0	0	0	0	0	0	0
Haima5_0.1	0	0	0	0	0	0	0
Haima5_0.22	0	0	0	0	0	0	0
Haima5_0.3	0	0	0	0	0	0	0
JL_0.02	0	340.12	0	268.678	0	155.057	0
JL_0.06	0	164.97	0	113.246	0	370.031	0
JL_0.1	0	40.9485	0	22.4772	0	6126.18	0
JL_0.14	0	21.6794	0	9.12	0	6099.15	0
QDN-W01B-1949	0	0	0	0	0	0	0
QDN-W01B-4577	0	0	0	0	0	0	0
QDN-W03B-2880	0	0	0	0	0	0	0
QDN-W03B-480	0	0	0	0	0	0	0
QDN-W04B-4228	0	0	0	6306.54	0	2161.21	0
QDN-W04B-480	0	0	0	0	0	0	0
QDN-W04B-4900	0	0	0	0	0	28016.9	0
QDN-W04B-580	0	0	0	0	0	0	0
SH-W20A-1310	0	0	0	518.948	0	0	0
SH-W20A-2180	0	0	0	0	0	0	0
SH-W20A-3080	0	0	0	0	0	0	0
SH-W20A-3880	0	0	0	0	0	0	0
SH-W20A-766	0	0	0	0	0	0	0
